# Supplementary material for: GC–MS-Based Nontargeted and Targeted Metabolic Profiling Identifies Changes in the Lentinula edodes Mycelial Metabolome under High-Temperature Stress
Source: Int J Mol Sci. 2019 May 10;20(9):2330. doi: 10.3390/ijms20092330 (PMC6539000; doi:10.3390/ijms20092330)
Supplement: Supplementary file 1 [file ijms-20-02330-s001.zip]

Archive with 104 entries (101 files):
- supplementary material/
- supplementary material/1、TIC.docx
- supplementary material/2、Multivariate statistical analysis/
- supplementary material/2、Multivariate statistical analysis/Model parameters.docx
- supplementary material/2、Multivariate statistical analysis/opls(A0-12).tif
- supplementary material/2、Multivariate statistical analysis/opls(A0-18).tif
- supplementary material/2、Multivariate statistical analysis/opls(A0-24).tif
- supplementary material/2、Multivariate statistical analysis/opls(A0-4).tif
- supplementary material/2、Multivariate statistical analysis/opls(A0-8).tif
- supplementary material/2、Multivariate statistical analysis/opls(A0-B0).tif
- supplementary material/2、Multivariate statistical analysis/opls(A12-B12).tif
- supplementary material/2、Multivariate statistical analysis/opls(A18-B18).tif
- supplementary material/2、Multivariate statistical analysis/opls(A24-B24).tif
- supplementary material/2、Multivariate statistical analysis/opls(A4-B4).tif
- supplementary material/2、Multivariate statistical analysis/opls(A8-B8).tif
- supplementary material/2、Multivariate statistical analysis/opls(B0-12).tif
- supplementary material/2、Multivariate statistical analysis/opls(B0-18).tif
- supplementary material/2、Multivariate statistical analysis/opls(B0-24).tif
- supplementary material/2、Multivariate statistical analysis/opls(B0-4).tif
- supplementary material/2、Multivariate statistical analysis/opls(B0-8).tif
- supplementary material/2、Multivariate statistical analysis/pca(A0-12).tif
- supplementary material/2、Multivariate statistical analysis/pca(A0-18).tif
- supplementary material/2、Multivariate statistical analysis/pca(A0-24).tif
- supplementary material/2、Multivariate statistical analysis/pca(A0-4).tif
- supplementary material/2、Multivariate statistical analysis/pca(A0-8).tif
- supplementary material/2、Multivariate statistical analysis/pca(A0-B0).tif
- supplementary material/2、Multivariate statistical analysis/pca(A12-B12).tif
- supplementary material/2、Multivariate statistical analysis/pca(A18-B18).tif
- supplementary material/2、Multivariate statistical analysis/pca(A24-B24).tif
- supplementary material/2、Multivariate statistical analysis/pca(A8-B8).tif
- supplementary material/2、Multivariate statistical analysis/pca(all).tif
- supplementary material/2、Multivariate statistical analysis/pca(B0-12).tif
- supplementary material/2、Multivariate statistical analysis/pca(B0-18).tif
- supplementary material/2、Multivariate statistical analysis/pca(B0-24).tif
- supplementary material/2、Multivariate statistical analysis/pca(B0-4).tif
- supplementary material/2、Multivariate statistical analysis/pca(B0-8).tif
- supplementary material/2、Multivariate statistical analysis/Permutation (A0-8).tif
- supplementary material/2、Multivariate statistical analysis/Permutation(0-12).tif
- supplementary material/2、Multivariate statistical analysis/Permutation(A0-12).tif
- supplementary material/2、Multivariate statistical analysis/Permutation(A0-18).tif
- supplementary material/2、Multivariate statistical analysis/Permutation(A0-24).tif
- supplementary material/2、Multivariate statistical analysis/Permutation(A0-4).tif
- supplementary material/2、Multivariate statistical analysis/Permutation(A0-B0).tif
- supplementary material/2、Multivariate statistical analysis/Permutation(A12-B12).tif
- supplementary material/2、Multivariate statistical analysis/Permutation(A18-B18).tif
- supplementary material/2、Multivariate statistical analysis/Permutation(A24-B24).tif
- supplementary material/2、Multivariate statistical analysis/Permutation(A4-B4).tif
- supplementary material/2、Multivariate statistical analysis/Permutation(A8-B8).tif
- supplementary material/2、Multivariate statistical analysis/Permutation(B0-12).tif
- supplementary material/2、Multivariate statistical analysis/Permutation(B0-18).tif
- supplementary material/2、Multivariate statistical analysis/Permutation(B0-24).tif
- supplementary material/2、Multivariate statistical analysis/Permutation(B0-4).tif
- supplementary material/2、Multivariate statistical analysis/Permutation(B0-8).tif
- supplementary material/2、Multivariate statistical analysis/pls(A0-12).tif
- supplementary material/2、Multivariate statistical analysis/pls(A0-18).tif
- supplementary material/2、Multivariate statistical analysis/pls(A0-24).tif
- supplementary material/2、Multivariate statistical analysis/pls(A0-4).tif
- supplementary material/2、Multivariate statistical analysis/pls(A0-8).tif
- supplementary material/2、Multivariate statistical analysis/pls(A0-B0).tif
- supplementary material/2、Multivariate statistical analysis/pls(A12-B12).tif
- supplementary material/2、Multivariate statistical analysis/pls(A18-B18).tif
- supplementary material/2、Multivariate statistical analysis/pls(A24-B24).tif
- supplementary material/2、Multivariate statistical analysis/pls(A4-B4).tif
- supplementary material/2、Multivariate statistical analysis/pls(A8-B8).tif
- supplementary material/2、Multivariate statistical analysis/pls(B0-12).tif
- supplementary material/2、Multivariate statistical analysis/pls(B0-18).tif
- supplementary material/2、Multivariate statistical analysis/pls(B0-24).tif
- supplementary material/2、Multivariate statistical analysis/pls(B0-4).tif
- supplementary material/2、Multivariate statistical analysis/pls(B0-8).tif
- supplementary material/3、The volcano figure/
- supplementary material/3、The volcano figure/A0-A12.pdf
- supplementary material/3、The volcano figure/A0-A12.png
- supplementary material/3、The volcano figure/A0-A18.pdf
- supplementary material/3、The volcano figure/A0-A18.png
- supplementary material/3、The volcano figure/A0-A24.pdf
- supplementary material/3、The volcano figure/A0-A24.png
- supplementary material/3、The volcano figure/A0-A4.pdf
- supplementary material/3、The volcano figure/A0-A4.png
- supplementary material/3、The volcano figure/A0-A8.pdf
- supplementary material/3、The volcano figure/A0-A8.png
- supplementary material/3、The volcano figure/A0-B0.pdf
- supplementary material/3、The volcano figure/A0-B0.png
- supplementary material/3、The volcano figure/A12-B12.pdf
- supplementary material/3、The volcano figure/A12-B12.png
- supplementary material/3、The volcano figure/A18-B18.pdf
- supplementary material/3、The volcano figure/A18-B18.png
- supplementary material/3、The volcano figure/A24-B24.pdf
- supplementary material/3、The volcano figure/A24-B24.png
- supplementary material/3、The volcano figure/A4-B4.pdf
- supplementary material/3、The volcano figure/A4-B4.png
- supplementary material/3、The volcano figure/A8-B8.pdf
- supplementary material/3、The volcano figure/A8-B8.png
- supplementary material/3、The volcano figure/B0-B12.pdf
- supplementary material/3、The volcano figure/B0-B12.png
- supplementary material/3、The volcano figure/B0-B18.pdf
- supplementary material/3、The volcano figure/B0-B18.png
- supplementary material/3、The volcano figure/B0-B24.pdf
- supplementary material/3、The volcano figure/B0-B24.png
- supplementary material/3、The volcano figure/B0-B4.pdf
- supplementary material/3、The volcano figure/B0-B4.png
- supplementary material/3、The volcano figure/B0-B8.pdf
- supplementary material/3、The volcano figure/B0-B8.png
- supplementary material/3、The volcano figure/Data matrix - volcano map.xlsx
- supplementary material/4、Data matrix.xlsx
