# Supplementary material for: GC–MS-Based Nontargeted and Targeted Metabolic Profiling Identifies Changes in the Lentinula edodes Mycelial Metabolome under High-Temperature Stress
Source: Int J Mol Sci. 2019 May 10;20(9):2330. doi: 10.3390/ijms20092330 (PMC6539000; doi:10.3390/ijms20092330)
Supplement: Supplementary file 1 [file ijms-20-02330-s001.zip › supplementary material/3、The volcano figure/Data matrix - volcano map.xlsx]

## Sheet: A0-A4
Metabolites	P	FC	Status	P-VALUE	FC/	AVERAGE(A0)	AVERAGE(A4)	Quant Mass	RT(min)	A0-1	A0-2	A0-3	A0-4	A0-5	A0-6	A0-7	A4-1	A4-2	A4-3	A4-4	A4-5	A4-6	A4-7
N-methylaniline	8.7696	-0.763283	down-regulated	1.69983e-09	0.589154	0.214238	0.363636	164	12.5116	0.212325	0.226219	0.224168	0.199462	0.226453	0.192473	0.218563	0.404024	0.36795	0.360523	0.358619	0.336727	0.354019	0.36359
phosphomycin	8.32953	-19.3746	down-regulated	4.68238e-09	1.47115e-06	1e-06	0.679742	71	14.7413	1e-06	1e-06	1e-06	1e-06	1e-06	1e-06	1e-06	0.804905	0.709602	0.696286	0.617213	0.43745	0.726585	0.766155
Dihydroxyacetone	7.40909	-22.7308	down-regulated	3.89861e-08	1.43667e-07	1e-06	6.96055	70	8.54202	1e-06	1e-06	1e-06	1e-06	1e-06	1e-06	1e-06	7.38345	8.55343	8.4751	7.10363	7.35777	4.67792	5.17253
Lyxose	7.23039	-3.08141	down-regulated	5.88314e-08	0.118142	0.317052	2.68366	103	19.6342	1e-06	0.653462	1e-06	1e-06	1e-06	0.752495	0.813401	2.56611	2.28455	2.77637	2.30775	2.79133	3.3185	2.74098
fructose	7.02748	-1.36033	down-regulated	9.38678e-08	0.389493	90.9622	233.54	103	25.0942	98.5782	99.7711	111.673	78.4448	104.477	61.9711	81.8208	263.427	228.424	185.265	241.001	269.643	218.816	228.202
succinic acid	6.56168	-1.28353	down-regulated	2.74359e-07	0.410788	8.22341	20.0186	247	11.2097	7.81919	4.98207	8.57193	8.18538	8.41486	8.63839	10.952	18.15	19.1104	20.789	22.5133	23.15	16.0076	20.4098
beta-Mannosylglycerate	6.04491	1.65866	up-regulated	9.01762e-07	3.15724	11.3071	3.58133	204	19.4139	8.71467	11.737	10.7742	13.9949	8.54944	13.8814	11.4981	4.13123	4.2018	3.67222	3.32776	3.31282	3.21978	3.20373
uracil	5.92247	2.40416	up-regulated	1.19544e-06	5.29326	55.2582	10.4393	241	11.6851	49.9264	51.247	40.0626	55.4581	51.7805	72.3034	66.0291	15.2469	25.0406	5.03903	10.0652	10.7705	3.57572	3.3375
3,5-Dihydroxyphenylglycine	5.84759	-3.96946	down-regulated	1.4204e-06	0.0638374	0.0103106	0.161514	282	11.5679	1e-06	1e-06	0.0721685	1e-06	1e-06	1e-06	1e-06	0.127393	0.158303	0.176261	0.145755	0.114595	0.219872	0.188422
alpha-ketoglutaric acid	5.6271	2.07885	up-regulated	2.35991e-06	4.22471	6.47841	1.53346	247	17.5309	6.29028	7.29025	3.28189	6.32031	6.93291	8.03189	7.20134	1.67176	2.11645	1.57093	1.33729	1.56972	1.21605	1.25199
Galactinol	5.57743	2.02541	up-regulated	2.64587e-06	4.07108	748.571	183.875	191	27.7927	686.532	923.066	839.788	760.959	592.472	619.182	817.994	327.934	372.74	108.365	236.926	147.27	8.41315	85.4772
Glucoheptonic acid	5.33887	-1.70708	down-regulated	4.58284e-06	0.306279	0.375525	1.22609	158	23.399	0.228712	0.396041	0.442412	0.452428	0.393007	0.328648	0.387423	1.20572	0.919183	1.74877	1.30244	1.32884	1.08467	0.992979
4-Hydroxymandelic acid	5.2846	0.540067	up-regulated	5.19277e-06	1.45404	0.686102	0.471859	267	28.6952	0.671065	0.6961	0.621589	0.607308	0.745693	0.726188	0.734773	0.492349	0.508822	0.508219	0.414866	0.415298	0.52711	0.43635
2-hydroxybutanoic acid	5.18038	-1.74604	down-regulated	6.60116e-06	0.298119	0.128786	0.431994	131	6.57212	0.100133	1e-06	0.172162	0.0871424	0.11941	0.233016	0.189635	0.401037	0.303197	0.405891	0.424078	0.492264	0.519898	0.477592
21-hydroxypregnenolone	5.16223	-1.29297	down-regulated	6.88295e-06	0.408111	0.0599799	0.14697	145	8.30618	0.0687533	0.0635233	0.0603097	0.0433981	0.0620808	0.0619856	0.0598087	0.139641	0.10337	0.196367	0.137981	0.128764	0.160348	0.162315
trehalose-6-phosphate	5.12573	1.66507	up-regulated	7.48642e-06	3.1713	0.597447	0.188392	271	46.4682	0.397869	0.546718	0.67679	0.669314	0.456608	0.752861	0.681969	0.22442	0.153824	0.116642	0.267501	0.251168	0.166634	0.138554
Diglycerol	4.97182	0.551263	up-regulated	1.06703e-05	1.46537	4.95606	3.38213	103	18.185	5.28475	4.47664	4.63971	4.11801	5.06848	5.47946	5.62536	3.62322	3.46902	3.22715	3.24435	3.37494	3.27948	3.45672
serine	4.91944	0.405133	up-regulated	1.20382e-05	1.32421	307.815	232.452	204	12.2147	335.228	327.678	260.368	295.488	316.246	318.815	300.886	244.137	245.21	242.296	230.797	231.72	216.924	216.08
N-alpha-Acetyl-L-ornithine	4.85536	0.606652	up-regulated	1.39522e-05	1.52272	0.946734	0.621738	258	28.6011	0.950306	0.956726	0.962608	0.970758	0.941414	0.902016	0.943307	0.78594	0.719001	0.406549	0.639091	0.639966	0.567954	0.593663
adenine	4.84965	0.820129	up-regulated	1.41366e-05	1.76556	1.61118	0.912557	265	24.7441	1.4053	1.7008	1.26025	1.63265	1.57442	1.99907	1.70575	0.913149	1.14396	0.962513	0.910858	0.811731	0.825509	0.820175
sorbitol	4.83586	0.506732	up-regulated	1.45927e-05	1.42083	3.59682	2.5315	231	18.8367	3.62216	4.20662	3.92688	3.46657	3.06162	3.4499	3.44401	2.63614	2.73295	2.49328	2.62535	2.41043	2.55436	2.26797
3-Hydroxypropionic acid	4.74264	-0.585477	down-regulated	1.80865e-05	0.666429	0.968789	1.4537	103	13.4184	1.03828	1.0227	0.848531	0.93441	1.06656	0.891259	0.979789	1.50882	1.13344	1.37449	1.41798	1.50556	1.5819	1.65372
Dehydroascorbic Acid	4.73984	2.96909	up-regulated	1.82038e-05	7.83043	8.54025	1.09065	173	30.3029	4.92695	8.43198	9.5329	10.407	4.48597	11.696	10.301	1.19356	2.44133	0.863459	1.37101	0.941054	0.352742	0.471391
beta-hydroxypyruvate	4.72972	-2.56397	down-regulated	1.86331e-05	0.16911	0.0153859	0.0909814	262	15.077	0.0391373	1e-06	0.0284605	1e-06	0.0400992	1e-06	1e-06	0.0909879	0.0530352	0.077772	0.0879188	0.10104	0.103679	0.122437
2-Deoxyerythritol	4.60769	0.777146	up-regulated	2.46778e-05	1.71374	0.50969	0.297415	117	10.6923	0.450442	0.417559	0.445576	0.524405	0.555961	0.565568	0.608319	0.334047	0.233714	0.255825	0.283289	0.331656	0.288531	0.354841
Sucrose-6-Phosphate	4.55291	3.47215	up-regulated	2.79954e-05	11.0974	2.17559	0.196045	315	33.6159	1.38746	1.40364	1.65792	3.19	1.84919	3.21712	2.5238	0.299872	0.214659	0.122637	0.21798	0.257042	0.11375	0.146375
alanine	4.53407	-0.326826	down-regulated	2.92371e-05	0.797289	339.945	426.376	116	7.25836	337.155	388.81	335.318	306.876	364.098	337.227	310.13	468.482	422.701	426.666	413.146	413.397	409.611	430.629
Homocystine	4.53343	-1.12304	down-regulated	2.92801e-05	0.459126	6.32063	13.7666	128	32.7547	3.82508	5.69666	5.61587	8.26853	7.33298	6.75437	6.75091	12.5103	11.8855	9.76612	14.9172	17.466	13.4917	16.3297
mannitol	4.49983	-4.75852	down-regulated	3.16352e-05	0.0369439	0.1302	3.52425	128	26.9873	0.170328	0.187631	0.170031	0.0441406	0.161475	0.00321024	0.174581	4.13467	0.425262	4.39132	3.92972	4.02325	4.19939	3.56616
nicotinic acid	4.4952	0.438511	up-regulated	3.19745e-05	1.35521	6.2821	4.63553	180	10.8081	6.2317	6.49601	5.37498	5.87977	6.16962	7.15732	6.66529	5.09954	4.29249	4.32594	4.46823	4.31815	4.94924	4.99515
oxalic acid	4.47529	-2.6038	down-regulated	3.34741e-05	0.164505	19.9454	121.245	147	5.31798	17.0015	48.1868	32.711	20.514	13.1229	4.7128	3.36912	94.7512	99.681	113.744	95.9226	91.1894	172.154	181.276
6-Methylmercaptopurine	4.44707	-2.08797	down-regulated	3.57215e-05	0.235212	0.168362	0.715788	249	36.5479	0.0277664	0.161647	0.570824	0.0611657	0.253376	0.0805326	0.0232195	0.697843	0.554663	0.640364	0.737951	0.665518	0.801165	0.913011
5'-methylthioadenosine	4.36456	-0.484453	down-regulated	4.3196e-05	0.714768	0.140592	0.196696	236	42.2729	0.0997023	0.147412	0.15761	0.143174	0.135349	0.156775	0.144123	0.201343	0.195774	0.223354	0.1977	0.189522	0.184837	0.184345
Allo-inositol	4.27422	-2.92786	down-regulated	5.31843e-05	0.131409	0.0312053	0.237467	192	9.89543	1e-06	1e-06	1e-06	1e-06	0.218431	1e-06	1e-06	0.275218	0.17784	0.245299	0.212061	0.239184	0.274883	0.237783
Ribonic acid, gamma-lactone	4.26253	-2.08154	down-regulated	5.46353e-05	0.236262	0.123025	0.520714	116	18.9711	0.0915421	0.154619	0.227232	0.134592	1e-06	1e-06	0.253187	0.473295	0.413356	0.80897	0.556918	0.532067	0.477846	0.382548
Adipamide	4.25302	0.450737	up-regulated	5.58449e-05	1.36674	0.641246	0.46918	253	20.813	0.602118	0.659305	0.630577	0.726807	0.619369	0.615586	0.634963	0.580234	0.497432	0.485193	0.476634	0.424366	0.431072	0.38933
5-Methoxytryptamine	4.20911	-0.452244	down-regulated	6.17861e-05	0.730905	32.5979	44.5994	174	7.1133	33.1494	31.6069	29.3779	31.1861	36.3848	32.734	33.7464	45.6216	37.2526	42.9477	40.1347	46.2832	49.7407	50.2155
glucose-6-phosphate	4.13926	5.12554	up-regulated	7.25665e-05	34.9093	56.4174	1.61611	315	34.6199	58.8788	27.9894	20.2113	60.1507	89.5254	74.7182	63.4478	2.72338	2.34239	1.1029	1.96343	2.00241	0.589553	0.58872
L-glutamic acid	4.13443	1.71646	up-regulated	7.3379e-05	3.28629	268.156	81.5983	84	15.6726	298.284	201.807	185.022	295.809	228.281	308.989	358.897	120.195	127.692	96.6658	114.835	104.486	2.41312	4.90174
3,6-Anhydro-D-galactose	4.0903	-1.80249	down-regulated	8.12275e-05	0.286679	3.49991	12.2085	231	22.0517	3.36349	3.34443	3.06989	3.75171	3.33929	3.78411	3.84644	12.9057	4.51979	10.6346	11.9995	13.2276	16.2564	15.9157
citric acid	3.98238	-1.58858	down-regulated	0.000104142	0.332497	7.09805	21.3477	305	23.7823	5.2578	3.76458	7.02144	10.4845	6.78753	7.73251	8.638	22.1442	9.54503	20.1319	20.7089	20.687	29.3061	26.9108
4-hydroxybutyrate	3.96173	-1.69798	down-regulated	0.000109211	0.308218	0.0599919	0.194641	248	9.65058	0.0666121	1e-06	0.072447	0.0881087	0.0738317	0.0613153	0.0576278	0.182506	0.165482	0.166934	0.149671	0.147562	0.265445	0.284891
Glucosaminic acid	3.90125	2.87402	up-regulated	0.00012553	7.33106	3.37078	0.459793	418	35.1805	2.22111	2.40244	2.27025	4.83767	2.64855	5.59873	3.61668	0.563068	0.75102	0.665822	1e-06	0.540852	0.333092	0.3647
Dodecanol	3.81654	-18.3221	down-regulated	0.000152567	3.05135e-06	1e-06	0.327724	204	33.2055	1e-06	1e-06	1e-06	1e-06	1e-06	1e-06	1e-06	0.273468	1e-06	0.506777	0.364894	0.386109	0.376748	0.386071
Methylmalonic acid	3.78269	-0.964651	down-regulated	0.000164932	0.512402	0.168123	0.328108	84	7.39121	0.166508	0.165623	0.214201	0.146674	0.175214	0.17283	0.135812	0.381838	0.238669	0.289361	0.225636	0.379467	0.390963	0.390821
Sophorose	3.72247	-0.734381	down-regulated	0.000189465	0.601076	52.1411	86.7464	204	28.9045	62.7061	55.634	41.9611	47.8623	68.3261	44.2561	44.2423	90.9372	59.2715	82.0023	84.1079	91.525	100.353	99.0273
glutamic acid	3.71075	1.31553	up-regulated	0.000194647	2.48893	90.343	36.2979	246	12.6891	83.05	99.1654	49.2141	70.0421	88.1514	124.57	118.209	43.4822	28.7408	36.1382	30.2317	34.6624	44.3548	36.4752
Ethanolamine	3.69479	-1.79822	down-regulated	0.000201936	0.28753	38.4716	133.8	174	10.2176	35.8874	21.5393	38.1747	30.1107	32.6165	60.6129	50.3596	127.057	57.008	121.648	112.54	143.485	173.45	201.413
putrescine	3.68014	0.374608	up-regulated	0.000208862	1.29649	346.197	267.027	174	8.17453	325.022	362.322	333.085	374.3	288.766	357.851	382.037	267.2	290.671	281.589	256.272	223.462	287.219	262.779
N-Ethylglycine	3.67886	-0.512515	down-regulated	0.000209481	0.700999	14.2426	20.3175	130	5.16705	12.0126	17.0582	15.9851	10.4977	16.7514	14.5802	12.8129	22.8668	18.526	19.9449	18.6251	19.7916	22.5526	19.9158
xanthine	3.66747	1.45757	up-regulated	0.000215045	2.74645	1.83131	0.66679	355	28.4884	1.39585	2.27945	0.973012	2.03403	1.89085	2.3414	1.90456	0.667477	1.36802	0.487005	0.750069	0.464213	0.449205	0.481537
pyridine-2,3-dicarboxylic acid	3.66545	-2.21435	down-regulated	0.00021605	0.215483	0.022036	0.102263	237	14.5392	1e-06	0.0806886	0.0735582	1e-06	1e-06	1e-06	1e-06	0.117305	0.0811865	0.103537	0.0879135	0.0930381	0.111518	0.121345
4-aminophenol	3.66383	1.86733	up-regulated	0.000216857	3.64856	0.143	0.0391937	251	37.158	0.126826	0.0977359	0.0750601	0.212917	0.121631	0.198382	0.16845	0.0563163	0.0321019	0.0403139	0.0486785	0.0397437	0.0274839	0.0297174
L-homoserine	3.65503	-1.60226	down-regulated	0.000221295	0.329361	1.88093	5.71084	218	14.3281	0.971144	1.46921	1.92119	1.73145	1.07639	3.10622	2.8909	7.24427	7.84103	7.15344	3.54608	4.16348	5.89603	4.13156
glutaraldehyde	3.64226	-0.512277	down-regulated	0.000227899	0.701115	12.6146	17.9922	86	5.51281	13.6191	13.0743	11.4871	11.3946	14.9046	12.3219	11.5004	19.3492	13.7824	17.003	16.4814	18.5714	20.5963	20.1613
fructose-6-phosphate	3.62703	2.27797	up-regulated	0.00023603	4.84997	7.03466	1.45046	315	34.4625	5.50017	4.66091	4.06606	7.61401	5.7322	11.2668	10.4025	1.65392	2.17472	1.17753	1.62263	1.49546	0.990957	1.03798
4-Methyl-5-thiazolethanol	3.61856	1.09052	up-regulated	0.000240678	2.12951	2.51338	1.18026	174	21.5541	2.52525	2.0115	1.84102	2.0476	2.29531	3.31015	3.56281	1.27999	1.37341	1.12787	1.22653	1.20893	1.07731	0.9678
maltose	3.56953	-0.785982	down-regulated	0.000269446	0.579957	171.413	295.562	217	27.1706	180.505	202.591	145.153	147.692	227.171	146.469	150.311	332.03	181.646	279.955	288.229	309.752	333.45	343.87
Acetol	3.53772	-0.69925	down-regulated	0.000289924	0.615892	0.764812	1.2418	219	11.2778	0.879131	0.877813	0.727812	0.697785	0.914245	0.627466	0.629434	1.36157	0.847427	1.11544	1.15809	1.30826	1.43605	1.46574
2-Monopalmitin	3.5005	2.3725	up-regulated	0.000315866	5.17839	2.58458	0.499109	314	38.5438	1.30667	1.72777	2.06246	3.65398	1.89067	4.14537	3.30512	0.574148	0.651666	0.522542	0.640517	0.49023	0.300351	0.314306
pyrophosphate	3.49699	-1.97014	down-regulated	0.000318426	0.255229	4.4492	17.4322	451	19.6617	3.33609	9.25635	11.0865	3.96474	1.54995	1.05015	0.900616	13.0287	15.7332	17.2048	14.5088	11.4075	25.2762	24.866
Gallic acid	3.45916	-0.502758	down-regulated	0.000347412	0.705756	6.10225	8.64641	281	8.38965	7.05695	5.55783	5.26684	5.97382	7.46029	5.70064	5.69941	9.36941	6.61067	8.23728	8.19865	9.35585	9.87001	8.88298
22-Ketocholesterol	3.43541	-1.17907	down-regulated	0.000366936	0.441637	0.0806066	0.182518	225	6.76531	0.139316	0.0998593	1e-06	0.0664916	0.118552	0.0817146	0.0583114	0.224873	0.141349	0.163626	0.153	0.187032	0.210122	0.197621
2-amino-2-methylpropane-1,3-diol	3.40893	-3.17269	down-regulated	0.000390008	0.110898	0.196301	1.7701	218	28.504	0.127918	0.195895	0.203653	0.228894	0.177712	0.191757	0.248278	1.67786	0.433109	2.97947	2.20487	2.30232	0.959956	1.83314
gly-pro	3.3769	-0.373033	down-regulated	0.000419851	0.772158	2.13996	2.7714	174	13.3529	1.95244	2.18798	1.92266	2.0825	2.315	2.26782	2.25131	2.70636	2.19799	3.1043	2.58007	2.8514	2.98212	2.97759
tyrosine	3.32542	-0.498477	down-regulated	0.000472696	0.707854	20.7052	29.2506	226	22.2172	20.6787	21.9975	19.3018	18.6035	24.9063	19.3839	20.0646	32.4908	22.5043	26.3257	26.6575	29.9198	32.5707	34.2857
indole-3-acetamide	3.30716	1.77852	up-regulated	0.000492995	3.43075	8.83166	2.57427	416	39.9206	4.86251	6.63435	6.04	10.4685	7.40536	13.3467	13.0642	2.78856	3.35056	2.63566	3.15176	2.54737	1.70306	1.8429
5-Hydroxyindole-2-carboxylic acid	3.2827	1.53989	up-regulated	0.00052155	2.90773	5.88838	2.02508	376	33.1655	3.67695	4.04502	5.17561	8.16269	4.40961	9.14914	6.59969	2.33384	2.59059	2.02215	2.25395	2.10731	1.36874	1.49899
sulfuric acid	3.24615	-4.82589	down-regulated	0.000567355	0.0352584	0.00578413	0.16405	158	34.2052	0.00612029	0.00960118	1e-06	0.00434356	0.00574467	0.00560995	0.00906826	0.089072	0.048875	0.175152	0.119045	0.154306	0.292793	0.269105
Gentiobiose	3.18081	-0.61698	down-regulated	0.000659467	0.652034	34.797	53.3668	204	42.8845	22.7531	34.7065	32.7324	33.6502	38.4622	43.097	38.1776	58.7934	39.7774	46.7246	47.7955	56.1022	61.4681	62.9068
Cysteinylglycine	3.14655	-0.47704	down-regulated	0.000713594	0.71845	0.571894	0.796011	115	5.21243	0.58301	0.607269	0.56235	0.51739	0.703837	0.535977	0.493424	0.911528	0.626436	0.740908	0.723524	0.767811	0.876445	0.925424
4-aminobutyric acid	3.1321	-0.40218	down-regulated	0.000737726	0.756714	586.02	774.427	174	16.3217	611.61	523.88	428.026	681.697	557.556	678.891	620.479	774.379	678.171	759.009	738.097	837.506	761.047	872.78
D-Glyceric acid	3.1044	2.74371	up-regulated	0.000786322	6.69789	8.34621	1.2461	189	11.5309	6.08313	4.13283	3.53313	9.50774	7.68035	14.1354	13.3508	1.11063	0.862465	1.20104	1.21304	1.38578	1.42085	1.52886
5-Aminovaleric acid	3.07765	-0.41037	down-regulated	0.000836269	0.75243	1.96978	2.61789	174	13.2109	1.95111	1.95512	1.85225	1.87056	2.26518	1.95755	1.9367	2.68588	2.06388	2.49506	2.31984	2.68442	2.94463	3.13154
Phenaceturic acid	3.06188	1.49599	up-regulated	0.000867208	2.82057	1.43322	0.508131	104	13.3793	1.34072	1.2014	0.696352	1.73661	1.02162	1.84537	2.19046	0.519351	0.809662	0.725866	0.405408	0.523741	0.283617	0.289269
L-Allothreonine	3.0556	0.687793	up-regulated	0.000879823	1.61082	6.10483	3.7899	117	10.7692	5.96132	5.31866	4.01474	6.47723	5.54632	7.61999	7.79557	3.83417	4.03485	4.1301	3.43968	4.37945	3.21697	3.49407
beta-Glycerophosphoric acid	3.05052	1.25854	up-regulated	0.000890176	2.39254	0.867596	0.362626	299	21.4149	0.63981	0.753257	0.717881	0.990051	0.764444	1.14073	1.067	0.479015	0.576445	0.505431	0.0493411	0.464648	0.4635	1e-06
D-Arabitol	3.04498	0.503559	up-regulated	0.000901607	1.41771	434.167	306.246	217	20.89	430.191	375.342	342.678	434.177	397.902	531.14	527.742	325.249	293.196	308.875	322.218	346.575	277.921	269.69
Dithioerythritol	3.0329	-0.40573	down-regulated	0.000927033	0.754854	0.541571	0.717451	221	5.28263	0.465191	0.525397	0.574541	0.559097	0.651927	0.520276	0.494564	0.766229	0.64282	0.712984	0.620507	0.676439	0.721646	0.881529
picolinic acid	3.02336	0.500627	up-regulated	0.000947632	1.41483	0.232994	0.16468	180	11.4171	0.265433	0.257268	0.184563	0.23935	0.169751	0.25594	0.258652	0.175958	0.146369	0.150937	0.155558	0.165985	0.181126	0.176827
Maleamate	3.00791	-1.21063	down-regulated	0.00098194	0.43208	0.464882	1.07592	151	7.15242	0.666187	0.621182	0.598942	1e-06	0.787575	0.580284	1e-06	1.30693	0.761714	1.0154	0.940832	1.13578	1.22383	1.14693
Aminooxyacetic acid	3.00208	-0.652441	down-regulated	0.000995216	0.636203	8.48901	13.3432	235	7.9127	8.51104	9.04494	8.87918	6.90084	11.2647	8.22653	6.59586	14.5266	9.25606	11.4597	11.7574	14.8004	15.4134	16.1891
ribose	2.99458	1.03677	up-regulated	0.00101255	2.05163	26.9202	13.1214	103	20.1813	32.0788	28.1043	19.4091	22.3417	31.5407	27.6974	27.2693	15.2341	27.839	9.86977	11.1435	13.1236	7.42015	7.21956
norvaline	2.95778	-3.3421	down-regulated	0.00110209	0.0986117	0.411217	4.17007	144	9.68932	0.403716	0.38522	0.248491	0.404426	0.520463	0.451187	0.465018	0.589703	1.33383	6.27956	4.55366	4.32042	5.9797	6.13361
D-alanyl-D-alanine	2.94493	-0.506304	down-regulated	0.0011352	0.704024	3.05877	4.3447	96	9.81474	3.06494	3.71187	3.09299	2.1802	4.19735	2.81934	2.34472	4.48757	4.01603	4.25798	3.9645	4.61766	4.95998	4.10918
3-hydroxybutyric acid	2.91739	-0.495503	down-regulated	0.00120952	0.709314	0.130053	0.18335	233	8.256	0.115557	0.108936	0.109093	0.115591	0.119012	0.167087	0.175094	0.197398	0.168795	0.170558	0.193086	0.211348	0.179895	0.162371
gluconic acid	2.89793	0.612444	up-regulated	0.00126493	1.52885	25.5334	16.7011	205	28.1048	23.9447	29.4034	25.5989	23.1612	17.7391	32.6939	26.1925	14.6855	12.6036	14.8652	16.0971	18.4516	19.5181	20.6863
Phytanic acid	2.8954	-0.359443	down-regulated	0.00127234	0.779465	1.09882	1.40971	159	5.39906	1.13354	1.11719	1.02879	1.06617	1.18166	1.06334	1.10104	1.57129	1.09336	1.3311	1.27206	1.42444	1.56057	1.61514
2-aminoethanethiol	2.88526	-0.434419	down-regulated	0.00130237	0.739992	14.4648	19.5473	174	5.90595	15.9021	15.1102	13.5867	13.4502	17.3283	13.3265	12.5499	21.625	15.2112	18.6395	17.4556	19.4265	21.1913	23.2822
Aminomalonic acid	2.87726	-0.88901	down-regulated	0.00132661	0.539985	1.1492	2.1282	232	14.7976	1.019	0.847974	0.71378	1.05673	1.46462	1.559	1.38327	2.50272	1.80826	1.75482	1.87144	3.19166	1.91568	1.85283
p-benzoquinone	2.87483	-0.396354	down-regulated	0.00133403	0.759776	19.6364	25.8451	121	5.48698	21.8265	20.121	17.8834	18.1178	23.0112	18.4669	18.0282	28.8797	20.1572	25.0434	23.0297	26.2366	28.31	29.2586
panthenol	2.86298	1.36848	up-regulated	0.00137094	2.58199	3.59157	1.39101	390	36.5822	2.03907	2.91801	3.16858	4.39177	2.3233	5.85738	4.4429	1.35363	1.90163	1.55392	1.51034	1.49498	0.832461	1.09011
octanal	2.85115	-0.696927	down-regulated	0.00140879	0.616885	0.206441	0.334651	86	6.87993	0.258697	0.203832	0.195785	0.173161	0.218304	0.187897	0.207411	0.380101	0.200796	0.295899	0.314306	0.328777	0.376402	0.446273
Analyte 43	2.78808	-0.27212	down-regulated	0.00162899	0.828102	0.22427	0.270824	82	5.71682	0.265415	0.238782	0.200932	0.20161	0.229246	0.220528	0.213375	0.267895	0.264605	0.261257	0.23478	0.286881	0.288857	0.291491
N-Methyl-DL-alanine	2.78005	-0.427013	down-regulated	0.00165939	0.7438	3.15185	4.2375	87	5.18933	3.72535	3.25819	2.88491	2.78599	3.70585	2.89002	2.81266	4.75379	3.27969	4.06666	3.76534	4.27791	4.64899	4.87009
Galactonic acid	2.7783	0.586854	up-regulated	0.00166608	1.50197	0.638736	0.425266	305	28.4397	0.524042	0.587885	0.55087	0.576809	0.581787	0.804444	0.845318	0.45436	0.501579	0.485091	0.384075	0.388787	0.381435	0.381537
1,3-diaminopropane	2.77011	-0.403379	down-regulated	0.00169782	0.756086	39.8984	52.7697	174	14.5043	44.0659	40.6905	37.0555	36.7403	46.2094	37.1965	37.331	55.1104	41.4832	49.4684	46.1828	54.2984	60.5687	62.2761
MALONAMIDE	2.74349	-1.08394	down-regulated	0.00180513	0.471738	1.16571	2.4711	70	6.01359	1e-06	1.61678	2.07701	0.83177	0.911138	1.5471	1.17621	2.23349	3.13766	2.96932	2.59224	1.65236	2.76161	1.95106
myo-inositol	2.74188	0.327787	up-regulated	0.00181185	1.25509	219.543	174.922	305	30.1355	214.093	202.529	201.493	221.038	193.394	253.613	250.64	197.884	191.223	156.983	182.273	180.977	157.633	157.484
3-hydroxy-L-proline	2.73403	-18.6848	down-regulated	0.00184488	2.37309e-06	1e-06	0.421392	158	22.6823	1e-06	1e-06	1e-06	1e-06	1e-06	1e-06	1e-06	0.232324	0.0748279	0.366457	0.31478	0.348395	0.807142	0.805815
threonine	2.63716	0.380341	up-regulated	0.0023059	1.30165	68.2607	52.4417	219	12.7909	68.1338	72.6748	49.3888	67.2282	69.2161	78.9384	72.2448	55.8408	60.8628	57.9866	48.1055	50.4095	48.4542	45.4325
4-nitrophenol	2.6148	-2.60972	down-regulated	0.0024277	0.163831	0.00468771	0.0286131	238	11.0935	1e-06	1e-06	0.0131687	1e-06	0.0196403	1e-06	1e-06	0.0435715	0.0216498	0.0289716	0.0325315	0.0369418	0.0366243	1e-06
Norleucine	2.5714	1.42348	up-regulated	0.00268287	2.68231	15.0189	5.59925	86	8.20206	17.5577	8.90817	6.16054	24.4043	11.6812	16.0704	20.35	5.64773	6.93175	7.33621	5.6883	5.94933	3.46166	4.17974
Allylmalonic acid	2.5673	-0.465931	down-regulated	0.00270831	0.724004	0.61616	0.851046	169	13.4721	0.667445	0.633154	0.571963	0.66043	0.720222	0.538819	0.521086	0.952954	0.642997	0.665819	0.862658	0.967551	0.843264	1.02208
oxoproline	2.56577	-0.780437	down-regulated	0.00271786	0.582191	1074.98	1846.43	156	12.2829	1237.13	1134.43	1800.38	1049.77	1165	471.605	666.52	1102.3	1846.13	1959.03	1963.06	1971.4	2044.79	2038.33
thymidine	2.54993	-4.43416	down-regulated	0.00281885	0.0462577	0.000955437	0.0206546	125	17.1397	1e-06	7.29278e-06	0.00275154	0.00174606	0.00209043	1e-06	9.07271e-05	0.0220991	0.0024203	0.00431241	0.0181567	0.0243795	0.033037	0.0401774
hydroxylamine	2.52486	-1.11238	down-regulated	0.00298634	0.462531	0.136557	0.295239	249	7.4723	0.149102	1e-06	1e-06	0.21283	0.199708	0.183961	0.210296	0.270951	0.224665	0.268329	0.258838	0.287584	0.362247	0.394058
Citraconic acid degr1	2.49217	-0.441718	down-regulated	0.00321983	0.736257	0.195114	0.265008	121	5.76084	0.228537	0.191007	0.156167	0.172651	0.242242	0.183371	0.191823	0.308204	0.198245	0.253791	0.236835	0.284114	0.262881	0.310987
N-Carbamylglutamate	2.48258	-2.13745	down-regulated	0.00329173	0.22728	0.0902707	0.397177	201	19.0276	1e-06	0.223512	0.182884	1e-06	1e-06	1e-06	0.225495	0.57606	0.404455	0.485391	0.396936	0.376088	0.54131	1e-06
thymine	2.42089	0.469897	up-regulated	0.00379409	1.38501	0.445239	0.32147	255	12.3382	0.547026	0.449151	0.309059	0.367415	0.531826	0.459597	0.452597	0.391578	0.302878	0.330978	0.282235	0.315418	0.298398	0.328801
dibenzofuran	2.41784	-0.391621	down-regulated	0.00382088	0.762272	9.21879	12.0938	56	5.62	11.4698	9.5695	8.28866	8.30694	10.4714	8.4087	8.01662	13.0643	9.33336	11.6487	10.7089	12.325	13.5234	14.0532
Threitol	2.40912	0.397626	up-regulated	0.00389836	1.31734	49.0105	37.2042	217	15.6128	41.6085	50.8084	49.1917	41.06	44.5701	56.8757	58.9592	38.7627	44.9904	41.7442	33.1445	30.8829	37.9971	32.9076
D-erythronolactone	2.40758	-12.71	down-regulated	0.0039122	0.000149251	2.37677e-05	0.159247	98	34.8532	1e-06	0.000160374	1e-06	1e-06	1e-06	1e-06	1e-06	1e-06	1e-06	0.299509	0.207058	0.262283	0.161307	0.18457
creatine degr	2.37052	0.391335	up-regulated	0.00426074	1.31161	9.32366	7.10858	147	6.9106	7.62538	8.25344	8.16783	11.4313	8.23224	10.6114	10.944	7.93262	7.41374	6.80803	7.4096	6.63943	6.73851	6.81811
5-Aminoimidazole-4-carboxamide	2.28751	-0.967273	down-regulated	0.00515815	0.511472	0.0711781	0.139163	142	35.7684	1e-06	0.0969887	0.0998042	0.100497	0.101498	1e-06	0.0994571	0.162993	0.164868	0.123738	0.150787	0.11524	0.134197	0.122321
Purine riboside	2.23952	0.387036	up-regulated	0.00576074	1.3077	5.49125	4.19916	245	16.6679	5.75724	5.70571	5.36542	5.82572	5.05111	5.18923	5.54434	4.95378	5.80809	3.56615	4.17269	4.51539	3.12274	3.25524
guanosine	2.23486	-1.19561	down-regulated	0.00582296	0.4366	0.872919	1.99936	245	42.1604	0.830366	1.54074	0.707554	0.942928	0.754373	0.742573	0.591901	1.31496	1.51771	3.67547	1.49491	1.47981	2.21301	2.29963
N-methyltryptophan	2.22935	-3.54276	down-regulated	0.00589726	0.0858072	0.241698	2.81675	144	12.3029	0.243341	0.215018	0.206248	0.142593	0.255266	0.29612	0.333297	1.40792	0.169611	2.69282	2.22178	2.10094	5.61858	5.50561
p-Anisic acid	2.21904	-14.9141	down-regulated	0.00603899	3.23902e-05	1e-06	0.0308735	209	6.70208	1e-06	1e-06	1e-06	1e-06	1e-06	1e-06	1e-06	0.0437739	1e-06	1e-06	0.0244247	0.0335942	0.0495981	0.0647218
Methyl-beta-D-galactopyranoside	2.21057	-1.1332	down-regulated	0.00615781	0.455903	0.212015	0.465043	133	24.1765	0.56912	1e-06	0.126891	0.147886	0.395847	0.135391	0.108964	0.448914	0.41313	0.46093	0.463887	0.433596	0.494988	0.539856
3-aminopropionitrile	2.20972	-0.430125	down-regulated	0.00616996	0.742198	0.462185	0.622725	239	11.9262	0.52633	0.506775	0.417053	0.429228	0.492236	0.438595	0.425078	0.752328	0.428107	0.617904	0.519131	0.59529	0.73028	0.716036
L-cysteine	2.16143	-0.505525	down-regulated	0.00689557	0.704404	0.605302	0.859311	220	16.9529	0.442074	0.863202	0.803877	0.619555	0.635679	0.520193	0.352535	0.83372	1.01576	0.90237	0.841334	0.705528	0.857925	0.858542
alpha-Aminoadipic acid	2.14943	0.455629	up-regulated	0.00708869	1.37138	0.372669	0.271747	260	21.1414	0.316175	0.36702	0.337957	0.309886	0.321297	0.449367	0.50698	0.29016	0.303622	0.295979	0.289696	0.262651	0.230418	0.229704
phenylalanine	2.11119	0.312249	up-regulated	0.00774125	1.24164	65.6481	52.872	192	18.7141	65.9813	74.8246	48.736	63.7925	65.4958	74.2002	66.506	51.3826	60.1426	63.1154	48.8563	48.5503	49.6002	48.4565
3-hydroxybenzoic acid	2.10317	3.65546	up-regulated	0.00788552	12.6009	0.243139	0.0192953	267	17.2431	0.573006	0.344365	0.255606	1e-06	0.193069	0.170587	0.165342	1e-06	0.135061	1e-06	1e-06	1e-06	1e-06	1e-06
Alizarin	2.09707	1.22831	up-regulated	0.00799706	2.34293	0.511937	0.218503	89	8.40308	0.666243	0.553841	0.432685	0.28963	0.361157	0.532513	0.747493	0.48434	0.298867	1e-06	0.305355	0.317165	0.123793	1e-06
O-Phosphorylethanolamine	2.02762	0.514521	up-regulated	0.00938383	1.42852	0.517985	0.362602	341	33.4398	0.755895	0.461154	0.404524	0.468553	0.481748	0.434217	0.619802	0.436083	0.310382	0.354113	0.346974	0.412856	0.325645	0.352164
D-Fructose 1,6-bisphosphate	2.01817	1.58078	up-regulated	0.00959033	2.99132	9.05123	3.02583	300	35.5103	6.09908	4.35652	3.77258	15.2891	5.85049	15.0798	12.9111	3.02219	3.67896	3.09189	3.10067	3.64112	1.98624	2.65973
maltotriose	2.00662	-1.00102	down-regulated	0.00984869	0.499647	1.64524	3.2928	204	41.1939	1e-06	0.915712	3.16048	1.34717	3.12949	1.1256	1.83819	3.45583	1.94012	3.9576	3.98548	2.35395	3.50088	3.85569
L-dopa	1.97088	-0.954598	down-regulated	0.0106936	0.515985	0.655831	1.27103	218	27.4814	0.562139	0.348922	0.718916	0.565699	0.525673	1.15518	0.714287	1.03439	0.38669	1.38333	1.2107	1.34932	1.70049	1.83226
Prostaglandin E2	1.93541	-0.51809	down-regulated	0.0116035	0.698295	0.167728	0.240196	225	6.22354	0.200608	0.209738	0.182413	0.0917463	0.243553	0.146562	0.0994745	0.26371	0.192841	0.230785	0.210715	0.252233	0.270828	0.26026
scopoletin	1.9322	-1.37108	down-regulated	0.0116896	0.386602	0.00876662	0.0226761	234	6.45852	1e-06	1e-06	1e-06	0.0167083	0.0243533	1e-06	0.0203007	0.030582	0.0156607	0.0188772	0.0206207	0.0286654	0.0241265	0.0202001
carbamoyl-aspartic acid	1.92952	-1.19637	down-regulated	0.0117619	0.436371	0.509803	1.16828	160	13.9646	0.49739	0.602915	0.544463	0.595436	0.530598	0.40164	0.396177	1.16531	0.649909	0.986038	0.822482	1.29049	0.870372	2.39335
adenosine	1.91518	0.315443	up-regulated	0.0121568	1.24439	78.5834	63.15	230	39.2533	72.3402	86.0875	60.8132	80.5194	71.4108	94.4272	84.4856	59.3609	76.2036	73.3564	56.2841	56.6222	59.5086	60.714
uridine	1.89842	-0.570145	down-regulated	0.0126351	0.673549	20.1526	29.9201	217	36.1131	13.7562	21.1363	13.7333	24.0458	17.8474	26.1525	24.397	22.9072	28.5955	44.7572	26.7572	25.3941	32.4273	28.6019
lactic acid	1.85423	-0.691569	down-regulated	0.0139884	0.61918	12.1791	19.6696	117	6.51211	18.6623	7.35396	16.2562	11.4367	7.47673	11.1133	12.9541	16.8053	11.448	19.3923	21.4209	22.1273	17.3981	29.0955
2,3-Dihydroxypyridine	1.84291	0.553304	up-regulated	0.0143578	1.46744	0.335807	0.228838	240	11.1788	0.197415	0.366428	0.325853	0.34555	0.310359	0.36143	0.443612	0.147003	0.275629	0.152713	0.292345	0.185255	0.29411	0.254812
Benzylamine	1.82907	0.643975	up-regulated	0.0148228	1.56263	0.164803	0.105465	229	14.0926	0.114562	0.174428	0.186452	0.171557	0.150993	0.178747	0.176882	1e-06	0.155813	0.116148	0.131139	0.108276	0.119445	0.107434
Hippuric acid	1.79674	-16.0801	down-regulated	0.0159685	1.44349e-05	1e-06	0.0692767	118	6.21439	1e-06	1e-06	1e-06	1e-06	1e-06	1e-06	1e-06	1e-06	0.1056	0.122646	1e-06	0.120603	1e-06	0.136086
1,5-Anhydroglucitol	1.78916	-0.423239	down-regulated	0.0162496	0.745749	2.60915	3.4987	226	23.9853	2.68901	2.88788	2.22833	2.52036	2.67986	2.41617	2.84244	5.01761	4.05412	2.9631	3.38597	3.47557	2.91249	2.68202
N-Acetyl-D-galactosamine	1.78462	0.384191	up-regulated	0.0164202	1.30513	9.99288	7.65663	202	29.8729	9.87916	9.14024	7.19769	8.78022	10.2943	12.4523	12.2062	7.41425	9.39385	9.01341	7.1189	7.80264	6.73199	6.12139
6-hydroxy caproic acid trimer	1.77466	1.47321	up-regulated	0.0168013	2.77639	1.25882	0.453401	187	8.83647	1.39244	1.50947	1.29292	0.916675	1e-06	1.56844	2.13179	1.12204	1e-06	0.271997	0.705032	0.64065	0.199946	0.234137
1-Methylhydantoin	1.77317	-0.25168	not-significant	0.0168589	0.839918	64.2091	76.4469	258	7.51802	68.2115	62.7124	60.2175	59.6664	76.4582	62.7963	59.4015	83.0337	60.643	72.6988	67.5779	79.473	83.0252	88.6768
N-Acetyl-beta-D-mannosamine	1.77169	0.419505	up-regulated	0.0169164	1.33747	1.66125	1.24208	202	29.7272	1.6002	1.50916	1.1498	1.46174	1.67894	2.09491	2.13397	1.27482	1.52572	1.42094	1.15079	1.26493	1.08871	0.968661
Pyruvic acid	1.75878	1.56792	up-regulated	0.0174271	2.96477	1.16717	0.39368	174	6.33586	0.96146	0.469652	0.254992	1.06062	1.29921	1.70069	2.42356	0.362504	0.273943	0.339448	0.336244	0.395339	0.499232	0.549048
Isoleucine	1.75783	0.297082	up-regulated	0.0174651	1.22866	161.822	131.707	158	10.7585	171.244	182.058	116.74	154.244	170.186	178.984	159.299	133.109	149.489	162.189	122.617	129.204	113.538	111.8
6-phosphogluconic acid	1.74127	1.12693	up-regulated	0.0181438	2.18393	5.76999	2.64202	240	36.144	3.38383	3.47885	3.74609	6.20294	3.80631	9.7994	9.97249	2.89698	2.53081	2.63112	3.47676	3.08534	2.08632	1.78684
2-methylfumarate	1.72831	1.23555	up-regulated	0.0186935	2.35471	0.148139	0.062912	81	11.9434	0.178411	1e-06	0.150986	0.175795	0.146401	0.164546	0.220837	0.114649	1e-06	0.083409	1e-06	0.0765414	0.0907262	0.0750563
asparagine	1.7108	0.199541	not-significant	0.0194627	1.14833	96.7555	84.2573	116	19.9221	93.3181	106.055	81.5117	82.537	108.058	104.226	101.582	90.0343	92.3741	83.7056	84.0575	81.8612	78.7641	79.0047
inosine	1.59129	2.39093	up-regulated	0.0256274	5.24497	0.398721	0.0760196	230	40.7431	0.308594	0.458822	1e-06	0.713137	0.455647	0.854842	1e-06	0.116803	0.185747	0.131505	1e-06	1e-06	0.0980793	1e-06
N,N-Dimethyl-p-phenylenediamine	1.57155	-1.45621	down-regulated	0.0268194	0.364449	0.0213656	0.0586245	315	18.9222	1e-06	1e-06	1e-06	1e-06	0.054014	1e-06	0.0955403	0.0498191	0.0550816	0.0507075	0.0626795	0.0593131	0.0701228	0.0626476
2-hydroxypyridine	1.57118	0.203587	not-significant	0.0268422	1.15156	7.72961	6.71231	152	5.27122	6.01562	7.63156	7.9962	8.15037	7.25255	8.42096	8.64	7.12473	7.2376	5.98928	6.12731	6.14556	7.31522	7.04644
saccharopine	1.56481	0.891742	up-regulated	0.0272388	1.85542	21.2051	11.4287	84	36.1643	11.7315	13.1207	18.6281	19.1252	14.8121	35.9076	35.1102	10.907	11.4096	12.2958	14.3926	12.2513	9.2047	9.54011
cycloleucine	1.56056	0.8264	up-regulated	0.0275066	1.77326	2.16413	1.22043	156	7.8451	3.58448	2.85441	2.06793	1.56394	2.04092	1.30127	1.73596	1.47347	2.27181	1.4532	1.02901	1.1972	0.6069	0.511407
citrulline	1.55795	0.218844	not-significant	0.0276728	1.1638	27.1945	23.3669	256	23.9013	22.3145	32.2219	30.4999	24.3697	27.6184	27.6254	25.7114	25.6893	25.8057	23.0014	23.8284	20.5323	24.0508	20.6607
xylitol	1.53753	0.555256	up-regulated	0.0290048	1.46943	2.47048	1.68125	163	28.6432	3.0003	2.1876	1.98566	2.08567	2.56192	2.65349	2.81871	2.02896	1.98915	1e-06	1.85687	2.04906	2.03392	1.81078
malonic acid	1.52466	1.06285	up-regulated	0.0298772	2.08906	1.59273	0.762417	255	14.6644	3.39814	2.09588	1.38485	1.27788	1.0149	1.03551	0.941967	0.938436	0.723177	0.830621	0.667394	0.723975	0.738317	0.714999
palmitic acid	1.49389	0.739424	up-regulated	0.032071	1.66951	0.615604	0.368734	132	29.2296	1.18619	0.637983	0.494498	0.499915	0.487244	0.416368	0.587031	0.479383	0.280634	0.357912	0.37002	0.386303	0.311264	0.395619
Pipecolinic acid	1.4799	1.81521	up-regulated	0.033121	3.51911	18.4634	5.24661	176	16.0189	23.5184	28.4862	1e-06	23.0173	25.426	28.7955	1e-06	9.90027	1e-06	16.4041	10.4219	1e-06	1e-06	1e-06
Ethyl cinnamate	1.47653	-0.374202	down-regulated	0.033379	0.771532	0.505546	0.655249	131	31.018	0.526853	0.548644	0.480036	0.516738	0.552253	0.449329	0.464969	0.64647	0.392029	0.525696	0.635647	0.832077	0.72554	0.829284
Melatonin	1.46272	0.345949	up-regulated	0.034457	1.27099	0.13148	0.103448	173	7.07488	0.0955198	0.122122	0.116688	0.135071	0.113429	0.167419	0.170115	0.12045	0.0973636	0.0924846	0.0842885	0.10006	0.115279	0.114207
proline	1.4402	0.267129	up-regulated	0.0362907	1.20341	152.675	126.869	142	10.8446	157.224	169.197	106.125	139.59	164.556	178.133	153.9	129.021	140.614	151.824	121.213	130.473	108.106	106.829
2,6-Diaminopimelic acid	1.3823	-0.481014	down-regulated	0.0414663	0.716474	0.29564	0.412631	200	28.5641	0.315084	0.316805	1e-06	0.354014	0.395729	0.355686	0.332157	0.39532	0.37028	0.418955	0.429055	0.404822	0.446241	0.423746
4-hydroxycinnamic acid	1.37552	-0.465445	down-regulated	0.0421191	0.724248	0.0528432	0.0729629	237	28.2121	0.0819988	0.0552624	0.0537794	0.0482448	0.051881	0.0378676	0.0408685	0.076467	0.0655507	0.0868729	0.0509513	0.0544312	0.103819	0.0726487
cytidine-monophosphate	1.37215	1.26523	up-regulated	0.0424477	2.40366	1.64904	0.686053	243	14.0241	3.9317	2.24867	1.44632	1.20807	1.05463	0.89945	0.754396	0.792801	0.698572	0.704806	0.645072	0.549792	0.654848	0.756482
4-Hydroxyphenylethanol	1.36761	1.21185	up-regulated	0.0428929	2.31635	0.303906	0.1312	179	17.3662	0.38311	0.216336	1e-06	0.37744	0.333536	0.472248	0.344673	0.153292	0.262072	0.293894	1e-06	0.209142	1e-06	1e-06
flavin adenine degrad product	1.36477	-2.8724	down-regulated	0.0431749	0.136559	0.0326979	0.239441	231	23.6356	1e-06	1e-06	0.228879	1e-06	1e-06	1e-06	1e-06	1e-06	1e-06	1e-06	0.477957	0.415155	0.376741	0.406232
pantothenic acid	1.34593	0.992048	up-regulated	0.0450885	1.98901	3.45353	1.73631	247	27.9004	2.52579	6.33306	1e-06	4.9758	2.60528	3.79228	3.94247	1.91722	1.94622	1.97951	1.70586	1.6103	1.61195	1.38308
O-acetylserine	1.34468	-0.144313	not-significant	0.045219	0.90481	0.5721	0.632287	102	10.5224	0.597648	0.650998	0.501924	0.525312	0.650575	0.537391	0.540852	0.637855	0.575994	0.631055	0.597691	0.679285	0.671342	0.632789
3-Hydroxypyridine	1.32056	0.176984	not-significant	0.0478011	1.13052	0.813093	0.719221	152	7.87318	0.638582	0.76451	0.824105	0.856076	0.79589	0.836701	0.975785	0.756327	0.77104	0.650141	0.700188	0.669102	0.76803	0.71972
N-Acetyl-L-aspartic acid	1.29675	0.1182	not-significant	0.0504956	1.08538	0.856432	0.789062	276	19.8482	0.866102	0.800602	0.79131	0.824127	0.952481	0.903465	0.856938	0.882595	0.703407	0.782128	0.755449	0.757031	0.816703	0.826121
hypoxanthine	1.27891	0.518114	not-significant	0.0526129	1.43208	1.21895	0.851176	265	23.2727	0.623539	0.846801	1.46636	1.68795	0.844058	1.74782	1.31615	0.783794	0.824074	0.799608	0.825969	0.864935	0.972146	0.887706
Mono(2-ethylhexyl)phthalate	1.25622	0.150782	not-significant	0.0554341	1.11017	1.79445	1.61637	221	6.23625	1.56881	1.64145	1.62956	1.92502	1.797	1.9646	2.03467	1.76596	1.45396	1.62852	1.5148	1.68375	1.74884	1.51876
1-Hydroxy-2-naphthoic acid	1.21866	0.370126	not-significant	0.060442	1.29247	1.11057	0.859264	185	17.3281	0.942853	1.02835	0.832756	0.9627	1.10275	1.14394	1.76063	1.07135	0.86314	0.792534	0.768391	0.840884	0.862963	0.815582
Nicotinoylglycine	1.19433	-0.191105	not-significant	0.0639242	0.875935	3.38403	3.86333	207	6.11047	3.78273	3.38486	2.9371	3.28526	3.72288	3.23799	3.33735	4.28258	3.04117	3.70772	3.37256	3.89518	4.07628	4.66785
Linoleic acid methyl ester	1.18447	-0.760004	not-significant	0.0653932	0.590495	0.0506355	0.085751	97	13.5112	0.1183	1e-06	1e-06	0.0601473	0.0479786	0.0713467	0.056674	0.105385	0.0590608	0.0990857	0.0674945	0.11079	0.0809426	0.0774992
oxamic acid	1.17465	-0.161336	not-significant	0.0668877	0.894197	0.170346	0.190502	190	6.58555	0.173828	0.158847	0.153276	0.164925	0.187606	0.176302	0.17764	0.222812	0.150888	0.183419	0.179997	0.196503	0.213423	0.186472
beta-Alanine	1.16033	-0.320502	not-significant	0.0691298	0.800791	2.25765	2.81927	248	7.61695	1.34785	1.92029	1.82243	2.5551	2.02238	2.81428	3.32122	3.06287	3.28729	2.89951	2.75973	2.87798	2.47139	2.37615
trans-4-hydroxy-L-proline	1.1456	-18.6261	not-significant	0.0715152	2.47162e-06	1e-06	0.404593	158	24.6404	1e-06	1e-06	1e-06	1e-06	1e-06	1e-06	1e-06	0.22209	1e-06	0.367625	0.799735	1e-06	1.44269	1e-06
Threonic acid	1.13664	0.174826	not-significant	0.0730068	1.12883	0.322292	0.28551	220	16.6831	0.289339	0.28844	0.287721	0.311986	0.321156	0.386229	0.371174	0.301696	0.24007	0.25623	0.293606	0.3202	0.301407	0.285362
L-kynurenine	1.0874	-15.2627	not-significant	0.0817706	2.54372e-05	1e-06	0.0393126	192	30.7612	1e-06	1e-06	1e-06	1e-06	1e-06	1e-06	1e-06	1e-06	1e-06	0.0457937	1e-06	1e-06	0.100602	0.128789
8-Aminocaprylic acid	1.07091	-0.577054	not-significant	0.0849352	0.670331	2.0524	3.06177	174	15.2867	1.88803	1.74876	1.75486	2.02373	2.15438	2.32139	2.47562	2.9094	0.163983	3.13548	3.05579	3.63318	4.20613	4.3284
glycine	1.06767	-0.213961	not-significant	0.0855725	0.862167	138.751	160.933	174	11.0244	115.932	121.535	99.6435	140.347	136.209	180.101	177.493	155.981	170.131	168.216	152.812	158.476	167.082	153.836
palatinitol	1.06378	0.744608	not-significant	0.0863419	1.67552	1.97267	1.17735	204	43.9412	1.32187	1.64976	0.948572	1.08	2.44489	3.26338	3.10021	1.59332	2.04348	1.64938	0.483976	1.04834	0.732536	0.690397
4-Hydroxyquinazoline	1.05898	-2.49785	not-significant	0.0873019	0.17704	0.162206	0.916209	217	22.9857	0.22829	0.274222	1e-06	0.0310796	0.294884	1e-06	0.306963	0.833326	3.15118	0.692484	0.749339	1e-06	0.987129	1e-06
3-Aminoisobutyric acid	1.04625	0.447037	not-significant	0.089897	1.36324	46.3557	34.0041	102	7.59182	45.4285	67.9089	48.5029	33.4062	53.5727	43.0318	32.639	50.5511	49.1852	37.8354	34.3983	25.8955	23.3604	16.803
D-(glycerol 1-phosphate)	1.04485	0.290659	not-significant	0.0901884	1.2232	156.723	128.126	71	27.2498	104.825	119.351	137.484	188.813	152.447	186.876	207.268	151.272	130.477	123.761	139.104	121.218	122.462	108.587
Isomaltose	1.03709	-0.157165	not-significant	0.0918133	0.896785	7.54244	8.41053	204	43.4239	6.09655	6.8412	6.91577	7.83777	7.20559	8.96537	8.93484	9.02555	7.83805	8.46773	7.39221	8.34222	9.06103	8.74692
11-beta-prostaglandin-F-2-alpha	1.03165	-2.05071	not-significant	0.0929721	0.241364	0.0273435	0.113287	235	39.9806	1e-06	0.175323	1e-06	0.00601089	1e-06	1e-06	0.0100663	0.020437	0.123003	0.181081	0.00207168	0.243695	1e-06	0.222722
(2R)-2-amino-3-phosphonopropanoic acid	1.02037	0.479122	not-significant	0.0954181	1.3939	1.69398	1.21528	341	12.1744	1.72369	1.52843	2.51039	1.38375	1.28402	1.62412	1.80345	1.81722	0.523708	0.543114	1.24394	2.0299	1.20683	1.14229
2-deoxy-D-glucose	0.990839	-0.567752	not-significant	0.102132	0.674667	0.687192	1.01856	56	31.7022	0.648663	0.601657	1.02582	0.538678	0.737709	0.612953	0.644864	2.06493	0.938288	0.925186	0.721294	0.894858	0.768188	0.817203
1-Methyladenosine	0.946217	-0.509867	not-significant	0.113184	0.702287	0.0960679	0.136793	119	46.18	0.0779342	0.121635	0.0610424	0.0492409	0.0798394	0.13486	0.147924	0.108361	0.0811182	0.100355	0.19017	0.14546	0.216653	0.115433
2-ketobutyric acid	0.933806	-0.159079	not-significant	0.116465	0.895596	2.7061	3.02157	89	5.25783	2.87204	2.54088	2.19163	2.62239	3.04181	2.68321	2.99077	3.3769	2.41175	2.90456	2.6662	2.98886	3.32427	3.47842
oxalacetic acid	0.922835	0.293152	not-significant	0.119444	1.22531	0.440093	0.359168	186	33.7979	0.285286	0.361636	0.37211	0.418831	0.449039	0.632632	0.56112	0.371259	0.376972	0.380965	0.296413	0.317642	0.42332	0.347602
guaiacol	0.886888	-0.638333	not-significant	0.129751	0.642455	0.0579987	0.0902767	151	6.4608	0.0734224	0.0178933	0.0153326	0.0305392	0.103727	0.0654924	0.0995836	0.124769	0.038158	0.0936679	0.0700611	0.149589	0.0713027	0.0843889
fucose	0.861094	-1.14527	not-significant	0.137691	0.452106	0.231296	0.511597	117	21.6428	0.434515	1e-06	1e-06	1e-06	0.643704	1e-06	0.54085	0.626699	1e-06	0.854187	0.578055	1e-06	0.769353	0.75288
1-Kestose	0.813907	-13.7456	not-significant	0.153495	7.28036e-05	1e-06	0.0137356	281	27.7366	1e-06	1e-06	1e-06	1e-06	1e-06	1e-06	1e-06	0.0555351	0.040609	1e-06	1e-06	1e-06	1e-06	1e-06
2-ketoadipate	0.772004	-0.115231	not-significant	0.169042	0.923234	0.402684	0.436167	316	31.93	0.352459	0.383976	0.324982	0.456109	0.376279	0.433813	0.491174	0.439189	0.437098	0.413622	0.436692	0.434746	0.44856	0.443261
noradrenaline	0.759203	0.409878	not-significant	0.174099	1.32857	3.45405	2.59982	174	25.1931	1.28197	3.04318	4.18461	3.52456	2.51165	6.03181	3.60056	1.82027	3.16696	2.83586	2.86731	2.05458	2.33021	3.12352
Methyl Phosphate	0.742069	0.251204	not-significant	0.181105	1.1902	20.0725	16.8648	241	8.53083	15.9959	19.1589	14.3709	19.1076	23.2351	21.1742	27.4646	22.1814	14.6015	14.9263	12.3776	13.7217	17.9747	22.2702
trehalose	0.725355	-0.281228	not-significant	0.188211	0.82289	83.7676	101.797	271	41.743	104.163	99.2855	91.5865	61.6139	78.6724	71.9529	79.0993	148.43	99.8817	45.345	99.7504	96.114	115.093	107.964
Synephrine	0.723252	-0.397189	not-significant	0.189125	0.759337	0.0169125	0.0222728	355	8.60458	0.0210064	0.0251317	0.0174636	0.0168818	1e-06	0.0193393	0.0185638	0.0262436	0.0156149	0.0213044	0.019588	0.0147687	0.0258043	0.0325854
urea	0.654911	0.480708	not-significant	0.221355	1.39543	1.26559	0.906955	189	9.96762	2.01791	1.32478	0.106138	0.668455	1.68209	2.02414	1.03562	0.949059	0.866478	0.704233	1.16101	1.02646	0.686864	0.954581
4-Hydroxybenzoic acid	0.653824	0.688673	not-significant	0.22191	1.6118	0.427229	0.265063	267	18.8149	0.817433	1e-06	0.527514	0.613429	0.53508	1e-06	0.497142	0.358181	0.32197	0.321738	0.280247	0.273908	0.299396	1e-06
Analyte 400	0.636616	-1.26786	not-significant	0.230879	0.415276	0.0122344	0.0294608	227	12.6679	1e-06	1e-06	1e-06	0.0371099	0.0485256	1e-06	1e-06	0.0719964	0.041605	1e-06	1e-06	1e-06	0.0438984	0.0487229
Adenosine 5-monophosphate	0.632187	0.396123	not-significant	0.233245	1.31597	0.370333	0.281415	315	45.21	0.155079	0.35155	0.190379	0.408058	0.404471	0.475808	0.606983	0.327425	0.220747	0.152447	0.273649	0.213398	0.31784	0.464398
3,4-Dihydroxymandelic acid	0.599625	0.643402	not-significant	0.251405	1.56201	0.039206	0.0250997	295	41.3507	0.061333	1e-06	0.0346389	0.0415788	0.0483164	0.0498084	0.0387653	1e-06	0.0409934	1e-06	1e-06	0.0368063	0.0422617	0.0556336
glucose	0.570642	-1.36882	not-significant	0.268756	0.387208	0.0504815	0.130373	56	31.7006	1e-06	1e-06	1e-06	1e-06	0.23015	1e-06	0.123215	0.308904	0.320984	1e-06	1e-06	0.0197044	0.263016	1e-06
D-erythro-sphingosine	0.562362	-0.204795	not-significant	0.273929	0.867662	5.43277	6.26138	204	11.2299	3.43545	6.57361	7.11048	6.92175	3.78655	5.08453	5.11698	6.64224	5.26457	7.46191	7.30745	7.37056	5.00655	4.77639
spermidine	0.553045	0.18342	not-significant	0.279869	1.13557	3.09262	2.7234	200	32.3515	2.44674	3.06899	2.8004	3.01834	2.35956	3.85717	4.09714	3.01575	3.79305	2.81358	2.56258	2.37245	2.28396	2.22244
Erythrose	0.526125	-0.452752	not-significant	0.297766	0.730648	1.7643	2.4147	205	14.4277	5.11314	1.3271	1.12627	1.12926	1.56441	1.0588	1.03111	2.67804	1.39481	2.27624	2.21053	2.49722	2.84936	2.99674
glutamine	0.522576	0.121484	not-significant	0.300209	1.08785	893.518	821.358	156	22.6225	959.049	607.05	1070.25	944.15	1015.61	897.017	761.5	972.528	786.162	762.786	855.263	826.464	791.928	754.379
2-Deoxytetronic acid	0.484499	0.0880635	not-significant	0.327719	1.06294	0.140573	0.132249	233	13.9255	0.13183	0.141686	0.146285	0.115553	0.132489	0.152641	0.163527	0.150715	0.110829	0.123022	0.119802	0.133359	0.145369	0.142647
Aconitic Acid	0.472307	-18.2601	not-significant	0.337049	3.18543e-06	1e-06	0.31393	229	22.0334	1e-06	1e-06	1e-06	1e-06	1e-06	1e-06	1e-06	1e-06	1e-06	1e-06	1e-06	1e-06	1e-06	2.1975
butyraldehyde	0.472307	11.4773	not-significant	0.337049	2851.07	0.00285107	1e-06	212	9.22685	0.0199515	1e-06	1e-06	1e-06	1e-06	1e-06	1e-06	1e-06	1e-06	1e-06	1e-06	1e-06	1e-06	1e-06
cuminic alcohol	0.472307	-11.4669	not-significant	0.337049	0.000353292	1e-06	0.00283052	133	23.352	1e-06	1e-06	1e-06	1e-06	1e-06	1e-06	1e-06	1e-06	0.0198077	1e-06	1e-06	1e-06	1e-06	1e-06
D-Talose	0.472307	24.2434	not-significant	0.337049	1.98599e+07	19.8599	1e-06	319	26.3389	1e-06	1e-06	1e-06	1e-06	1e-06	1e-06	139.019	1e-06	1e-06	1e-06	1e-06	1e-06	1e-06	1e-06
glucuronic acid	0.472307	-13.7805	not-significant	0.337049	7.10656e-05	1e-06	0.0140715	144	23.1844	1e-06	1e-06	1e-06	1e-06	1e-06	1e-06	1e-06	1e-06	1e-06	1e-06	1e-06	0.0984946	1e-06	1e-06
N-(3-aminopropyl)-morpholine	0.472307	-14.6548	not-significant	0.337049	3.87671e-05	1e-06	0.0257951	100	8.15636	1e-06	1e-06	1e-06	1e-06	1e-06	1e-06	1e-06	1e-06	1e-06	1e-06	1e-06	1e-06	0.18056	1e-06
N-Acetyltryptophan	0.472307	20.6365	not-significant	0.337049	1.63005e+06	1.63005	1e-06	202	32.3398	1e-06	1e-06	1e-06	1e-06	1e-06	11.4103	1e-06	1e-06	1e-06	1e-06	1e-06	1e-06	1e-06	1e-06
Pelargonic acid	0.472307	-14.365	not-significant	0.337049	4.73917e-05	1e-06	0.0211007	215	12.2594	1e-06	1e-06	1e-06	1e-06	1e-06	1e-06	1e-06	1e-06	1e-06	1e-06	1e-06	0.147699	1e-06	1e-06
pyridoxal phosphate	0.472307	11.7484	not-significant	0.337049	3440.42	0.00344042	1e-06	225	9.76461	0.0240769	1e-06	1e-06	1e-06	1e-06	1e-06	1e-06	1e-06	1e-06	1e-06	1e-06	1e-06	1e-06	1e-06
sucrose	0.472307	-12.5167	not-significant	0.337049	0.00017065	1e-06	0.00585995	271	40.157	1e-06	1e-06	1e-06	1e-06	1e-06	1e-06	1e-06	1e-06	1e-06	1e-06	0.0410137	1e-06	1e-06	1e-06
2'-Deoxycytidine 5'-triphosphate degr prod	0.468792	0.387563	not-significant	0.339788	1.30818	24.5972	18.8026	58	5.36125	17.8189	12.1389	9.62513	20.8587	22.7412	41.8181	47.1794	25.14	14.6468	15.7807	18.9233	27.5928	15.5781	13.9564
Tagatose	0.44085	0.295782	not-significant	0.362368	1.22755	1.08511	0.883964	217	18.0804	0.716907	0.848132	1.28687	1.38937	1.05198	1.21847	1.08405	0.875992	0.240695	0.178274	1.39007	0.859868	1.31802	1.32484
ribose-5-phosphate	0.438184	1.85014	not-significant	0.364599	3.60536	1.43944	0.399249	299	36.4531	0.235004	0.277292	0.578394	8.05195	0.282544	0.307888	0.342975	0.37587	0.223151	0.345642	0.420427	0.332398	0.527631	0.569621
ornithine	0.431275	-0.129626	not-significant	0.370446	0.914068	446.659	488.65	142	18.5515	366.576	598.879	550.248	346.637	527.504	404.106	332.663	530.019	538.131	504.623	483.666	397.256	506	460.851
Citraconic acid	0.428394	-0.147167	not-significant	0.372912	0.903022	0.503107	0.557137	147	11.8067	0.81465	0.409906	0.375858	0.483896	0.518916	0.411586	0.506937	0.590506	0.572701	0.571946	0.537101	0.463007	0.588063	0.576636
Atrazine-2-hydroxy	0.415252	-0.426084	not-significant	0.384369	0.744279	0.0103606	0.0139203	238	34.9244	1e-06	0.00298281	0.00328565	0.00568424	0.0238535	0.019636	0.0170811	0.00628172	0.0152569	0.0181383	0.0165418	0.0140408	0.0103558	0.016827
Analyte 113	0.40567	-0.527004	not-significant	0.392943	0.693994	0.0371709	0.0535608	111	6.95169	1e-06	0.0502939	0.049394	0.0487139	0.0615713	0.0502212	1e-06	0.0722957	0.0522731	1e-06	0.0605978	1e-06	0.074509	0.115248
nicotinamide	0.403049	-0.0806176	not-significant	0.395322	0.945653	7.68983	8.13177	179	15.117	6.26597	6.35448	6.64665	8.48845	7.73329	8.92173	9.41827	8.33824	8.01297	8.06804	7.70613	8.64017	8.12996	8.0269
ribitol	0.389505	1.79233	not-significant	0.407844	3.46373	21.5589	6.22417	217	27.9897	3.93847	3.55211	2.6723	3.42421	4.89914	128.793	3.63307	6.14848	4.43647	5.9409	5.742	6.72522	7.48494	7.09117
DL-dihydrosphingosine	0.388541	0.315767	not-significant	0.408751	1.24467	0.336815	0.270605	132	8.74416	0.38314	0.331341	1e-06	0.313035	0.403416	0.474631	0.452138	0.103481	0.419243	0.38196	0.27989	0.27629	0.339133	0.0942367
Corticosterone	0.385876	-1.53581	not-significant	0.411267	0.344886	0.0141466	0.0410182	51	10.2566	0.0990204	1e-06	1e-06	1e-06	1e-06	1e-06	1e-06	1e-06	0.188288	1e-06	1e-06	0.0988349	1e-06	1e-06
N-Acetyl-beta-alanine	0.384982	-0.297554	not-significant	0.412115	0.813631	3.22046	3.95813	84	10.2392	3.89585	1e-06	3.59865	4.5253	1e-06	5.15388	5.36951	3.99858	3.7282	3.87771	3.71724	3.95509	4.18353	4.24656
aspartic acid	0.370433	-0.636604	not-significant	0.426154	0.643225	0.0632124	0.0982742	232	14.6534	1e-06	0.0706027	1e-06	0.117388	1e-06	0.129845	0.124648	0.243891	0.0760199	1e-06	0.0722532	0.091809	1e-06	0.203944
N-Methyl-L-glutamic acid	0.370193	0.190508	not-significant	0.42639	1.14117	2.00702	1.75874	98	7.96266	1.87338	2.13556	2.05936	2.21066	2.07875	1.20913	2.48228	1.97616	2.29389	2.58167	1.95252	1.01301	1.85718	0.636779
guanine	0.357667	0.150523	not-significant	0.438867	1.10997	0.054784	0.0493562	295	44.5573	0.0733843	0.0697559	0.047274	0.0447712	0.0603013	0.0330427	0.0549588	0.0641187	0.0461656	0.044777	0.0376061	0.0384755	0.0631839	0.0511668
Glucose-1-phosphate	0.35585	0.221225	not-significant	0.440707	1.16572	7.8361	6.72209	217	12.8212	15.0696	7.41241	4.32164	8.31982	6.32999	4.74265	8.65654	7.10569	5.01957	6.69508	6.34872	7.02182	7.22224	7.64154
1-Hydroxyanthraquinone	0.350551	-0.0735243	not-significant	0.446117	0.950314	0.390028	0.410421	281	5.24485	0.480258	0.394239	0.370304	0.369425	0.391196	0.355307	0.36947	0.480159	0.343722	0.412737	0.341804	0.419941	0.405814	0.468768
succinate semialdehyde	0.329531	-0.291951	not-significant	0.46824	0.816797	1.50442	1.84185	89	8.6717	1.80566	1.53024	1.28956	1.06768	1.66081	1.57304	1.60395	2.12095	3.7241	2.53022	1.68724	1.97978	0.473493	0.377186
tryptophan	0.325256	-0.114655	not-significant	0.472873	0.923603	20.6121	22.3171	202	32.6429	14.5563	21.7449	14.2976	21.9402	20.3453	27.5396	23.8609	21.1456	29.0986	25.9394	20.4099	20.5425	20.3755	18.7078
2,4-diaminobutyric acid	0.323687	-0.720209	not-significant	0.474584	0.607009	0.185763	0.306029	174	10.0397	1e-06	1e-06	0.622962	1e-06	1e-06	0.677371	1e-06	1e-06	0.642325	0.537202	0.496688	1e-06	1e-06	0.465986
indole-3-acetic acid	0.312349	-0.212021	not-significant	0.487137	0.863327	0.375741	0.435225	202	20.7891	0.452871	0.621108	0.474227	0.284338	0.485229	0.312415	1e-06	0.63412	0.379265	0.39669	0.424566	0.416843	0.38586	0.409231
xylose	0.311217	0.218584	not-significant	0.488409	1.16359	0.252975	0.217409	132	40.6325	0.294044	0.311103	0.155761	0.324708	0.337815	0.341259	0.00613468	0.232818	0.2034	0.286078	0.183066	0.238391	0.192308	0.185801
2-Deoxy-D-galactose	0.302922	-0.512007	not-significant	0.497827	0.701246	0.181065	0.258205	161	28.7892	1e-06	1e-06	0.32677	1e-06	1e-06	0.477735	0.462947	0.362764	1e-06	0.300957	1e-06	0.385253	0.381832	0.376627
3-Phenyllactic acid	0.288524	-0.0819478	not-significant	0.514607	0.944781	0.25705	0.272073	115	5.30255	0.183809	0.250106	0.235227	0.306786	0.280141	0.296996	0.246283	0.301813	0.280206	0.209473	0.24991	0.234447	0.320106	0.308558
O-methylthreonine	0.236231	0.158095	not-significant	0.580456	1.11581	0.248064	0.222317	88	12.4804	0.203082	0.245609	0.20386	0.372078	0.206683	0.219484	0.285652	1e-06	0.274264	0.207468	0.296002	0.271583	0.233049	0.27385
Indolelactate	0.231459	-0.259631	not-significant	0.586868	0.835302	0.0486855	0.0582849	130	9.54481	0.0763454	1e-06	0.0572068	0.0943705	0.0443233	1e-06	0.0685504	0.0733595	1e-06	0.0774684	0.0530165	0.0719769	0.0643346	0.0678376
galactose	0.230829	-0.119724	not-significant	0.587721	0.920364	0.385976	0.419373	305	26.0126	0.365922	0.467481	0.634304	0.216731	0.402219	0.204259	0.410915	0.492511	0.351937	0.348027	0.397485	0.436946	0.481484	0.427222
Cetadiol	0.221323	-0.153529	not-significant	0.600727	0.899048	0.0300042	0.0333733	263	16.5364	0.0414771	0.0265946	0.0221419	0.0258782	0.0335608	0.0338259	0.026551	0.0382936	0.0327734	0.0382705	1e-06	0.0458856	0.0381777	0.0402111
benzoic acid	0.211356	0.114905	not-significant	0.614673	1.0829	0.367319	0.339198	179	9.88015	0.660359	0.401165	0.345809	0.319487	0.324151	0.272139	0.248124	0.387967	0.285356	0.323139	0.291502	0.367876	0.360958	0.357591
Carnitine	0.200505	0.153692	not-significant	0.630223	1.11241	0.369374	0.332048	117	6.18952	0.258728	0.306162	0.296813	0.346384	0.627069	0.366832	0.383631	0.378815	0.15914	0.571595	0.30502	0.117293	0.338872	0.453598
Phosphoglycolic acid	0.192855	0.0904118	not-significant	0.641424	1.06467	0.664361	0.624004	298	12.7034	0.520855	0.643658	0.808481	0.621304	0.480782	0.545098	1.03035	0.729367	0.549851	0.478606	0.529724	0.614533	0.689775	0.776173
Leucrose	0.192009	-1.07876	not-significant	0.642675	0.473435	0.106151	0.224215	204	40.1317	0.743053	1e-06	1e-06	1e-06	1e-06	1e-06	1e-06	1e-06	1e-06	1.5695	1e-06	1e-06	1e-06	1e-06
Methyl Palmitoleate	0.181071	0.432961	not-significant	0.659067	1.35	0.105606	0.0782267	97	20.5636	0.360722	1e-06	1e-06	0.110183	0.0470362	1e-06	0.221299	0.158525	1e-06	0.0986419	0.0989645	0.191452	1e-06	1e-06
urocanic acid	0.1756	-0.141362	not-significant	0.667422	0.906663	0.187018	0.20627	151	8.63868	0.271917	0.320039	0.150364	1e-06	0.255764	0.143948	0.167089	0.291283	0.167971	0.232945	0.176186	0.217507	0.171408	0.186591
trans,trans-Muconic acid	0.165792	0.0723672	not-significant	0.682666	1.05144	0.996459	0.947708	271	15.0314	1.55594	1.20628	0.931819	0.847503	0.903881	0.781081	0.748709	1.05858	0.74768	0.937289	0.871173	1.01483	0.990351	1.01406
fumaric acid	0.16554	0.0559947	not-significant	0.683062	1.03958	129.508	124.578	245	7.63827	114.097	129.532	123.549	118.082	99.7907	154.633	166.873	142.356	140.273	108.528	101.416	101.67	149.552	128.251
maleic acid	0.164999	-0.0442993	not-significant	0.683914	0.969761	1.35418	1.39641	245	10.9689	1.24982	1.56993	1.36083	1.24217	0.936855	1.53461	1.58504	1.53303	1.55861	1.19392	1.42672	1.42041	1.29422	1.34794
valine	0.160162	0.041282	not-significant	0.691573	1.02903	179.553	174.488	144	9.23625	185.556	219.013	148.671	152.461	198.493	190.169	162.507	181.205	191.597	207.676	161.645	171.151	157.986	150.156
Citramalic acid	0.157852	-0.405398	not-significant	0.695261	0.755028	0.0494604	0.0655081	247	14.8235	0.116502	0.105565	1e-06	1e-06	1e-06	1e-06	0.124152	0.204037	0.136744	1e-06	0.117771	1e-06	1e-06	1e-06
Gluconic lactone	0.155878	0.0679445	not-significant	0.698429	1.04822	3.74169	3.56956	217	17.311	5.27591	4.54685	3.59908	3.52657	4.02644	2.38362	2.83338	4.53645	3.7437	2.81276	3.44882	4.05672	3.12357	3.26491
phenylethylamine	0.14447	0.0944992	not-significant	0.717018	1.06769	1.68216	1.57551	174	17.1853	1.60437	0.960233	0.677347	2.55011	1.45468	2.24266	2.28571	1.55128	1.4401	1.26551	1.31996	1.98806	1.57534	1.88828
3-Cyanoalanine	0.133032	0.109324	not-significant	0.736153	1.07872	1.43171	1.32723	141	12.4359	0.675166	2.0668	1.58425	1.13038	1.72076	1.32924	1.5154	1.65889	1.32524	1.56077	0.389072	1.79767	2.11417	0.444795
O-Succinylhomoserine	0.13185	-0.0684543	not-significant	0.738159	0.953659	4.21276	4.41747	128	8.34142	2.39564	4.33453	5.11617	4.17571	3.29173	5.27792	4.8976	6.19249	5.87172	3.99937	4.08094	3.47503	4.29676	3.00597
L-Malic acid	0.115826	-0.0496809	not-significant	0.765904	0.96615	115.372	119.414	233	12.8411	108.513	100.706	99.3059	106.864	96.666	145.934	149.611	155.776	150.925	125.489	103.102	109.741	111.025	79.8378
Lactobionic Acid	0.111764	-0.100669	not-significant	0.773101	0.932601	0.774942	0.830948	252	41.9064	0.554517	1.034	0.411797	1.17286	0.626951	0.890714	0.733765	0.556998	0.833136	1.73716	0.61344	0.478119	0.827772	0.770012
phosphate	0.095178	0.0501734	not-significant	0.803197	1.03539	6.83733	6.60363	299	10.2652	6.25461	7.10179	6.62305	7.3866	6.21948	6.8881	7.38767	4.46188	4.05551	4.32772	6.75251	7.8545	8.8613	9.91199
epsilon-Caprolactam	0.0876481	0.165535	not-significant	0.817244	1.12158	0.747724	0.666669	170	8.82399	2.12226	0.308654	0.343806	0.331007	1.4825	0.328214	0.317626	0.195735	1.13977	1.1157	1e-06	0.153379	0.983439	1.07867
Orotic acid	0.0860179	0.149573	not-significant	0.820318	1.10924	0.215833	0.194577	254	9.16803	0.452875	0.0307135	0.0313254	0.364886	0.322272	1e-06	0.30876	0.330963	0.0617286	0.248959	0.0481131	1e-06	0.3268	0.345477
N-Acetyl-N-formyl-5-methoxykynurenamine	0.0815882	0.186157	not-significant	0.828728	1.13773	0.0652059	0.0573124	239	15.3594	0.122387	0.109192	0.0983323	1e-06	0.126528	1e-06	1e-06	0.139181	1e-06	0.128548	1e-06	1e-06	1e-06	0.133454
phytosphingosine	0.0787195	-0.105201	not-significant	0.83422	0.929676	0.0617244	0.0663935	204	5.8055	0.0677399	0.0676213	1e-06	0.0661213	0.0816224	0.07046	0.0785052	0.100654	0.063552	0.135849	0.0786075	0.0860902	1e-06	1e-06
terephthalic acid	0.0776124	-0.160037	not-significant	0.836349	0.895002	0.130992	0.14636	221	28.4064	0.343463	0.22051	1e-06	0.189458	1e-06	0.16351	1e-06	0.278213	1e-06	1e-06	1e-06	0.234551	0.260671	0.251079
lysine	0.0757217	-0.010202	not-significant	0.839998	0.992953	683.785	688.638	174	26.4036	748.124	733.346	674.185	657.238	698.607	651.836	623.159	736.855	670.817	695.639	668.43	613.685	733.915	701.124
farnesol	0.0530976	0.0258102	not-significant	0.884917	1.01805	0.398661	0.391593	123	5.11948	0.464518	0.294485	0.395988	0.384082	0.497687	0.375663	0.378205	0.403337	0.282824	0.357967	0.3183	0.357486	0.615198	0.406035
Maleimide	0.0521253	0.0933535	not-significant	0.8869	1.06685	0.44565	0.417726	154	6.36652	0.936995	0.275349	0.287421	0.1601	0.67669	0.366648	0.416348	0.0921887	0.6039	0.255755	0.155612	0.248471	0.244885	1.32327
quinic acid	0.0417258	0.0471819	not-significant	0.908394	1.03324	0.0511772	0.0495305	305	13.1168	0.0557204	1e-06	0.0659599	1e-06	0.0683852	0.0861956	0.0819769	0.0604962	0.0414388	0.0426799	0.0508754	0.0567743	0.0471031	0.0473459
Pyrrole-2-Carboxylic Acid	0.0280694	0.163992	not-significant	0.937412	1.12038	0.00363887	0.00324788	241	11.0528	1e-06	1e-06	1e-06	0.0254661	1e-06	1e-06	1e-06	1e-06	1e-06	1e-06	0.0227292	1e-06	1e-06	1e-06
Levoglucosan	0.01455	0.0240366	not-significant	0.967052	1.0168	3.26088	3.207	204	20.7211	4.94011	3.89053	3.09308	6.70366	4.19879	1e-06	1e-06	1e-06	3.77883	3.77077	4.26809	5.49879	1e-06	5.13253
3-Methylamino-1,2-propanediol	0.00879154	-0.00318733	not-significant	0.97996	0.997793	0.918992	0.921025	117	5.52597	0.893533	0.753078	0.684735	0.994046	0.995322	1.04135	1.07088	0.94992	0.692436	0.765715	0.907021	1.07814	0.9691	1.08484
Benzoylformic acid	0.00110371	0.000791183	not-significant	0.997462	1.00055	0.886744	0.886258	89	5.81058	1.07087	0.585387	0.557704	0.925291	0.96531	1.01977	1.08288	0.837028	0.457397	0.636447	0.658462	1.06277	1.2095	1.3422

## Sheet: A0-A8
Metabolites	P	FC	Status	P-VALUE	FC/	AVERAGE(A0)	AVERAGE(A8)	Quant Mass	RT(min)	A0-1	A0-2	A0-3	A0-4	A0-5	A0-6	A0-7	A8-1	A8-2	A8-3	A8-4	A8-5	A8-6	A8-7
mannitol	11.1696	-5.19699	down-regulated	6.76674e-12	0.0272615	0.1302	4.77594	128	26.9873	0.170328	0.187631	0.170031	0.0441406	0.161475	0.00321024	0.174581	4.99451	5.42886	4.422	5.18444	4.86678	4.14661	4.38839
3,6-Anhydro-D-galactose	11.116	-2.24688	down-regulated	7.65583e-12	0.210679	3.49991	16.6125	231	22.0517	3.36349	3.34443	3.06989	3.75171	3.33929	3.78411	3.84644	15.5104	14.5425	17.958	16.8549	17.25	16.0201	18.1515
Dodecanol	10.3382	-18.2772	down-regulated	4.59038e-11	3.14784e-06	1e-06	0.317679	204	33.2055	1e-06	1e-06	1e-06	1e-06	1e-06	1e-06	1e-06	0.298791	0.340094	0.288311	0.38393	0.286486	0.341681	0.284457
Ethanolamine	9.34929	-2.08558	down-regulated	4.47419e-10	0.235601	38.4716	163.291	174	10.2176	35.8874	21.5393	38.1747	30.1107	32.6165	60.6129	50.3596	161.3	163.406	157.3	183.597	141.59	166.637	169.21
citric acid	9.19518	-1.95806	down-regulated	6.38001e-10	0.257374	7.09805	27.5788	305	23.7823	5.2578	3.76458	7.02144	10.4845	6.78753	7.73251	8.638	24.9548	27.1236	28.588	28.3255	28.0992	24.89	31.0705
phosphomycin	9.09138	-19.7357	down-regulated	8.10244e-10	1.14542e-06	1e-06	0.873046	71	14.7413	1e-06	1e-06	1e-06	1e-06	1e-06	1e-06	1e-06	0.84293	0.82355	0.91101	1.02428	0.939468	0.959335	0.610745
oxalic acid	8.78871	-3.03977	down-regulated	1.62664e-09	0.121601	19.9454	164.023	147	5.31798	17.0015	48.1868	32.711	20.514	13.1229	4.7128	3.36912	183.237	168.075	149.619	189.047	155.255	141.598	161.334
5-Aminovaleric acid	8.60041	-0.72702	down-regulated	2.50953e-09	0.60415	1.96978	3.26042	174	13.2109	1.95111	1.95512	1.85225	1.87056	2.26518	1.95755	1.9367	3.13791	3.02039	3.39515	3.26937	3.17083	3.29441	3.53485
21-hydroxypregnenolone	8.58688	-1.49728	down-regulated	2.58892e-09	0.354221	0.0599799	0.169329	145	8.30618	0.0687533	0.0635233	0.0603097	0.0433981	0.0620808	0.0619856	0.0598087	0.169157	0.175391	0.18904	0.155752	0.191462	0.155664	0.148838
Purine riboside	8.49266	0.831399	up-regulated	3.21619e-09	1.77941	5.49125	3.086	245	16.6679	5.75724	5.70571	5.36542	5.82572	5.05111	5.18923	5.54434	2.87881	3.42533	3.3393	3.35229	2.83974	3.07891	2.68759
5-Methoxytryptamine	8.4123	-0.755003	down-regulated	3.86987e-09	0.592545	32.5979	55.0134	174	7.1133	33.1494	31.6069	29.3779	31.1861	36.3848	32.734	33.7464	52.9192	50.7468	57.5009	55.2575	52.6194	55.6082	60.4423
fructose	8.35955	-1.46549	down-regulated	4.36973e-09	0.362113	90.9622	251.198	103	25.0942	98.5782	99.7711	111.673	78.4448	104.477	61.9711	81.8208	222.228	236.721	261.424	268.497	251.101	231.977	286.44
D-erythronolactone	8.32652	-13.1512	down-regulated	4.71499e-09	0.000109926	2.37677e-05	0.216216	98	34.8532	1e-06	0.000160374	1e-06	1e-06	1e-06	1e-06	1e-06	0.218199	0.151499	0.207193	0.210331	0.232323	0.282788	0.211181
3-Hydroxypropionic acid	8.29901	-0.891437	down-regulated	5.02333e-09	0.539077	0.968789	1.79713	103	13.4184	1.03828	1.0227	0.848531	0.93441	1.06656	0.891259	0.979789	1.77668	1.74812	1.95234	1.85348	1.73413	1.5877	1.92744
4-hydroxybutyrate	8.2288	-2.14017	down-regulated	5.90477e-09	0.226854	0.0599919	0.264452	248	9.65058	0.0666121	1e-06	0.072447	0.0881087	0.0738317	0.0613153	0.0576278	0.286517	0.269507	0.230472	0.304049	0.253569	0.250589	0.256463
Galactinol	8.22719	3.99859	up-regulated	5.92662e-09	15.9843	748.571	46.8315	191	27.7927	686.532	923.066	839.788	760.959	592.472	619.182	817.994	118.314	49.7099	80.712	6.92867	47.1089	18.1479	6.89941
Glucoheptonic acid	7.73522	-1.43842	down-regulated	1.83986e-08	0.368972	0.375525	1.01776	158	23.399	0.228712	0.396041	0.442412	0.452428	0.393007	0.328648	0.387423	0.938863	1.08893	1.08047	1.16354	0.983586	1.02025	0.848676
gly-pro	7.71489	-0.555545	down-regulated	1.92801e-08	0.6804	2.13996	3.14515	174	13.3529	1.95244	2.18798	1.92266	2.0825	2.315	2.26782	2.25131	3.0123	3.00493	3.27081	3.32859	3.11694	3.22822	3.05425
thymidine	7.66961	-4.74759	down-regulated	2.13988e-08	0.0372248	0.000955437	0.0256667	125	17.1397	1e-06	7.29278e-06	0.00275154	0.00174606	0.00209043	1e-06	9.07271e-05	0.0317349	0.0271957	0.0312185	0.0260185	0.0190478	0.0202556	0.0241958
uracil	7.57458	3.86568	up-regulated	2.66332e-08	14.5776	55.2582	3.79061	241	11.6851	49.9264	51.247	40.0626	55.4581	51.7805	72.3034	66.0291	3.86126	4.12757	3.7126	4.00787	3.74452	3.44918	3.6313
Methylmalonic acid	7.47705	-1.34326	down-regulated	3.33391e-08	0.394129	0.168123	0.426569	84	7.39121	0.166508	0.165623	0.214201	0.146674	0.175214	0.17283	0.135812	0.429088	0.325722	0.452581	0.414135	0.435128	0.481009	0.448322
1,3-diaminopropane	7.38964	-0.740993	down-regulated	4.07715e-08	0.598328	39.8984	66.6833	174	14.5043	44.0659	40.6905	37.0555	36.7403	46.2094	37.1965	37.331	64.2797	60.1589	69.7477	66.1661	64.2866	68.7368	73.407
Acetol	7.31211	-1.01366	down-regulated	4.87405e-08	0.495287	0.764812	1.54418	219	11.2778	0.879131	0.877813	0.727812	0.697785	0.914245	0.627466	0.629434	1.51694	1.36021	1.63404	1.47434	1.55436	1.52941	1.73996
tyrosine	7.2988	-0.641735	down-regulated	5.02569e-08	0.640941	20.7052	32.3043	226	22.2172	20.6787	21.9975	19.3018	18.6035	24.9063	19.3839	20.0646	31.2233	30.9399	34.0292	34.1533	30.9066	32.0957	32.7822
Phytanic acid	6.93287	-0.552793	down-regulated	1.16715e-07	0.681699	1.09882	1.61188	159	5.39906	1.13354	1.11719	1.02879	1.06617	1.18166	1.06334	1.10104	1.64606	1.38264	1.68953	1.61776	1.56965	1.711	1.66653
maltose	6.80997	-0.953182	down-regulated	1.54891e-07	0.516492	171.413	331.88	217	27.1706	180.505	202.591	145.153	147.692	227.171	146.469	150.311	308.906	312.029	365.742	317.755	346.337	324.502	347.885
L-glutamic acid	6.79467	5.10371	up-regulated	1.60447e-07	34.3851	268.156	7.79859	84	15.6726	298.284	201.807	185.022	295.809	228.281	308.989	358.897	4.09369	5.29588	6.84152	4.78201	7.60684	14.0989	11.8713
3,5-Dihydroxyphenylglycine	6.76108	-4.61329	down-regulated	1.73347e-07	0.0408566	0.0103106	0.252362	282	11.5679	1e-06	1e-06	0.0721685	1e-06	1e-06	1e-06	1e-06	0.299374	0.19848	0.189749	0.259458	0.269065	0.217489	0.33292
Dithioerythritol	6.55684	-0.707953	down-regulated	2.77433e-07	0.612188	0.541571	0.884647	221	5.28263	0.465191	0.525397	0.574541	0.559097	0.651927	0.520276	0.494564	0.936329	0.854452	0.827951	0.999361	0.845313	0.829093	0.900032
Lyxose	6.55136	-3.08051	down-regulated	2.8096e-07	0.118216	0.317052	2.68198	103	19.6342	1e-06	0.653462	1e-06	1e-06	1e-06	0.752495	0.813401	2.64356	3.40901	2.39036	3.269	2.36035	2.42922	2.27235
ribose	6.52475	1.61046	up-regulated	2.98713e-07	3.05348	26.9202	8.81622	103	20.1813	32.0788	28.1043	19.4091	22.3417	31.5407	27.6974	27.2693	8.70197	10.7107	8.5099	9.36173	7.82773	8.57328	8.02832
pyrophosphate	6.49829	-2.91335	down-regulated	3.17476e-07	0.132738	4.4492	33.5186	451	19.6617	3.33609	9.25635	11.0865	3.96474	1.54995	1.05015	0.900616	43.7333	25.9967	30.9921	38.3603	36.7574	27.0857	31.7049
beta-Mannosylglycerate	6.40127	1.86026	up-regulated	3.96948e-07	3.63074	11.3071	3.11428	204	19.4139	8.71467	11.737	10.7742	13.9949	8.54944	13.8814	11.4981	3.19666	3.20509	3.1273	3.20976	3.03047	2.99479	3.03587
Adipamide	6.39254	0.562019	up-regulated	4.05002e-07	1.47633	0.641246	0.43435	253	20.813	0.602118	0.659305	0.630577	0.726807	0.619369	0.615586	0.634963	0.442067	0.492626	0.433873	0.459349	0.416046	0.377011	0.419481
glutaraldehyde	6.37382	-0.777726	down-regulated	4.2284e-07	0.583285	12.6146	21.6268	86	5.51281	13.6191	13.0743	11.4871	11.3946	14.9046	12.3219	11.5004	21.503	18.095	22.6535	21.308	20.3893	23.1298	24.3087
octanal	6.35535	-1.19898	down-regulated	4.41212e-07	0.435583	0.206441	0.473941	86	6.87993	0.258697	0.203832	0.195785	0.173161	0.218304	0.187897	0.207411	0.458105	0.364761	0.545918	0.477469	0.426703	0.486828	0.557807
2-amino-2-methylpropane-1,3-diol	6.29749	-3.12852	down-regulated	5.0409e-07	0.114346	0.196301	1.71672	218	28.504	0.127918	0.195895	0.203653	0.228894	0.177712	0.191757	0.248278	1.82607	1.91684	1.83206	2.17798	1.88566	0.904117	1.47434
adenine	6.07837	1.09802	up-regulated	8.3489e-07	2.14061	1.61118	0.752671	265	24.7441	1.4053	1.7008	1.26025	1.63265	1.57442	1.99907	1.70575	0.793462	0.809051	0.742855	0.83888	0.754376	0.663602	0.666468
sulfuric acid	5.99201	-5.11045	down-regulated	1.01858e-06	0.0289469	0.00578413	0.199819	158	34.2052	0.00612029	0.00960118	1e-06	0.00434356	0.00574467	0.00560995	0.00906826	0.195169	0.270285	0.114543	0.275842	0.17609	0.186922	0.179882
beta-hydroxypyruvate	5.97205	-2.80725	down-regulated	1.06648e-06	0.142867	0.0153859	0.107693	262	15.077	0.0391373	1e-06	0.0284605	1e-06	0.0400992	1e-06	1e-06	0.0898036	0.0914832	0.120976	0.112274	0.0998319	0.0977848	0.1417
Analyte 43	5.87847	-0.510387	down-regulated	1.32291e-06	0.702034	0.22427	0.319457	82	5.71682	0.265415	0.238782	0.200932	0.20161	0.229246	0.220528	0.213375	0.307233	0.303074	0.297968	0.323942	0.32476	0.338427	0.340796
Aminooxyacetic acid	5.85262	-0.917756	down-regulated	1.40406e-06	0.529332	8.48901	16.0372	235	7.9127	8.51104	9.04494	8.87918	6.90084	11.2647	8.22653	6.59586	16.212	15.8666	18.3295	16.2036	14.0799	17.6924	13.8765
Citramalic acid	5.81075	-2.67956	down-regulated	1.54614e-06	0.156089	0.0494604	0.316874	247	14.8235	0.116502	0.105565	1e-06	1e-06	1e-06	1e-06	0.124152	0.276707	0.362519	0.276837	0.348037	0.379302	0.239326	0.335388
Homocystine	5.73476	-1.06462	down-regulated	1.84181e-06	0.478099	6.32063	13.2203	128	32.7547	3.82508	5.69666	5.61587	8.26853	7.33298	6.75437	6.75091	14.4395	11.2212	14.1025	13.9163	11.1993	15.1219	12.5418
serine	5.72777	0.500172	up-regulated	1.87167e-06	1.41438	307.815	217.632	204	12.2147	335.228	327.678	260.368	295.488	316.246	318.815	300.886	235.375	210.061	227.055	220.891	211.407	219.939	198.699
2-aminoethanethiol	5.7233	-0.684221	down-regulated	1.89102e-06	0.622342	14.4648	23.2426	174	5.90595	15.9021	15.1102	13.5867	13.4502	17.3283	13.3265	12.5499	23.6407	19.3106	24.8462	23.6654	21.4996	24.6128	25.1229
L-homoserine	5.69336	-2.10162	down-regulated	2.02599e-06	0.232997	1.88093	8.07277	218	14.3281	0.971144	1.46921	1.92119	1.73145	1.07639	3.10622	2.8909	8.58004	7.52628	6.31534	9.24654	7.21339	6.44001	11.1878
p-benzoquinone	5.67802	-0.631617	down-regulated	2.09886e-06	0.645453	19.6364	30.4228	121	5.48698	21.8265	20.121	17.8834	18.1178	23.0112	18.4669	18.0282	30.834	25.2373	31.6594	30.4464	29.1059	32.3639	33.3124
alpha-ketoglutaric acid	5.65924	2.05499	up-regulated	2.1916e-06	4.15541	6.47841	1.55903	247	17.5309	6.29028	7.29025	3.28189	6.32031	6.93291	8.03189	7.20134	1.71041	1.41198	1.72783	1.3242	1.51126	1.8224	1.40513
Nicotinoylglycine	5.65753	-0.509319	down-regulated	2.20022e-06	0.702554	3.38403	4.81675	207	6.11047	3.78273	3.38486	2.9371	3.28526	3.72288	3.23799	3.33735	4.81338	4.16676	5.09823	4.8524	4.62476	4.96258	5.19913
8-Aminocaprylic acid	5.60723	-1.59804	down-regulated	2.47042e-06	0.330325	2.0524	6.21327	174	15.2867	1.88803	1.74876	1.75486	2.02373	2.15438	2.32139	2.47562	4.85534	5.223	5.80432	5.84775	6.38325	6.57436	8.80486
Cysteinylglycine	5.59728	-0.683074	down-regulated	2.52769e-06	0.622837	0.571894	0.918209	115	5.21243	0.58301	0.607269	0.56235	0.51739	0.703837	0.535977	0.493424	0.952338	0.762684	0.964206	0.96978	0.835236	0.950948	0.992268
1-Methylhydantoin	5.56953	-0.478506	down-regulated	2.69444e-06	0.717721	64.2091	89.4626	258	7.51802	68.2115	62.7124	60.2175	59.6664	76.4582	62.7963	59.4015	87.0996	84.6163	96.0933	90.3862	82.8934	96.1709	88.9783
Sophorose	5.55527	-1.07342	down-regulated	2.78442e-06	0.47519	52.1411	109.727	204	28.9045	62.7061	55.634	41.9611	47.8623	68.3261	44.2561	44.2423	96.8829	92.336	114.209	100.179	113.914	112.242	138.326
trehalose-6-phosphate	5.53436	1.93519	up-regulated	2.92171e-06	3.82429	0.597447	0.156225	271	46.4682	0.397869	0.546718	0.67679	0.669314	0.456608	0.752861	0.681969	0.193268	0.107894	0.140673	0.195341	0.168833	0.216888	0.0706742
Benzylamine	5.52302	2.85984	up-regulated	2.99905e-06	7.25937	0.164803	0.0227021	229	14.0926	0.114562	0.174428	0.186452	0.171557	0.150993	0.178747	0.176882	1e-06	1e-06	0.0795769	1e-06	1e-06	1e-06	0.0793329
N-Methyl-DL-alanine	5.41652	-0.677699	down-regulated	3.83248e-06	0.625162	3.15185	5.04166	87	5.18933	3.72535	3.25819	2.88491	2.78599	3.70585	2.89002	2.81266	5.20136	4.18586	5.08407	4.98447	4.78085	5.44508	5.60991
Aminomalonic acid	5.40196	-1.41583	down-regulated	3.96316e-06	0.374795	1.1492	3.0662	232	14.7976	1.019	0.847974	0.71378	1.05673	1.46462	1.559	1.38327	3.72157	2.217	2.79222	2.75059	2.93593	3.36673	3.67935
xanthine	5.33443	2.33576	up-regulated	4.62993e-06	5.04817	1.83131	0.362767	355	28.4884	1.39585	2.27945	0.973012	2.03403	1.89085	2.3414	1.90456	0.425257	0.403116	0.344494	0.48319	0.299493	0.256864	0.326952
hydroxylamine	5.27406	-1.80197	down-regulated	5.32041e-06	0.286782	0.136557	0.476171	249	7.4723	0.149102	1e-06	1e-06	0.21283	0.199708	0.183961	0.210296	0.466182	0.388902	0.431657	0.473481	0.49151	0.478237	0.603225
dibenzofuran	5.27341	-0.653027	down-regulated	5.32826e-06	0.635945	9.21879	14.4962	56	5.62	11.4698	9.5695	8.28866	8.30694	10.4714	8.4087	8.01662	15.1069	12.103	15.2891	14.4834	13.737	15.0961	15.658
Dehydroascorbic Acid	5.22325	4.25868	up-regulated	5.98067e-06	19.1422	8.54025	0.446148	173	30.3029	4.92695	8.43198	9.5329	10.407	4.48597	11.696	10.301	0.505696	0.616608	0.511706	0.417233	0.413863	0.287739	0.370192
glycine	5.2154	-0.753039	down-regulated	6.0897e-06	0.593352	138.751	233.843	174	11.0244	115.932	121.535	99.6435	140.347	136.209	180.101	177.493	225.852	230.35	218.523	254.49	237.678	224.907	245.103
1,5-Anhydroglucitol	5.20222	-0.679959	down-regulated	6.2774e-06	0.624183	2.60915	4.1801	226	23.9853	2.68901	2.88788	2.22833	2.52036	2.67986	2.41617	2.84244	4.21718	3.28302	4.38362	4.03668	4.54218	3.97311	4.82491
3-hydroxy-L-proline	4.95764	-19.1024	down-regulated	1.10245e-05	1.77661e-06	1e-06	0.562871	158	22.6823	1e-06	1e-06	1e-06	1e-06	1e-06	1e-06	1e-06	0.50617	0.885196	0.414469	0.764013	0.38385	0.341401	0.645
3-aminopropionitrile	4.82365	-0.676113	down-regulated	1.50089e-05	0.625849	0.462185	0.738493	239	11.9262	0.52633	0.506775	0.417053	0.429228	0.492236	0.438595	0.425078	0.804735	0.573299	0.822997	0.757713	0.637707	0.790438	0.782562
Alizarin	4.77663	3.55853	up-regulated	1.67253e-05	11.7821	0.511937	0.0434504	89	8.40308	0.666243	0.553841	0.432685	0.28963	0.361157	0.532513	0.747493	1e-06	1e-06	0.176388	0.12776	1e-06	1e-06	1e-06
sorbitol	4.77424	0.542077	up-regulated	1.68173e-05	1.45607	3.59682	2.47023	231	18.8367	3.62216	4.20662	3.92688	3.46657	3.06162	3.4499	3.44401	2.72351	2.44671	2.27887	2.81555	2.46548	2.25142	2.31009
N-methylaniline	4.65563	-0.503486	down-regulated	2.20991e-05	0.7054	0.214238	0.303711	164	12.5116	0.212325	0.226219	0.224168	0.199462	0.226453	0.192473	0.218563	0.353762	0.30411	0.319626	0.327716	0.277711	0.284004	0.259047
Sucrose-6-Phosphate	4.65292	3.83057	up-regulated	2.22373e-05	14.2271	2.17559	0.152919	315	33.6159	1.38746	1.40364	1.65792	3.19	1.84919	3.21712	2.5238	0.181073	0.077043	0.20018	0.119595	0.172429	0.179268	0.140845
Dihydroxyacetone	4.54033	-23.0121	down-regulated	2.88182e-05	1.18211e-07	1e-06	8.45948	70	8.54202	1e-06	1e-06	1e-06	1e-06	1e-06	1e-06	1e-06	6.57151	6.95587	6.26814	5.3395	10.7337	8.16229	15.1854
guanosine	4.53655	-1.12588	down-regulated	2.90705e-05	0.458221	0.872919	1.90502	245	42.1604	0.830366	1.54074	0.707554	0.942928	0.754373	0.742573	0.591901	1.90901	2.03486	2.1523	2.28579	1.67393	1.7967	1.48254
Allylmalonic acid	4.53547	-0.623779	down-regulated	2.91429e-05	0.648969	0.61616	0.949445	169	13.4721	0.667445	0.633154	0.571963	0.66043	0.720222	0.538819	0.521086	0.91285	0.791428	1.05503	0.985319	0.856337	0.923946	1.1212
Analyte 113	4.4667	-1.54913	down-regulated	3.41427e-05	0.341717	0.0371709	0.108777	111	6.95169	1e-06	0.0502939	0.049394	0.0487139	0.0615713	0.0502212	1e-06	0.10176	0.0886831	0.121207	0.106541	0.0966557	0.116343	0.130249
Citraconic acid degr1	4.3971	-0.651901	down-regulated	4.00776e-05	0.636441	0.195114	0.306571	121	5.76084	0.228537	0.191007	0.156167	0.172651	0.242242	0.183371	0.191823	0.289549	0.273293	0.31801	0.26787	0.301052	0.324079	0.372144
norvaline	4.39594	-3.49008	down-regulated	4.01846e-05	0.0889982	0.411217	4.62051	144	9.68932	0.403716	0.38522	0.248491	0.404426	0.520463	0.451187	0.465018	5.07662	7.03203	3.99637	6.92989	2.99767	2.92711	3.38389
3-Aminoisobutyric acid	4.32716	1.80309	up-regulated	4.70804e-05	3.48968	46.3557	13.2837	102	7.59182	45.4285	67.9089	48.5029	33.4062	53.5727	43.0318	32.639	23.2371	17.9946	14.9024	18.2277	6.98617	8.40265	3.23506
22-Ketocholesterol	4.27589	-1.30079	down-regulated	5.29794e-05	0.405904	0.0806066	0.198585	225	6.76531	0.139316	0.0998593	1e-06	0.0664916	0.118552	0.0817146	0.0583114	0.221836	0.159749	0.221423	0.21765	0.190321	0.195442	0.183676
Glucosaminic acid	4.24511	3.98335	up-regulated	5.68709e-05	15.8164	3.37078	0.213119	418	35.1805	2.22111	2.40244	2.27025	4.83767	2.64855	5.59873	3.61668	1e-06	0.34521	1e-06	1e-06	0.422082	0.353997	0.370541
Gallic acid	4.18538	-0.735061	down-regulated	6.52562e-05	0.600793	6.10225	10.157	281	8.38965	7.05695	5.55783	5.26684	5.97382	7.46029	5.70064	5.69941	9.01962	8.90362	11.875	10.5784	8.88592	9.11186	12.7247
glucose-6-phosphate	4.17754	5.66259	up-regulated	6.64453e-05	50.6533	56.4174	1.11379	315	34.6199	58.8788	27.9894	20.2113	60.1507	89.5254	74.7182	63.4478	1.17218	0.428169	1.5368	0.966273	1.41973	1.13224	1.14117
Ethyl cinnamate	4.12595	-0.466057	down-regulated	7.48249e-05	0.72394	0.505546	0.698325	131	31.018	0.526853	0.548644	0.480036	0.516738	0.552253	0.449329	0.464969	0.735546	0.595624	0.676573	0.676635	0.625474	0.802756	0.775668
succinic acid	4.10654	-0.936405	down-regulated	7.82452e-05	0.522533	8.22341	15.7376	247	11.2097	7.81919	4.98207	8.57193	8.18538	8.41486	8.63839	10.952	20.4787	14.2336	16.4816	13.5737	15.0684	18.3051	12.022
N-methyltryptophan	4.10618	-3.93579	down-regulated	7.83107e-05	0.0653446	0.241698	3.69882	144	12.3029	0.243341	0.215018	0.206248	0.142593	0.255266	0.29612	0.333297	3.71737	5.82867	2.11199	5.75576	2.4422	2.36611	3.66961
Gentiobiose	4.08465	-0.745394	down-regulated	8.229e-05	0.596505	34.797	58.3348	204	42.8845	22.7531	34.7065	32.7324	33.6502	38.4622	43.097	38.1776	46.5753	51.8454	56.8989	63.027	53.8237	71.8178	64.3558
4-aminobutyric acid	4.02924	-0.586245	down-regulated	9.34889e-05	0.666074	586.02	879.812	174	16.3217	611.61	523.88	428.026	681.697	557.556	678.891	620.479	943.88	756.063	1007.2	847.399	785.771	991.686	826.681
4-aminophenol	4.02054	2.20563	up-regulated	9.53808e-05	4.61274	0.143	0.0310011	251	37.158	0.126826	0.0977359	0.0750601	0.212917	0.121631	0.198382	0.16845	0.031824	0.0296029	0.0348149	0.0264775	0.0317841	0.0363764	0.0261282
succinate semialdehyde	3.98616	1.21607	up-regulated	0.000103239	2.32313	1.50442	0.647583	89	8.6717	1.80566	1.53024	1.28956	1.06768	1.66081	1.57304	1.60395	0.500955	0.419706	1.15352	0.605819	0.602716	0.983055	0.267315
4-hydroxycinnamic acid	3.98077	-0.897049	down-regulated	0.000104529	0.536984	0.0528432	0.0984075	237	28.2121	0.0819988	0.0552624	0.0537794	0.0482448	0.051881	0.0378676	0.0408685	0.0924071	0.0791782	0.0813259	0.0938575	0.117197	0.111052	0.113835
2-Monopalmitin	3.91021	3.23143	up-regulated	0.000122968	9.39196	2.58458	0.275191	314	38.5438	1.30667	1.72777	2.06246	3.65398	1.89067	4.14537	3.30512	0.296244	0.251162	0.218374	0.235148	0.370695	0.280103	0.274609
2-Deoxyerythritol	3.90036	0.555646	up-regulated	0.000125788	1.46983	0.50969	0.346769	117	10.6923	0.450442	0.417559	0.445576	0.524405	0.555961	0.565568	0.608319	0.359882	0.298134	0.342172	0.342071	0.34912	0.341648	0.394356
carbamoyl-aspartic acid	3.82673	-2.03735	down-regulated	0.000149028	0.243611	0.509803	2.09269	160	13.9646	0.49739	0.602915	0.544463	0.595436	0.530598	0.40164	0.396177	2.51295	2.62884	2.42439	2.76452	0.881399	2.3246	1.11215
fructose-6-phosphate	3.76064	2.44323	up-regulated	0.000173526	5.43858	7.03466	1.29347	315	34.4625	5.50017	4.66091	4.06606	7.61401	5.7322	11.2668	10.4025	1.64721	0.936054	1.27376	1.28817	1.41992	1.24841	1.24079
5-Hydroxyindole-2-carboxylic acid	3.74703	1.8939	up-regulated	0.000179047	3.71639	5.88838	1.58444	376	33.1655	3.67695	4.04502	5.17561	8.16269	4.40961	9.14914	6.59969	1.63185	1.40615	1.55879	1.45912	1.72305	1.6306	1.6815
indole-3-acetamide	3.73604	2.23685	up-regulated	0.000183638	4.71365	8.83166	1.87363	416	39.9206	4.86251	6.63435	6.04	10.4685	7.40536	13.3467	13.0642	1.78896	1.64353	1.57948	1.73283	2.42787	1.76517	2.1776
4-Methyl-5-thiazolethanol	3.69704	1.10166	up-regulated	0.000200893	2.14602	2.51338	1.17118	174	21.5541	2.52525	2.0115	1.84102	2.0476	2.29531	3.31015	3.56281	1.24066	1.12445	1.2286	1.25504	1.12877	1.14798	1.07277
2-ketobutyric acid	3.67166	-0.373441	down-regulated	0.000212981	0.771939	2.7061	3.50559	89	5.25783	2.87204	2.54088	2.19163	2.62239	3.04181	2.68321	2.99077	3.58904	2.9695	3.7142	3.51626	3.31762	3.70061	3.73192
cycloleucine	3.64604	1.8565	up-regulated	0.000225922	3.62129	2.16413	0.597613	156	7.8451	3.58448	2.85441	2.06793	1.56394	2.04092	1.30127	1.73596	0.573404	0.536521	0.637045	0.649568	0.625959	0.655558	0.505235
Phenaceturic acid	3.62142	1.85251	up-regulated	0.000239102	3.61129	1.43322	0.396872	104	13.3793	1.34072	1.2014	0.696352	1.73661	1.02162	1.84537	2.19046	0.318601	0.357018	0.578594	0.405315	0.365415	0.52658	0.226582
L-dopa	3.58501	-1.15823	down-regulated	0.000260013	0.448061	0.655831	1.46371	218	27.4814	0.562139	0.348922	0.718916	0.565699	0.525673	1.15518	0.714287	1.30172	2.12902	1.12724	1.61959	1.47995	1.25355	1.33489
threonine	3.57241	0.456415	up-regulated	0.000267664	1.37213	68.2607	49.748	219	12.7909	68.1338	72.6748	49.3888	67.2282	69.2161	78.9384	72.2448	51.7641	45.9012	53.7802	50.7652	48.361	50.9584	46.7062
Maleamate	3.49687	-1.28341	down-regulated	0.000318518	0.410822	0.464882	1.13159	151	7.15242	0.666187	0.621182	0.598942	1e-06	0.787575	0.580284	1e-06	1.14256	0.869815	1.24811	1.10299	1.0633	1.2971	1.19725
Galactonic acid	3.48427	0.716622	up-regulated	0.000327888	1.64333	0.638736	0.388684	305	28.4397	0.524042	0.587885	0.55087	0.576809	0.581787	0.804444	0.845318	0.394576	0.406122	0.355556	0.433221	0.411529	0.370995	0.34879
nicotinic acid	3.42861	0.315124	up-regulated	0.00037273	1.24412	6.2821	5.04944	180	10.8081	6.2317	6.49601	5.37498	5.87977	6.16962	7.15732	6.66529	5.57736	4.67698	5.28716	4.98102	5.17297	4.58354	5.06703
phenylalanine	3.4205	0.44079	up-regulated	0.000379749	1.35735	65.6481	48.365	192	18.7141	65.9813	74.8246	48.736	63.7925	65.4958	74.2002	66.506	50.8343	47.8747	51.9551	52.4468	46.0019	47.1204	42.3217
beta-Glycerophosphoric acid	3.39727	1.662	up-regulated	0.000400613	3.16454	0.867596	0.274161	299	21.4149	0.63981	0.753257	0.717881	0.990051	0.764444	1.14073	1.067	1e-06	0.52518	1e-06	0.522162	0.433266	0.438519	1e-06
2-hydroxybutanoic acid	3.35951	-1.66398	down-regulated	0.000437011	0.315567	0.128786	0.408109	131	6.57212	0.100133	1e-06	0.172162	0.0871424	0.11941	0.233016	0.189635	0.552284	0.467895	0.492326	0.534091	0.268183	0.23692	0.305063
D-Arabitol	3.32901	0.527512	up-regulated	0.0004688	1.44144	434.167	301.204	217	20.89	430.191	375.342	342.678	434.177	397.902	531.14	527.742	310.424	311.853	287.786	312.096	274.28	317.473	294.512
alanine	3.31104	-0.349971	down-regulated	0.000488607	0.7846	339.945	433.272	116	7.25836	337.155	388.81	335.318	306.876	364.098	337.227	310.13	488.217	409.106	477.753	459.769	376.023	431.135	390.898
flavin adenine degrad product	3.23615	-3.50474	down-regulated	0.000580561	0.0880983	0.0326979	0.371152	231	23.6356	1e-06	1e-06	0.228879	1e-06	1e-06	1e-06	1e-06	0.519061	0.413159	0.492678	0.396842	0.421132	0.355189	1e-06
gluconic acid	3.21236	0.67638	up-regulated	0.000613247	1.59812	25.5334	15.9771	205	28.1048	23.9447	29.4034	25.5989	23.1612	17.7391	32.6939	26.1925	14.803	19.6829	15.5728	20.0214	12.9207	14.322	14.5167
adenosine	3.14074	0.460193	up-regulated	0.000723195	1.37573	78.5834	57.1214	230	39.2533	72.3402	86.0875	60.8132	80.5194	71.4108	94.4272	84.4856	61.3867	58.0207	60.5005	63.4643	53.5164	56.7142	46.2469
panthenol	3.12032	1.54407	up-regulated	0.000758015	2.91616	3.59157	1.23161	390	36.5822	2.03907	2.91801	3.16858	4.39177	2.3233	5.85738	4.4429	1.28086	0.832472	1.49978	0.974739	1.31597	1.66492	1.05254
Diglycerol	3.05537	0.408804	up-regulated	0.000880305	1.32759	4.95606	3.73314	103	18.185	5.28475	4.47664	4.63971	4.11801	5.06848	5.47946	5.62536	4.3336	2.93416	4.2629	3.6289	3.772	3.76867	3.43175
N-Ethylglycine	3.05192	-0.555692	down-regulated	0.000887314	0.680331	14.2426	20.9348	130	5.16705	12.0126	17.0582	15.9851	10.4977	16.7514	14.5802	12.8129	22.7828	20.7717	16.186	25.4276	17.9033	20.5686	22.9036
4-Hydroxyquinazoline	3.03714	-2.50807	down-regulated	0.000918037	0.175791	0.162206	0.922719	217	22.9857	0.22829	0.274222	1e-06	0.0310796	0.294884	1e-06	0.306963	1e-06	0.778853	1.21948	1.06733	1.05611	1.04811	1.28914
D-Glyceric acid	2.98019	2.46638	up-regulated	0.00104667	5.52655	8.34621	1.5102	189	11.5309	6.08313	4.13283	3.53313	9.50774	7.68035	14.1354	13.3508	1.62971	1.63256	1.41035	1.71226	1.54405	1.34886	1.29364
N-alpha-Acetyl-L-ornithine	2.95673	0.42631	up-regulated	0.00110477	1.34379	0.946734	0.704524	258	28.6011	0.950306	0.956726	0.962608	0.970758	0.941414	0.902016	0.943307	0.892786	0.448709	0.70287	0.608217	0.725295	0.700629	0.853163
2-ketoadipate	2.94783	-0.339992	down-regulated	0.00112765	0.790046	0.402684	0.509698	316	31.93	0.352459	0.383976	0.324982	0.456109	0.376279	0.433813	0.491174	0.566959	0.499128	0.508532	0.528147	0.499276	0.476036	0.489807
asparagine	2.94335	0.412801	up-regulated	0.00113934	1.33127	96.7555	72.6792	116	19.9221	93.3181	106.055	81.5117	82.537	108.058	104.226	101.582	85.7991	74.8832	80.2387	76.031	65.2303	71.4922	55.0799
Phosphoglycolic acid	2.92937	-0.801546	down-regulated	0.00117662	0.573734	0.664361	1.15796	298	12.7034	0.520855	0.643658	0.808481	0.621304	0.480782	0.545098	1.03035	1.28202	0.762213	1.40601	1.03753	1.44246	1.02192	1.15357
Isoleucine	2.90848	0.394451	up-regulated	0.00123457	1.31444	161.822	123.111	158	10.7585	171.244	182.058	116.74	154.244	170.186	178.984	159.299	123.617	110.892	140.56	123.252	122.561	128.891	112.003
3-hydroxybutyric acid	2.90741	-0.555485	down-regulated	0.00123762	0.680428	0.130053	0.191134	233	8.256	0.115557	0.108936	0.109093	0.115591	0.119012	0.167087	0.175094	0.193853	0.144143	0.213449	0.180173	0.19576	0.225432	0.185128
Prostaglandin E2	2.89498	-0.674333	down-regulated	0.00127355	0.626622	0.167728	0.26767	225	6.22354	0.200608	0.209738	0.182413	0.0917463	0.243553	0.146562	0.0994745	0.26323	0.209265	0.282549	0.285887	0.276997	0.274353	0.281408
4-Hydroxymandelic acid	2.82458	0.288032	up-regulated	0.00149767	1.22097	0.686102	0.56193	267	28.6952	0.671065	0.6961	0.621589	0.607308	0.745693	0.726188	0.734773	0.546058	0.56602	0.561233	0.643131	0.627426	0.482162	0.507483
uridine	2.80531	-0.662418	down-regulated	0.00156563	0.631818	20.1526	31.8962	217	36.1131	13.7562	21.1363	13.7333	24.0458	17.8474	26.1525	24.397	31.4679	39.1682	28.7554	39.9186	30.5255	28.9626	24.4756
citrulline	2.78367	0.386783	up-regulated	0.00164561	1.30747	27.1945	20.7992	256	23.9013	22.3145	32.2219	30.4999	24.3697	27.6184	27.6254	25.7114	22.6747	21.3698	23.0123	23.4129	19.2843	18.3381	17.5025
4-Hydroxyphenylethanol	2.7572	2.43904	up-regulated	0.00174903	5.42279	0.303906	0.0560424	179	17.3662	0.38311	0.216336	1e-06	0.37744	0.333536	0.472248	0.344673	0.103559	0.0654386	0.12596	0.0973358	1e-06	1e-06	1e-06
L-kynurenine	2.70024	-16.1214	down-regulated	0.00199415	1.40272e-05	1e-06	0.0712901	192	30.7612	1e-06	1e-06	1e-06	1e-06	1e-06	1e-06	1e-06	1e-06	0.144612	0.0538977	0.102099	0.0457333	0.0499134	0.102775
6-hydroxy caproic acid trimer	2.66252	2.15856	up-regulated	0.00217509	4.4647	1.25882	0.28195	187	8.83647	1.39244	1.50947	1.29292	0.916675	1e-06	1.56844	2.13179	0.278732	0.244255	0.34469	0.239256	0.313046	0.34083	0.212838
trehalose	2.66069	-0.474758	down-regulated	0.00218429	0.719587	83.7676	116.411	271	41.743	104.163	99.2855	91.5865	61.6139	78.6724	71.9529	79.0993	110.043	99.9675	120.646	107.036	131.185	102.341	143.657
Allo-inositol	2.64562	-2.82389	down-regulated	0.00226143	0.141229	0.0312053	0.220955	192	9.89543	1e-06	1e-06	1e-06	1e-06	0.218431	1e-06	1e-06	0.228367	0.220304	0.273731	0.272417	1e-06	0.284602	0.267263
1-Methyladenosine	2.6223	-0.781829	down-regulated	0.00238616	0.581629	0.0960679	0.16517	119	46.18	0.0779342	0.121635	0.0610424	0.0492409	0.0798394	0.13486	0.147924	0.192243	0.142113	0.1543	0.131462	0.148702	0.207487	0.179887
Synephrine	2.61368	-0.787775	down-regulated	0.00243398	0.579237	0.0169125	0.0291979	355	8.60458	0.0210064	0.0251317	0.0174636	0.0168818	1e-06	0.0193393	0.0185638	0.0277727	0.0246144	0.0289625	0.0341621	0.0305237	0.0275323	0.0308178
pyridine-2,3-dicarboxylic acid	2.58415	-2.33824	down-regulated	0.00260525	0.197751	0.022036	0.111433	237	14.5392	1e-06	0.0806886	0.0735582	1e-06	1e-06	1e-06	1e-06	1e-06	0.113791	0.14072	0.127098	0.129304	0.136384	0.132735
myo-inositol	2.57149	0.271005	up-regulated	0.00268229	1.20665	219.543	181.944	305	30.1355	214.093	202.529	201.493	221.038	193.394	253.613	250.64	199.571	176.65	187.983	190.416	175.93	168.113	174.948
maltotriose	2.55359	-1.12806	down-regulated	0.00279519	0.45753	1.64524	3.5959	204	41.1939	1e-06	0.915712	3.16048	1.34717	3.12949	1.1256	1.83819	3.51772	3.11498	4.6623	3.73489	4.45304	2.86383	2.82456
L-Allothreonine	2.52535	0.542804	up-regulated	0.00298297	1.4568	6.10483	4.19058	117	10.7692	5.96132	5.31866	4.01474	6.47723	5.54632	7.61999	7.79557	3.76149	4.40312	4.31434	4.3176	4.57026	3.78197	4.18525
fucose	2.51261	-1.55289	down-regulated	0.00307175	0.340827	0.231296	0.678632	117	21.6428	0.434515	1e-06	1e-06	1e-06	0.643704	1e-06	0.54085	0.673983	0.9223	0.627485	0.749957	0.533288	0.630921	0.612487
alpha-Aminoadipic acid	2.50281	0.553939	up-regulated	0.00314186	1.46809	0.372669	0.253846	260	21.1414	0.316175	0.36702	0.337957	0.309886	0.321297	0.449367	0.50698	0.277124	0.317705	0.268604	0.254998	0.202674	0.231427	0.224393
proline	2.49701	0.412849	up-regulated	0.00318412	1.33131	152.675	114.68	142	10.8446	157.224	169.197	106.125	139.59	164.556	178.133	153.9	120.525	106.606	131.158	120.97	106.302	124.645	92.5549
6-Methylmercaptopurine	2.4911	-1.7494	down-regulated	0.00322772	0.297426	0.168362	0.566062	249	36.5479	0.0277664	0.161647	0.570824	0.0611657	0.253376	0.0805326	0.0232195	0.775795	0.599558	0.798429	0.714401	0.336436	0.287381	0.450436
oxamic acid	2.48504	-0.232038	not-significant	0.00327314	0.851431	0.170346	0.200071	190	6.58555	0.173828	0.158847	0.153276	0.164925	0.187606	0.176302	0.17764	0.212607	0.178181	0.200813	0.188803	0.1821	0.211339	0.226651
1-Hydroxyanthraquinone	2.37894	-0.326901	down-regulated	0.00417886	0.797247	0.390028	0.489219	281	5.24485	0.480258	0.394239	0.370304	0.369425	0.391196	0.355307	0.36947	0.480741	0.448656	0.511171	0.46014	0.446032	0.458915	0.618878
Carnitine	2.37271	-0.85698	down-regulated	0.00423925	0.552107	0.369374	0.669026	117	6.18952	0.258728	0.306162	0.296813	0.346384	0.627069	0.366832	0.383631	0.334976	0.664869	0.615136	0.839264	0.885645	0.784876	0.558417
N-Acetyl-D-galactosamine	2.34184	0.608655	up-regulated	0.00455157	1.52484	9.99288	6.55341	202	29.8729	9.87916	9.14024	7.19769	8.78022	10.2943	12.4523	12.2062	6.25712	8.89032	5.79137	9.13484	5.63463	6.08695	4.07861
palatinitol	2.33071	1.4697	up-regulated	0.00466967	2.76965	1.97267	0.712245	204	43.9412	1.32187	1.64976	0.948572	1.08	2.44489	3.26338	3.10021	0.743636	0.677636	0.736139	0.73035	0.60496	0.797625	0.695369
Norleucine	2.30934	1.3161	up-regulated	0.00490526	2.48992	15.0189	6.03188	86	8.20206	17.5577	8.90817	6.16054	24.4043	11.6812	16.0704	20.35	4.86068	5.14324	4.50725	3.80398	7.40203	5.5461	10.9599
2-deoxy-D-glucose	2.24689	-0.478222	down-regulated	0.00566381	0.717862	0.687192	0.957277	56	31.7022	0.648663	0.601657	1.02582	0.538678	0.737709	0.612953	0.644864	1.00615	0.728661	0.930597	0.978206	0.975878	1.19198	0.889466
D-Fructose 1,6-bisphosphate	2.24413	1.86502	up-regulated	0.00569988	3.64273	9.05123	2.48474	300	35.5103	6.09908	4.35652	3.77258	15.2891	5.85049	15.0798	12.9111	2.79294	1.86648	2.3919	2.20855	2.4216	3.48324	2.22846
N-Carbamylglutamate	2.23137	-1.94166	down-regulated	0.00586993	0.260317	0.0902707	0.346772	201	19.0276	1e-06	0.223512	0.182884	1e-06	1e-06	1e-06	0.225495	0.337056	0.526694	0.343122	0.46908	0.396733	0.354722	1e-06
Ribonic acid, gamma-lactone	2.22692	-1.57687	down-regulated	0.00593028	0.335209	0.123025	0.36701	116	18.9711	0.0915421	0.154619	0.227232	0.134592	1e-06	1e-06	0.253187	0.450467	0.461808	0.41787	0.464767	0.407689	0.366468	1e-06
Pipecolinic acid	2.15807	3.12495	up-regulated	0.00694918	8.72373	18.4634	2.11645	176	16.0189	23.5184	28.4862	1e-06	23.0173	25.426	28.7955	1e-06	7.53062	1e-06	1e-06	1e-06	7.28454	1e-06	1e-06
2,6-Diaminopimelic acid	2.14334	-0.683005	down-regulated	0.00718878	0.622867	0.29564	0.474643	200	28.5641	0.315084	0.316805	1e-06	0.354014	0.395729	0.355686	0.332157	0.443101	0.52969	0.562619	0.515442	0.437328	0.397302	0.437023
N-Acetyl-beta-D-mannosamine	2.13976	0.559308	up-regulated	0.00724842	1.47356	1.66125	1.12737	202	29.7272	1.6002	1.50916	1.1498	1.46174	1.67894	2.09491	2.13397	1.1158	1.41715	0.990878	1.51646	1.06822	1.03301	0.750054
farnesol	2.12299	-0.5847	down-regulated	0.00753372	0.666788	0.398661	0.597883	123	5.11948	0.464518	0.294485	0.395988	0.384082	0.497687	0.375663	0.378205	0.649813	0.335451	0.435917	0.676096	0.655055	0.698777	0.734071
oxoproline	2.11638	-0.714847	down-regulated	0.00764918	0.60927	1074.98	1764.37	156	12.2829	1237.13	1134.43	1800.38	1049.77	1165	471.605	666.52	1339.45	1974.19	1336.23	1425.51	2081.03	2023.95	2170.21
2-Deoxy-D-galactose	2.08482	-1.34945	down-regulated	0.00822581	0.39244	0.181065	0.461383	161	28.7892	1e-06	1e-06	0.32677	1e-06	1e-06	0.477735	0.462947	0.520264	0.397315	0.486449	0.493599	0.450541	0.456995	0.424516
p-Anisic acid	2.04419	-15.5426	down-regulated	0.00903259	2.09507e-05	1e-06	0.0477312	209	6.70208	1e-06	1e-06	1e-06	1e-06	1e-06	1e-06	1e-06	0.0509444	1e-06	0.0781876	0.047645	1e-06	0.113944	0.0433958
6-phosphogluconic acid	2.04164	1.3639	up-regulated	0.00908572	2.5738	5.76999	2.24182	240	36.144	3.38383	3.47885	3.74609	6.20294	3.80631	9.7994	9.97249	2.62218	2.7926	1.566	2.34749	1.71548	2.29573	2.35328
creatine degr	2.0244	0.329568	up-regulated	0.0094537	1.25664	9.32366	7.41953	147	6.9106	7.62538	8.25344	8.16783	11.4313	8.23224	10.6114	10.944	7.99665	7.40958	7.27514	7.78839	7.16407	7.04883	7.25405
L-cysteine	2.0172	-0.489146	down-regulated	0.00961178	0.712447	0.605302	0.849611	220	16.9529	0.442074	0.863202	0.803877	0.619555	0.635679	0.520193	0.352535	0.916547	0.933001	0.885569	0.971566	0.762589	0.754475	0.723526
glutamine	2.00176	0.371794	up-regulated	0.00995955	1.29396	893.518	690.529	156	22.6225	959.049	607.05	1070.25	944.15	1015.61	897.017	761.5	774.341	732.166	716.048	746.904	644.309	660.022	559.913
picolinic acid	1.99147	0.370196	up-regulated	0.0101983	1.29253	0.232994	0.180262	180	11.4171	0.265433	0.257268	0.184563	0.23935	0.169751	0.25594	0.258652	0.230508	0.175166	0.171726	0.180819	0.179496	0.169309	0.154812
2,4-diaminobutyric acid	1.9394	-1.60313	down-regulated	0.0114974	0.329162	0.185763	0.564351	174	10.0397	1e-06	1e-06	0.622962	1e-06	1e-06	0.677371	1e-06	0.49308	0.494049	0.754074	0.538314	0.481258	0.687866	0.501814
N,N-Dimethyl-p-phenylenediamine	1.92882	-1.9707	down-regulated	0.0117809	0.255129	0.0213656	0.0837444	315	18.9222	1e-06	1e-06	1e-06	1e-06	0.054014	1e-06	0.0955403	0.0812781	0.0830015	0.0989492	0.0971147	0.0957673	1e-06	0.130099
MALONAMIDE	1.88203	-1.21745	down-regulated	0.0131211	0.430043	1.16571	2.71069	70	6.01359	1e-06	1.61678	2.07701	0.83177	0.911138	1.5471	1.17621	3.47471	3.568	2.36116	4.68168	1.74124	1.95349	1.19457
inosine	1.78959	2.98648	up-regulated	0.0162334	7.92537	0.398721	0.0503094	230	40.7431	0.308594	0.458822	1e-06	0.713137	0.455647	0.854842	1e-06	1e-06	1e-06	0.0817033	0.0972534	0.0859435	1e-06	0.0872628
Pyrrole-2-Carboxylic Acid	1.78947	-3.38141	down-regulated	0.0162378	0.0959606	0.00363887	0.0379205	241	11.0528	1e-06	1e-06	1e-06	0.0254661	1e-06	1e-06	1e-06	1e-06	0.0350394	0.0449029	0.0452643	0.0512868	1e-06	0.0889478
phosphate	1.78301	-0.204829	not-significant	0.0164814	0.867641	6.83733	7.88036	299	10.2652	6.25461	7.10179	6.62305	7.3866	6.21948	6.8881	7.38767	8.22288	8.31019	8.79427	8.80886	7.02865	7.2867	6.711
lactic acid	1.70695	-0.864278	down-regulated	0.0196358	0.549321	12.1791	22.1711	117	6.51211	18.6623	7.35396	16.2562	11.4367	7.47673	11.1133	12.9541	21.7003	15.5444	30.0736	15.2328	37.3537	22.4726	12.8204
Benzoylformic acid	1.69991	-0.793437	down-regulated	0.0199569	0.576968	0.886744	1.5369	89	5.81058	1.07087	0.585387	0.557704	0.925291	0.96531	1.01977	1.08288	0.981912	1.35576	1.13742	1.01668	1.97758	1.66103	2.62795
glucose	1.69071	-2.28777	down-regulated	0.0203842	0.204791	0.0504815	0.246502	56	31.7006	1e-06	1e-06	1e-06	1e-06	0.23015	1e-06	0.123215	0.330823	1e-06	1e-06	0.345123	0.346566	0.404038	0.298962
3-Phenyllactic acid	1.67102	-0.252462	not-significant	0.0213293	0.839463	0.25705	0.306207	115	5.30255	0.183809	0.250106	0.235227	0.306786	0.280141	0.296996	0.246283	0.317832	0.26634	0.307339	0.345495	0.284148	0.30474	0.317558
hypoxanthine	1.63354	0.834442	up-regulated	0.0232521	1.78317	1.21895	0.683589	265	23.2727	0.623539	0.846801	1.46636	1.68795	0.844058	1.74782	1.31615	0.923538	0.862657	0.740479	1e-06	0.712829	0.792325	0.753294
trans-4-hydroxy-L-proline	1.61633	-19.3776	down-regulated	0.0241921	1.46814e-06	1e-06	0.681133	158	24.6404	1e-06	1e-06	1e-06	1e-06	1e-06	1e-06	1e-06	0.860453	1.61742	0.5236	1.58643	0.180027	1e-06	1e-06
3-hydroxybenzoic acid	1.61328	2.11538	up-regulated	0.0243624	4.33304	0.243139	0.0561128	267	17.2431	0.573006	0.344365	0.255606	1e-06	0.193069	0.170587	0.165342	1e-06	1e-06	0.141117	0.129714	1e-06	1e-06	0.121955
thymine	1.57064	0.30246	up-regulated	0.0268757	1.23325	0.445239	0.36103	255	12.3382	0.547026	0.449151	0.309059	0.367415	0.531826	0.459597	0.452597	0.389345	0.362899	0.362271	0.376488	0.319909	0.331831	0.384468
beta-Alanine	1.55885	-0.389558	down-regulated	0.0276151	0.763363	2.25765	2.9575	248	7.61695	1.34785	1.92029	1.82243	2.5551	2.02238	2.81428	3.32122	2.72055	2.84592	2.60007	3.2399	2.94457	2.86865	3.48286
N-Acetyl-L-aspartic acid	1.52231	0.135443	not-significant	0.0300394	1.09843	0.856432	0.779687	276	19.8482	0.866102	0.800602	0.79131	0.824127	0.952481	0.903465	0.856938	0.863796	0.737624	0.737461	0.86662	0.747059	0.763377	0.741875
Linoleic acid methyl ester	1.49775	-0.889517	down-regulated	0.0317868	0.539795	0.0506355	0.0938051	97	13.5112	0.1183	1e-06	1e-06	0.0601473	0.0479786	0.0713467	0.056674	0.0653312	0.0711649	0.0858126	0.0927097	0.101219	0.111261	0.129137
pantothenic acid	1.48202	1.09859	up-regulated	0.0329591	2.14145	3.45353	1.6127	247	27.9004	2.52579	6.33306	1e-06	4.9758	2.60528	3.79228	3.94247	1.61644	1.71526	1.51845	1.6792	1.71007	1.50193	1.54758
Pyruvic acid	1.46987	1.22762	up-regulated	0.0338948	2.3418	1.16717	0.498407	174	6.33586	0.96146	0.469652	0.254992	1.06062	1.29921	1.70069	2.42356	0.467739	0.526157	0.441065	0.561532	0.427916	0.466145	0.598297
4-nitrophenol	1.46022	-2.07609	down-regulated	0.0346559	0.237156	0.00468771	0.0197663	238	11.0935	1e-06	1e-06	0.0131687	1e-06	0.0196403	1e-06	1e-06	0.0250854	0.0187997	0.026194	0.0315976	1e-06	1e-06	0.0366858
Erythrose	1.45696	-0.824553	down-regulated	0.0349176	0.564657	1.7643	3.12455	205	14.4277	5.11314	1.3271	1.12627	1.12926	1.56441	1.0588	1.03111	2.97233	2.66683	3.19032	3.17068	3.16303	3.12003	3.58863
cuminic alcohol	1.45351	-15.8244	down-regulated	0.0351956	1.72336e-05	1e-06	0.0580261	133	23.352	1e-06	1e-06	1e-06	1e-06	1e-06	1e-06	1e-06	1e-06	0.13516	1e-06	0.10107	0.138604	1e-06	0.0313451
saccharopine	1.43515	0.815727	up-regulated	0.0367154	1.76019	21.2051	12.0471	84	36.1643	11.7315	13.1207	18.6281	19.1252	14.8121	35.9076	35.1102	14.7948	13.0974	11.5967	12.5502	9.21258	12.9078	10.17
scopoletin	1.38248	-1.55404	down-regulated	0.0414492	0.340555	0.00876662	0.0257422	234	6.45852	1e-06	1e-06	1e-06	0.0167083	0.0243533	1e-06	0.0203007	0.0490219	0.0434015	1e-06	0.0221364	0.0210842	0.022768	0.0217822
2,3-Dihydroxypyridine	1.30873	0.62601	up-regulated	0.0491209	1.54329	0.335807	0.217591	240	11.1788	0.197415	0.366428	0.325853	0.34555	0.310359	0.36143	0.443612	0.184939	0.159828	0.362041	0.203678	0.325798	0.286854	1e-06
malonic acid	1.29191	0.925506	not-significant	0.051061	1.89935	1.59273	0.838567	255	14.6644	3.39814	2.09588	1.38485	1.27788	1.0149	1.03551	0.941967	1.31358	0.960689	0.901937	0.759598	0.654615	0.632599	0.646952
Threonic acid	1.28	0.163763	not-significant	0.0524813	1.1202	0.322292	0.287708	220	16.6831	0.289339	0.28844	0.287721	0.311986	0.321156	0.386229	0.371174	0.268437	0.27713	0.301171	0.285979	0.299278	0.288233	0.29373
Threitol	1.27786	0.206827	not-significant	0.0527396	1.15415	49.0105	42.4647	217	15.6128	41.6085	50.8084	49.1917	41.06	44.5701	56.8757	58.9592	45.9038	43.3422	42.7772	45.838	44.3499	35.1382	39.9038
butyraldehyde	1.22805	-2.53463	not-significant	0.0591498	0.172584	0.00285107	0.0165199	212	9.22685	0.0199515	1e-06	1e-06	1e-06	1e-06	1e-06	1e-06	1e-06	1e-06	0.0265672	0.0329723	1e-06	0.0301394	0.0259576
glutamic acid	1.2099	0.540431	not-significant	0.0616733	1.45441	90.343	62.1167	246	12.6891	83.05	99.1654	49.2141	70.0421	88.1514	124.57	118.209	54.2529	38.0059	66.4281	32.5769	80.7323	58.3278	104.493
lysine	1.20603	-0.105981	not-significant	0.0622263	0.929173	683.785	735.907	174	26.4036	748.124	733.346	674.185	657.238	698.607	651.836	623.159	777.326	751.75	768.571	793.897	705.556	661.96	692.29
guaiacol	1.19221	-1.1061	not-significant	0.0642376	0.464549	0.0579987	0.124849	151	6.4608	0.0734224	0.0178933	0.0153326	0.0305392	0.103727	0.0654924	0.0995836	0.131405	0.0756288	1e-06	0.0843218	0.17839	0.236776	0.167424
2-methylfumarate	1.18003	0.767164	not-significant	0.0660651	1.70192	0.148139	0.0870425	81	11.9434	0.178411	1e-06	0.150986	0.175795	0.146401	0.164546	0.220837	0.111531	1e-06	0.106881	0.106916	0.0983543	0.0933102	0.0923043
3-Methylamino-1,2-propanediol	1.17471	-0.198294	not-significant	0.0668789	0.871581	0.918992	1.0544	117	5.52597	0.893533	0.753078	0.684735	0.994046	0.995322	1.04135	1.07088	1.03574	0.898263	1.11178	1.01084	1.02644	1.08337	1.21434
xylitol	1.1708	0.186573	not-significant	0.0674839	1.13806	2.47048	2.17079	163	28.6432	3.0003	2.1876	1.98566	2.08567	2.56192	2.65349	2.81871	2.2307	2.18015	2.27997	2.13533	2.16699	2.1143	2.08806
nicotinamide	1.16451	-0.179721	not-significant	0.068468	0.882874	7.68983	8.71001	179	15.117	6.26597	6.35448	6.64665	8.48845	7.73329	8.92173	9.41827	8.56326	8.58035	9.06507	9.25687	8.45438	8.89258	8.15753
Isomaltose	1.14381	-0.151132	not-significant	0.07181	0.900544	7.54244	8.37543	204	43.4239	6.09655	6.8412	6.91577	7.83777	7.20559	8.96537	8.93484	8.69793	8.2965	8.14516	8.46393	8.1569	8.19792	8.66967
2'-Deoxycytidine 5'-triphosphate degr prod	1.14338	0.84448	not-significant	0.0718813	1.79562	24.5972	13.6984	58	5.36125	17.8189	12.1389	9.62513	20.8587	22.7412	41.8181	47.1794	12.6518	12.3552	12.5953	12.2878	11.9484	16.937	17.1136
valine	1.08494	0.211277	not-significant	0.0822359	1.15771	179.553	155.093	144	9.23625	185.556	219.013	148.671	152.461	198.493	190.169	162.507	165.745	145.931	184.654	166.569	141.706	164.373	116.672
N-Acetyl-N-formyl-5-methoxykynurenamine	1.0503	-0.920009	not-significant	0.0890629	0.528506	0.0652059	0.123378	239	15.3594	0.122387	0.109192	0.0983323	1e-06	0.126528	1e-06	1e-06	0.150491	0.119206	0.156888	0.144284	0.138913	0.153863	1e-06
cytidine-monophosphate	1.03081	0.947144	not-significant	0.0931511	1.92805	1.64904	0.855286	243	14.0241	3.9317	2.24867	1.44632	1.20807	1.05463	0.89945	0.754396	1.41489	0.81851	0.935052	0.787455	0.765353	0.615377	0.65037
palmitic acid	1.01728	0.507822	not-significant	0.0960987	1.4219	0.615604	0.432944	132	29.2296	1.18619	0.637983	0.494498	0.499915	0.487244	0.416368	0.587031	0.459983	0.342299	0.475763	0.447678	0.421009	0.502681	0.381198
5'-methylthioadenosine	1.00035	-0.152877	not-significant	0.0999186	0.899455	0.140592	0.156308	236	42.2729	0.0997023	0.147412	0.15761	0.143174	0.135349	0.156775	0.144123	0.16084	0.155824	0.143591	0.147177	0.145084	0.179014	0.162629
D-alanyl-D-alanine	0.936059	-0.344061	not-significant	0.115862	0.787821	3.05877	3.88258	96	9.81474	3.06494	3.71187	3.09299	2.1802	4.19735	2.81934	2.34472	4.40959	4.50361	4.25158	5.35823	2.73514	3.6167	2.30319
Gluconic lactone	0.916477	0.277727	not-significant	0.121206	1.21228	3.74169	3.08648	217	17.311	5.27591	4.54685	3.59908	3.52657	4.02644	2.38362	2.83338	2.95699	2.83732	3.46523	3.2897	2.70159	3.51954	2.83501
3-Cyanoalanine	0.862573	0.751911	not-significant	0.137223	1.68402	1.43171	0.850175	141	12.4359	0.675166	2.0668	1.58425	1.13038	1.72076	1.32924	1.5154	0.554528	0.413582	2.7292	1.01365	0.424268	0.430133	0.385871
glucuronic acid	0.82951	-15.0751	not-significant	0.148078	2.89691e-05	1e-06	0.0345196	144	23.1844	1e-06	1e-06	1e-06	1e-06	1e-06	1e-06	1e-06	0.114169	1e-06	1e-06	1e-06	0.127464	1e-06	1e-06
Hippuric acid	0.826258	-15.3205	not-significant	0.149191	2.44381e-05	1e-06	0.0409197	118	6.21439	1e-06	1e-06	1e-06	1e-06	1e-06	1e-06	1e-06	1e-06	1e-06	0.13095	1e-06	1e-06	1e-06	0.155483
1-Kestose	0.820988	-14.7039	not-significant	0.151012	3.74691e-05	1e-06	0.0266887	281	27.7366	1e-06	1e-06	1e-06	1e-06	1e-06	1e-06	1e-06	0.0821946	0.104621	1e-06	1e-06	1e-06	1e-06	1e-06
Pelargonic acid	0.812236	-15.6139	not-significant	0.154086	1.99416e-05	1e-06	0.0501464	215	12.2594	1e-06	1e-06	1e-06	1e-06	1e-06	1e-06	1e-06	1e-06	0.146982	1e-06	1e-06	0.204038	1e-06	1e-06
Lactobionic Acid	0.769859	-0.294348	not-significant	0.169879	0.815441	0.774942	0.950335	252	41.9064	0.554517	1.034	0.411797	1.17286	0.626951	0.890714	0.733765	0.983773	1.02384	0.956624	1.16014	1.06999	0.72357	0.734404
epsilon-Caprolactam	0.769167	-0.640791	not-significant	0.17015	0.641361	0.747724	1.16584	170	8.82399	2.12226	0.308654	0.343806	0.331007	1.4825	0.328214	0.317626	1.43895	1.11301	1.03827	1.19036	1.26122	1.02814	1.09093
L-Malic acid	0.736702	0.166578	not-significant	0.183357	1.12239	115.372	102.791	233	12.8411	108.513	100.706	99.3059	106.864	96.666	145.934	149.611	95.4611	107.442	104.004	111.472	108.588	93.5522	99.0152
O-methylthreonine	0.736205	-0.207456	not-significant	0.183567	0.866063	0.248064	0.286427	88	12.4804	0.203082	0.245609	0.20386	0.372078	0.206683	0.219484	0.285652	0.316742	0.258578	0.352441	0.251523	0.273083	0.282544	0.270079
N-Acetyl-beta-alanine	0.72744	-0.460488	not-significant	0.18731	0.72674	3.22046	4.43137	84	10.2392	3.89585	1e-06	3.59865	4.5253	1e-06	5.15388	5.36951	4.5102	4.2453	4.52496	4.47935	4.26559	4.54853	4.44567
quinic acid	0.707453	0.872111	not-significant	0.196131	1.83034	0.0511772	0.0279605	305	13.1168	0.0557204	1e-06	0.0659599	1e-06	0.0683852	0.0861956	0.0819769	1e-06	1e-06	1e-06	0.0506315	0.0511853	0.0442814	0.0496221
Methyl-beta-D-galactopyranoside	0.69955	-0.845683	not-significant	0.199733	0.556447	0.212015	0.381015	133	24.1765	0.56912	1e-06	0.126891	0.147886	0.395847	0.135391	0.108964	0.602348	1e-06	1e-06	0.555631	0.54395	0.471985	0.493186
oxalacetic acid	0.689135	0.220484	not-significant	0.204581	1.16512	0.440093	0.377722	186	33.7979	0.285286	0.361636	0.37211	0.418831	0.449039	0.632632	0.56112	0.363514	0.408068	0.366736	0.416926	0.376101	0.349495	0.363216
Methyl Phosphate	0.662552	0.190973	not-significant	0.217495	1.14153	20.0725	17.5838	241	8.53083	15.9959	19.1589	14.3709	19.1076	23.2351	21.1742	27.4646	16.583	20.2043	20.8125	14.4614	15.2289	19.1258	16.6705
putrescine	0.644397	0.0808131	not-significant	0.226779	1.05761	346.197	327.338	174	8.17453	325.022	362.322	333.085	374.3	288.766	357.851	382.037	334.76	326.383	331.389	341.551	350.851	282.923	323.509
1-Hydroxy-2-naphthoic acid	0.635954	0.209306	not-significant	0.231231	1.15613	1.11057	0.96059	185	17.3281	0.942853	1.02835	0.832756	0.9627	1.10275	1.14394	1.76063	0.984719	0.869251	0.958781	1.04993	1.01449	1.0064	0.840563
Orotic acid	0.627956	-0.545718	not-significant	0.235529	0.68505	0.215833	0.315062	254	9.16803	0.452875	0.0307135	0.0313254	0.364886	0.322272	1e-06	0.30876	0.354142	0.314404	0.382606	0.380283	0.344663	0.315926	0.113409
galactose	0.600315	-0.242503	not-significant	0.251006	0.845277	0.385976	0.456626	305	26.0126	0.365922	0.467481	0.634304	0.216731	0.402219	0.204259	0.410915	0.414518	0.402059	0.472663	0.429715	0.518635	0.446008	0.512787
O-Succinylhomoserine	0.593636	-0.195055	not-significant	0.254896	0.873539	4.21276	4.82263	128	8.34142	2.39564	4.33453	5.11617	4.17571	3.29173	5.27792	4.8976	4.44166	4.77618	4.27047	6.22434	5.33918	3.57371	5.13289
O-acetylserine	0.581412	-0.0871003	not-significant	0.262173	0.941413	0.5721	0.607704	102	10.5224	0.597648	0.650998	0.501924	0.525312	0.650575	0.537391	0.540852	0.631606	0.599833	0.670052	0.66626	0.583839	0.575817	0.526517
4-Hydroxybenzoic acid	0.563775	0.601195	not-significant	0.273039	1.51697	0.427229	0.281632	267	18.8149	0.817433	1e-06	0.527514	0.613429	0.53508	1e-06	0.497142	0.356551	1e-06	0.361644	0.336234	0.312382	0.30093	0.303685
Melatonin	0.514999	0.135068	not-significant	0.305493	1.09814	0.13148	0.11973	173	7.07488	0.0955198	0.122122	0.116688	0.135071	0.113429	0.167419	0.170115	0.132961	0.121642	0.118579	0.122739	0.110963	0.120036	0.111188
fumaric acid	0.47963	0.121112	not-significant	0.331413	1.08757	129.508	119.08	245	7.63827	114.097	129.532	123.549	118.082	99.7907	154.633	166.873	131.058	122.003	99.2083	131.562	120.162	100.588	128.978
3,4-Dihydroxymandelic acid	0.477807	-0.439846	not-significant	0.332808	0.737213	0.039206	0.0531813	295	41.3507	0.061333	1e-06	0.0346389	0.0415788	0.0483164	0.0498084	0.0387653	0.0619262	0.0465981	0.0517522	0.0486685	0.0570322	1e-06	0.106291
Methyl Palmitoleate	0.476666	1.1436	not-significant	0.333683	2.20931	0.105606	0.0478005	97	20.5636	0.360722	1e-06	1e-06	0.110183	0.0470362	1e-06	0.221299	1e-06	1e-06	0.137285	0.0809667	1e-06	1e-06	0.116348
maleic acid	0.475251	0.12214	not-significant	0.334772	1.08835	1.35418	1.24425	245	10.9689	1.24982	1.56993	1.36083	1.24217	0.936855	1.53461	1.58504	1.50956	1.10939	0.96877	1.29912	1.31379	1.25613	1.253
N-(3-aminopropyl)-morpholine	0.472307	-14.7436	not-significant	0.337049	3.64531e-05	1e-06	0.0274325	100	8.15636	1e-06	1e-06	1e-06	1e-06	1e-06	1e-06	1e-06	1e-06	0.192021	1e-06	1e-06	1e-06	1e-06	1e-06
5-Methoxyindole-3-acetic acid	0.472307	-11.7449	not-significant	0.337049	0.000291359	1e-06	0.0034322	232	34.0641	1e-06	1e-06	1e-06	1e-06	1e-06	1e-06	1e-06	0.0240194	1e-06	1e-06	1e-06	1e-06	1e-06	1e-06
N-Acetyltryptophan	0.472307	20.6365	not-significant	0.337049	1.63005e+06	1.63005	1e-06	202	32.3398	1e-06	1e-06	1e-06	1e-06	1e-06	11.4103	1e-06	1e-06	1e-06	1e-06	1e-06	1e-06	1e-06	1e-06
D-Talose	0.472307	24.2434	not-significant	0.337049	1.98599e+07	19.8599	1e-06	319	26.3389	1e-06	1e-06	1e-06	1e-06	1e-06	1e-06	139.019	1e-06	1e-06	1e-06	1e-06	1e-06	1e-06	1e-06
D-(glycerol 1-phosphate)	0.45633	0.142903	not-significant	0.349679	1.10412	156.723	141.943	71	27.2498	104.825	119.351	137.484	188.813	152.447	186.876	207.268	131.356	143.119	136.24	144.359	155	127.749	155.782
urocanic acid	0.441115	-0.300158	not-significant	0.362147	0.812163	0.187018	0.230271	151	8.63868	0.271917	0.320039	0.150364	1e-06	0.255764	0.143948	0.167089	0.23758	0.144619	0.281735	0.17538	0.242433	0.308264	0.221885
xylose	0.429849	0.283609	not-significant	0.371665	1.21724	0.252975	0.207827	132	40.6325	0.294044	0.311103	0.155761	0.324708	0.337815	0.341259	0.00613468	0.191447	0.180285	0.196674	0.197789	0.231779	0.252254	0.204564
ribose-5-phosphate	0.403471	1.62712	not-significant	0.394938	3.08896	1.43944	0.465993	299	36.4531	0.235004	0.277292	0.578394	8.05195	0.282544	0.307888	0.342975	0.487782	0.609329	0.448687	0.490633	0.36698	0.414996	0.443547
D-erythro-sphingosine	0.398542	0.172144	not-significant	0.399446	1.12673	5.43277	4.8217	204	11.2299	3.43545	6.57361	7.11048	6.92175	3.78655	5.08453	5.11698	5.6469	5.07069	5.1598	6.50263	4.22299	3.30999	3.83892
Corticosterone	0.373359	-2.64007	not-significant	0.423293	0.16042	0.0141466	0.0881848	51	10.2566	0.0990204	1e-06	1e-06	1e-06	1e-06	1e-06	1e-06	1e-06	1e-06	0.617287	1e-06	1e-06	1e-06	1e-06
aspartic acid	0.365099	-0.952576	not-significant	0.43142	0.516709	0.0632124	0.122337	232	14.6534	1e-06	0.0706027	1e-06	0.117388	1e-06	0.129845	0.124648	0.406829	0.359904	1e-06	1e-06	1e-06	1e-06	0.0896191
pyridoxal phosphate	0.331069	-1.25322	not-significant	0.466585	0.419511	0.00344042	0.00820101	225	9.76461	0.0240769	1e-06	1e-06	1e-06	1e-06	1e-06	1e-06	1e-06	1e-06	0.0309328	1e-06	1e-06	1e-06	0.0264693
ribitol	0.330173	1.40407	not-significant	0.467549	2.64646	21.5589	8.14628	217	27.9897	3.93847	3.55211	2.6723	3.42421	4.89914	128.793	3.63307	7.31831	7.00708	8.73535	8.09646	8.31887	7.98262	9.5653
Atrazine-2-hydroxy	0.308248	-0.341864	not-significant	0.491759	0.789021	0.0103606	0.013131	238	34.9244	1e-06	0.00298281	0.00328565	0.00568424	0.0238535	0.019636	0.0170811	0.00798031	0.0103161	0.0129742	0.019098	0.0105907	0.0136865	0.0172709
Mono(2-ethylhexyl)phthalate	0.299302	0.0524065	not-significant	0.501993	1.03699	1.79445	1.73043	221	6.23625	1.56881	1.64145	1.62956	1.92502	1.797	1.9646	2.03467	1.67004	1.48358	1.76775	1.72995	1.71221	1.72303	2.02645
Leucrose	0.275388	-1.63753	not-significant	0.53041	0.321407	0.106151	0.330271	204	40.1317	0.743053	1e-06	1e-06	1e-06	1e-06	1e-06	1e-06	2.31189	1e-06	1e-06	1e-06	1e-06	1e-06	1e-06
noradrenaline	0.22773	0.138106	not-significant	0.59193	1.10046	3.45405	3.13873	174	25.1931	1.28197	3.04318	4.18461	3.52456	2.51165	6.03181	3.60056	3.22224	3.21865	3.67057	2.48289	2.98391	3.07127	3.32158
O-Phosphorylethanolamine	0.223812	0.0766208	not-significant	0.597294	1.05455	0.517985	0.491193	341	33.4398	0.755895	0.461154	0.404524	0.468553	0.481748	0.434217	0.619802	0.439502	0.441988	0.495797	0.521575	0.487789	0.519517	0.532181
Adenosine 5-monophosphate	0.219762	-0.145081	not-significant	0.602889	0.904329	0.370333	0.409511	315	45.21	0.155079	0.35155	0.190379	0.408058	0.404471	0.475808	0.606983	0.497202	0.294668	0.418726	0.36302	0.262749	0.44415	0.586064
Maleimide	0.213917	-0.357645	not-significant	0.611059	0.780438	0.44565	0.571026	154	6.36652	0.936995	0.275349	0.287421	0.1601	0.67669	0.366648	0.416348	1.23647	0.184669	0.0978675	1.09626	1.21584	0.0840849	0.0819858
Indolelactate	0.210688	-0.256012	not-significant	0.615618	0.8374	0.0486855	0.0581389	130	9.54481	0.0763454	1e-06	0.0572068	0.0943705	0.0443233	1e-06	0.0685504	0.0614903	0.0602223	0.108523	0.0563875	0.0529597	0.0673887	1e-06
2-Deoxytetronic acid	0.205463	-0.0369038	not-significant	0.623071	0.974745	0.140573	0.144215	233	13.9255	0.13183	0.141686	0.146285	0.115553	0.132489	0.152641	0.163527	0.136055	0.133094	0.146979	0.142804	0.140652	0.166615	0.143308
Levoglucosan	0.193488	0.311991	not-significant	0.64049	1.24142	3.26088	2.62674	204	20.7211	4.94011	3.89053	3.09308	6.70366	4.19879	1e-06	1e-06	4.64066	1e-06	4.31241	4.65248	1e-06	1e-06	4.78159
Citraconic acid	0.182922	-0.0804476	not-significant	0.656264	0.945764	0.503107	0.531958	147	11.8067	0.81465	0.409906	0.375858	0.483896	0.518916	0.411586	0.506937	0.453457	0.505674	0.553948	0.628963	0.602581	0.565593	0.413492
trans,trans-Muconic acid	0.178907	0.0728102	not-significant	0.662359	1.05176	0.996459	0.947417	271	15.0314	1.55594	1.20628	0.931819	0.847503	0.903881	0.781081	0.748709	0.949332	0.893331	0.97458	0.940147	0.956066	0.949443	0.969023
phenylethylamine	0.175963	0.112748	not-significant	0.666863	1.08129	1.68216	1.5557	174	17.1853	1.60437	0.960233	0.677347	2.55011	1.45468	2.24266	2.28571	1.71741	1.57541	1.29713	1.70554	1.09151	1.85371	1.64921
Cetadiol	0.175912	-0.19263	not-significant	0.666941	0.875009	0.0300042	0.0342902	263	16.5364	0.0414771	0.0265946	0.0221419	0.0258782	0.0335608	0.0338259	0.026551	1e-06	0.0402103	0.0654731	0.0436106	0.0477875	0.0429477	1e-06
2-hydroxypyridine	0.165409	-0.0291013	not-significant	0.683268	0.980031	7.72961	7.88711	152	5.27122	6.01562	7.63156	7.9962	8.15037	7.25255	8.42096	8.64	8.26619	8.01707	8.01592	8.50206	7.78263	7.26255	7.36335
Glucose-1-phosphate	0.162201	0.109937	not-significant	0.688334	1.07918	7.8361	7.26116	217	12.8212	15.0696	7.41241	4.32164	8.31982	6.32999	4.74265	8.65654	6.32334	6.59189	7.69808	6.72653	7.295	7.26064	8.9326
urea	0.159573	-0.234119	not-significant	0.692511	0.850204	1.26559	1.48857	189	9.96762	2.01791	1.32478	0.106138	0.668455	1.68209	2.02414	1.03562	0.641656	0.818571	2.092	0.944815	4.14889	0.997161	0.776921
tryptophan	0.143228	-0.0499668	not-significant	0.719071	0.965959	20.6121	21.3385	202	32.6429	14.5563	21.7449	14.2976	21.9402	20.3453	27.5396	23.8609	21.2898	22.2621	19.4992	25.3913	20.3798	21.0874	19.46
indole-3-acetic acid	0.142015	0.118649	not-significant	0.721083	1.08572	0.375741	0.346076	202	20.7891	0.452871	0.621108	0.474227	0.284338	0.485229	0.312415	1e-06	0.43891	0.356055	0.386999	0.422765	0.256312	0.315234	0.24626
benzoic acid	0.130519	-0.07237	not-significant	0.740424	0.951074	0.367319	0.386215	179	9.88015	0.660359	0.401165	0.345809	0.319487	0.324151	0.272139	0.248124	0.412893	0.30814	0.337281	0.365399	0.425357	0.404665	0.44977
ornithine	0.116443	-0.0525048	not-significant	0.764815	0.964261	446.659	463.214	142	18.5515	366.576	598.879	550.248	346.637	527.504	404.106	332.663	526.224	507.641	536.562	559.621	401.325	398.037	313.087
(2R)-2-amino-3-phosphonopropanoic acid	0.11423	-0.0817624	not-significant	0.768723	0.944903	1.69398	1.79276	341	12.1744	1.72369	1.52843	2.51039	1.38375	1.28402	1.62412	1.80345	1.09763	1.03773	2.84757	1.13519	1.65152	2.05663	2.72302
11-beta-prostaglandin-F-2-alpha	0.103157	-0.55301	not-significant	0.788575	0.681596	0.0273435	0.0401168	235	39.9806	1e-06	0.175323	1e-06	0.00601089	1e-06	1e-06	0.0100663	1e-06	1e-06	1e-06	0.277011	0.00380198	1e-06	1e-06
Tagatose	0.0991482	0.0538248	not-significant	0.795888	1.03801	1.08511	1.04537	217	18.0804	0.716907	0.848132	1.28687	1.38937	1.05198	1.21847	1.08405	0.752483	0.74924	1.37022	1.30547	0.639247	1.31539	1.18555
5-Aminoimidazole-4-carboxamide	0.0988981	0.146043	not-significant	0.796346	1.10653	0.0711781	0.0643255	142	35.7684	1e-06	0.0969887	0.0998042	0.100497	0.101498	1e-06	0.0994571	0.118707	0.0789647	1e-06	0.0877995	0.109557	1e-06	0.0552485
guanine	0.097267	0.046367	not-significant	0.799343	1.03266	0.054784	0.0530513	295	44.5573	0.0733843	0.0697559	0.047274	0.0447712	0.0603013	0.0330427	0.0549588	0.0484757	0.0610091	0.0654673	0.0461437	0.0647429	0.0417285	0.0437919
spermidine	0.0964378	0.039844	not-significant	0.80087	1.028	3.09262	3.00838	200	32.3515	2.44674	3.06899	2.8004	3.01834	2.35956	3.85717	4.09714	3.7389	2.61678	2.20638	3.40881	3.47504	2.96849	2.64424
Analyte 400	0.0704412	0.320717	not-significant	0.850274	1.24895	0.0122344	0.00979571	227	12.6679	1e-06	1e-06	1e-06	0.0371099	0.0485256	1e-06	1e-06	1e-06	1e-06	1e-06	1e-06	0.0685639	1e-06	1e-06
phytosphingosine	0.0621344	0.0960058	not-significant	0.866694	1.06881	0.0617244	0.0577506	204	5.8055	0.0677399	0.0676213	1e-06	0.0661213	0.0816224	0.07046	0.0785052	1e-06	0.0959757	1e-06	1e-06	0.0985503	0.11766	0.0920648
terephthalic acid	0.0475409	-0.101331	not-significant	0.896312	0.932172	0.130992	0.140523	221	28.4064	0.343463	0.22051	1e-06	0.189458	1e-06	0.16351	1e-06	1e-06	0.243547	0.285786	1e-06	0.215633	0.238696	1e-06
DL-dihydrosphingosine	0.0412982	0.050242	not-significant	0.909289	1.03544	0.336815	0.325287	132	8.74416	0.38314	0.331341	1e-06	0.313035	0.403416	0.474631	0.452138	1e-06	0.437524	0.47397	0.389768	0.440723	0.485001	0.0500219
N-Methyl-L-glutamic acid	0.0363369	0.0305981	not-significant	0.919736	1.02144	2.00702	1.9649	98	7.96266	1.87338	2.13556	2.05936	2.21066	2.07875	1.20913	2.48228	2.07809	1.01117	1.57843	0.97188	3.91124	1.78101	2.42247
3-Hydroxypyridine	0.0180815	0.00397955	not-significant	0.959221	1.00276	0.813093	0.810853	152	7.87318	0.638582	0.76451	0.824105	0.856076	0.79589	0.836701	0.975785	0.777664	0.746577	0.883439	0.866537	0.780335	0.792606	0.828811

## Sheet: A0-A12
Metabolites	P	FC	Status	P-VALUE	FC/	AVERAGE(A0)	AVERAGE(A12)	Quant Mass	RT(min)	A0-1	A0-2	A0-3	A0-4	A0-5	A0-6	A0-7	A12-1	A12-2	A12-3	A12-4	A12-5	A12-6	A12-7
3,6-Anhydro-D-galactose	12.3114	-2.336	down-regulated	4.88257e-13	0.198059	3.49991	17.6711	231	22.0517	3.36349	3.34443	3.06989	3.75171	3.33929	3.78411	3.84644	16.9078	17.6413	19.6352	17.0084	18.704	17.362	16.4388
sulfuric acid	11.3491	-4.98228	down-regulated	4.47648e-12	0.0316363	0.00578413	0.182832	158	34.2052	0.00612029	0.00960118	1e-06	0.00434356	0.00574467	0.00560995	0.00906826	0.177595	0.18209	0.19372	0.182175	0.192996	0.202252	0.148998
N-methyltryptophan	10.6044	-4.02962	down-regulated	2.4864e-11	0.0612298	0.241698	3.94738	144	12.3029	0.243341	0.215018	0.206248	0.142593	0.255266	0.29612	0.333297	3.49716	3.92943	3.76949	3.93668	4.12154	4.76719	3.61019
Methylmalonic acid	10.1734	-1.58208	down-regulated	6.70845e-11	0.333999	0.168123	0.503364	84	7.39121	0.166508	0.165623	0.214201	0.146674	0.175214	0.17283	0.135812	0.490454	0.502436	0.566058	0.458279	0.516119	0.506796	0.483408
citric acid	9.72433	-2.19736	down-regulated	1.88655e-10	0.218037	7.09805	32.5544	305	23.7823	5.2578	3.76458	7.02144	10.4845	6.78753	7.73251	8.638	34.3275	32.4594	36.048	31.7403	34.7435	28.7456	29.8167
Purine riboside	9.23811	0.992308	up-regulated	5.77943e-10	1.98937	5.49125	2.7603	245	16.6679	5.75724	5.70571	5.36542	5.82572	5.05111	5.18923	5.54434	2.68806	2.74887	3.31538	2.62922	2.86262	2.6586	2.41938
Galactinol	8.73662	6.20151	up-regulated	1.83393e-09	73.5939	748.571	10.1716	191	27.7927	686.532	923.066	839.788	760.959	592.472	619.182	817.994	1e-06	0.0673041	17.8726	18.1728	1e-06	12.8941	22.1946
4-hydroxybutyrate	8.67683	-2.33288	down-regulated	2.10458e-09	0.198487	0.0599919	0.302246	248	9.65058	0.0666121	1e-06	0.072447	0.0881087	0.0738317	0.0613153	0.0576278	0.298625	0.301029	0.256196	0.337319	0.336406	0.306401	0.279744
mannitol	8.61575	-5.20153	down-regulated	2.42244e-09	0.0271758	0.1302	4.79101	128	26.9873	0.170328	0.187631	0.170031	0.0441406	0.161475	0.00321024	0.174581	5.28959	4.73629	6.15525	4.52049	3.59812	4.49111	4.74623
3-Hydroxypropionic acid	8.60924	-1.24325	down-regulated	2.45898e-09	0.42242	0.968789	2.29343	103	13.4184	1.03828	1.0227	0.848531	0.93441	1.06656	0.891259	0.979789	2.2327	2.2849	2.36874	1.91612	2.56618	2.46971	2.21566
Acetol	8.33162	-1.209	down-regulated	4.65991e-09	0.432569	0.764812	1.76807	219	11.2778	0.879131	0.877813	0.727812	0.697785	0.914245	0.627466	0.629434	1.5648	1.76389	1.8766	1.78873	1.96302	1.75648	1.66297
octanal	8.052	-1.57969	down-regulated	8.87147e-09	0.334555	0.206441	0.617062	86	6.87993	0.258697	0.203832	0.195785	0.173161	0.218304	0.187897	0.207411	0.597319	0.613479	0.73449	0.598493	0.693345	0.535884	0.546422
glutaraldehyde	7.96446	-1.02522	down-regulated	1.08528e-08	0.491335	12.6146	25.6741	86	5.51281	13.6191	13.0743	11.4871	11.3946	14.9046	12.3219	11.5004	24.2359	25.5987	28.1375	23.6181	28.8222	25.9206	23.3855
5-Aminovaleric acid	7.94202	-0.889172	down-regulated	1.14283e-08	0.539924	1.96978	3.64826	174	13.2109	1.95111	1.95512	1.85225	1.87056	2.26518	1.95755	1.9367	3.492	3.63809	3.98188	3.63282	4.07587	3.49302	3.22412
phosphomycin	7.91829	-19.6569	down-regulated	1.20701e-08	1.20974e-06	1e-06	0.826626	71	14.7413	1e-06	1e-06	1e-06	1e-06	1e-06	1e-06	1e-06	0.655493	0.81317	0.985489	0.651272	0.708402	1.03754	0.935021
oxalic acid	7.878	-3.07633	down-regulated	1.32435e-08	0.118559	19.9454	168.233	147	5.31798	17.0015	48.1868	32.711	20.514	13.1229	4.7128	3.36912	151.728	166.661	127.87	173.303	205.091	184.996	167.98
beta-hydroxypyruvate	7.8376	-3.21718	down-regulated	1.45344e-08	0.107531	0.0153859	0.143083	262	15.077	0.0391373	1e-06	0.0284605	1e-06	0.0400992	1e-06	1e-06	0.135529	0.142335	0.134217	0.123567	0.166175	0.164085	0.135675
Phytanic acid	7.81692	-0.777302	down-regulated	1.52434e-08	0.583457	1.09882	1.88329	159	5.39906	1.13354	1.11719	1.02879	1.06617	1.18166	1.06334	1.10104	1.74682	1.87848	2.02475	1.78333	2.13154	1.87673	1.74137
2-aminoethanethiol	7.65114	-0.94515	down-regulated	2.23284e-08	0.519376	14.4648	27.8505	174	5.90595	15.9021	15.1102	13.5867	13.4502	17.3283	13.3265	12.5499	25.7284	27.7786	30.4264	25.2043	30.4381	28.9498	26.4276
5-Methoxytryptamine	7.57249	-0.906287	down-regulated	2.67612e-08	0.533557	32.5979	61.0956	174	7.1133	33.1494	31.6069	29.3779	31.1861	36.3848	32.734	33.7464	56.4576	60.8845	66.8047	60.969	69.7577	58.6802	54.1153
uracil	7.5324	3.71171	up-regulated	2.93495e-08	13.1019	55.2582	4.21755	241	11.6851	49.9264	51.247	40.0626	55.4581	51.7805	72.3034	66.0291	3.68301	4.2042	4.51227	4.42565	4.20089	4.66886	3.82798
tyrosine	7.50713	-0.865987	down-regulated	3.11082e-08	0.548671	20.7052	37.737	226	22.2172	20.6787	21.9975	19.3018	18.6035	24.9063	19.3839	20.0646	34.1597	37.6424	42.1344	34.9854	39.3185	39.9599	35.9585
Ethanolamine	7.46512	-1.70321	down-regulated	3.42676e-08	0.307103	38.4716	125.273	174	10.2176	35.8874	21.5393	38.1747	30.1107	32.6165	60.6129	50.3596	125.267	124.66	138.209	139.755	132.478	112.095	104.445
fructose	7.3117	-1.91762	down-regulated	4.87865e-08	0.264691	90.9622	343.654	103	25.0942	98.5782	99.7711	111.673	78.4448	104.477	61.9711	81.8208	293.127	340.388	304.117	299.765	366.385	443.921	357.873
maltose	7.2952	-1.02593	down-regulated	5.06761e-08	0.491094	171.413	349.044	217	27.1706	180.505	202.591	145.153	147.692	227.171	146.469	150.311	311.38	348.459	376.807	338.199	361.769	365.404	341.286
succinate semialdehyde	7.28539	2.46742	up-regulated	5.18333e-08	5.53055	1.50442	0.27202	89	8.6717	1.80566	1.53024	1.28956	1.06768	1.66081	1.57304	1.60395	0.279095	0.254345	0.515842	0.2405	0.234811	0.241877	0.13767
1,3-diaminopropane	7.28082	-0.953949	down-regulated	5.23813e-08	0.516217	39.8984	77.29	174	14.5043	44.0659	40.6905	37.0555	36.7403	46.2094	37.1965	37.331	71.0589	76.9987	84.1469	75.9462	89.6143	74.8158	68.4489
Cysteinylglycine	7.1124	-0.897877	down-regulated	7.71977e-08	0.536676	0.571894	1.06562	115	5.21243	0.58301	0.607269	0.56235	0.51739	0.703837	0.535977	0.493424	0.999433	1.06239	1.19667	0.937253	1.11842	1.13228	1.01291
p-benzoquinone	7.0598	-0.84224	down-regulated	8.71362e-08	0.557777	19.6364	35.2049	121	5.48698	21.8265	20.121	17.8834	18.1178	23.0112	18.4669	18.0282	32.5409	35.1	38.229	33.7874	39.9844	35.0089	31.7834
Sophorose	6.90233	-1.33752	down-regulated	1.2522e-07	0.395701	52.1411	131.769	204	28.9045	62.7061	55.634	41.9611	47.8623	68.3261	44.2561	44.2423	107.721	130.933	138.496	130.648	160.439	133.085	121.061
thymidine	6.89158	-5.94441	down-regulated	1.28357e-07	0.0162389	0.000955437	0.0588364	125	17.1397	1e-06	7.29278e-06	0.00275154	0.00174606	0.00209043	1e-06	9.07271e-05	0.0546373	0.0576133	0.043701	0.0510724	0.0627139	0.0874099	0.0547072
adenine	6.88334	1.38154	up-regulated	1.30817e-07	2.60546	1.61118	0.618384	265	24.7441	1.4053	1.7008	1.26025	1.63265	1.57442	1.99907	1.70575	0.606556	0.617379	0.706172	0.599835	0.59231	0.6035	0.602938
N-Methyl-DL-alanine	6.87862	-0.911878	down-regulated	1.32245e-07	0.531493	3.15185	5.93018	87	5.18933	3.72535	3.25819	2.88491	2.78599	3.70585	2.89002	2.81266	5.48409	5.91054	6.52267	5.67073	6.73264	5.89408	5.29655
dibenzofuran	6.84725	-0.901338	down-regulated	1.42151e-07	0.53539	9.21879	17.2188	56	5.62	11.4698	9.5695	8.28866	8.30694	10.4714	8.4087	8.01662	15.8902	17.1695	19.1583	16.1743	19.074	17.2827	15.7828
2-hydroxybutanoic acid	6.84451	-2.34024	down-regulated	1.43052e-07	0.197477	0.128786	0.652156	131	6.57212	0.100133	1e-06	0.172162	0.0871424	0.11941	0.233016	0.189635	0.739197	0.645226	0.62729	0.713732	0.544923	0.785105	0.509616
norvaline	6.76449	-3.09489	down-regulated	1.71992e-07	0.117043	0.411217	3.51339	144	9.68932	0.403716	0.38522	0.248491	0.404426	0.520463	0.451187	0.465018	3.24732	3.43382	4.27712	2.14848	3.46618	4.49437	3.52644
Allylmalonic acid	6.60812	-0.78437	down-regulated	2.46534e-07	0.580605	0.61616	1.06124	169	13.4721	0.667445	0.633154	0.571963	0.66043	0.720222	0.538819	0.521086	0.971557	1.05837	1.03746	1.02969	1.23449	1.0987	0.998407
L-glutamic acid	6.46611	3.91669	up-regulated	3.41897e-07	15.1022	268.156	17.756	84	15.6726	298.284	201.807	185.022	295.809	228.281	308.989	358.897	11.3162	14.2174	54.7784	11.0554	14.9846	9.16463	8.77558
3-aminopropionitrile	6.41636	-0.845457	down-regulated	3.83393e-07	0.556534	0.462185	0.83047	239	11.9262	0.52633	0.506775	0.417053	0.429228	0.492236	0.438595	0.425078	0.769191	0.82653	0.94586	0.705257	0.926834	0.860736	0.778881
L-homoserine	6.40786	-2.56217	down-regulated	3.90965e-07	0.169321	1.88093	11.1087	218	14.3281	0.971144	1.46921	1.92119	1.73145	1.07639	3.10622	2.8909	14.5303	10.9028	8.3706	12.4717	9.72798	13.0051	8.75239
trehalose-6-phosphate	6.31806	2.64975	up-regulated	4.80774e-07	6.27558	0.597447	0.0952019	271	46.4682	0.397869	0.546718	0.67679	0.669314	0.456608	0.752861	0.681969	0.0688926	0.0899848	0.0826478	0.152119	0.10297	0.0494713	0.120327
nicotinic acid	6.21381	0.618715	up-regulated	6.11213e-07	1.53551	6.2821	4.09122	180	10.8081	6.2317	6.49601	5.37498	5.87977	6.16962	7.15732	6.66529	4.16459	4.08643	4.2954	4.21947	4.27061	3.75584	3.84622
Gentiobiose	6.18495	-0.879994	down-regulated	6.53212e-07	0.54337	34.797	64.0393	204	42.8845	22.7531	34.7065	32.7324	33.6502	38.4622	43.097	38.1776	65.5506	63.8583	63.0988	71.9711	64.0637	65.173	54.5594
serine	6.16582	0.581641	up-regulated	6.82626e-07	1.49655	307.815	205.683	204	12.2147	335.228	327.678	260.368	295.488	316.246	318.815	300.886	199.022	205.308	235.427	199.807	207.442	193.999	198.778
D-erythronolactone	6.13658	-12.9718	down-regulated	7.30169e-07	0.000124484	2.37677e-05	0.19093	98	34.8532	1e-06	0.000160374	1e-06	1e-06	1e-06	1e-06	1e-06	0.193846	0.184672	0.289516	0.185953	0.217327	0.122932	0.142267
Dithioerythritol	6.12026	-1.14172	down-regulated	7.58121e-07	0.453218	0.541571	1.19494	221	5.28263	0.465191	0.525397	0.574541	0.559097	0.651927	0.520276	0.494564	1.01881	1.18475	1.15573	1.30901	1.52959	1.1089	1.05781
adenosine	6.1012	1.15552	up-regulated	7.9214e-07	2.22765	78.5834	35.2763	230	39.2533	72.3402	86.0875	60.8132	80.5194	71.4108	94.4272	84.4856	36.2556	34.9722	45.4428	36.3116	33.739	30.0852	30.1279
beta-Mannosylglycerate	6.06454	1.65191	up-regulated	8.61908e-07	3.14249	11.3071	3.59814	204	19.4139	8.71467	11.737	10.7742	13.9949	8.54944	13.8814	11.4981	3.25048	3.58449	4.27511	3.43609	3.65057	3.71276	3.27752
sorbitol	6.04337	0.815202	up-regulated	9.04967e-07	1.75954	3.59682	2.04418	231	18.8367	3.62216	4.20662	3.92688	3.46657	3.06162	3.4499	3.44401	1.84833	2.03168	2.52114	2.08442	2.093	1.72367	2.007
4-hydroxycinnamic acid	6.02512	-1.13099	down-regulated	9.43807e-07	0.456601	0.0528432	0.115732	237	28.2121	0.0819988	0.0552624	0.0537794	0.0482448	0.051881	0.0378676	0.0408685	0.0976657	0.115259	0.107084	0.112306	0.12817	0.127198	0.122438
N-alpha-Acetyl-L-ornithine	5.93733	0.701748	up-regulated	1.15523e-06	1.62647	0.946734	0.582077	258	28.6011	0.950306	0.956726	0.962608	0.970758	0.941414	0.902016	0.943307	0.633893	0.573238	0.522593	0.73974	0.605413	0.396559	0.603103
Gallic acid	5.85053	-0.920222	down-regulated	1.4108e-06	0.528428	6.10225	11.5479	281	8.38965	7.05695	5.55783	5.26684	5.97382	7.46029	5.70064	5.69941	10.6232	11.4779	12.2322	11.6239	14.2673	10.6245	9.98654
Diglycerol	5.84904	0.853385	up-regulated	1.41566e-06	1.80673	4.95606	2.7431	103	18.185	5.28475	4.47664	4.63971	4.11801	5.06848	5.47946	5.62536	2.74748	2.72164	3.31919	2.80904	2.8762	2.09438	2.63379
1-Methylhydantoin	5.78163	-0.683869	down-regulated	1.65338e-06	0.622494	64.2091	103.148	258	7.51802	68.2115	62.7124	60.2175	59.6664	76.4582	62.7963	59.4015	97.1558	102.732	120.59	91.9824	110.982	104.912	93.6839
2-ketobutyric acid	5.7481	-0.554131	down-regulated	1.78606e-06	0.681067	2.7061	3.97333	89	5.25783	2.87204	2.54088	2.19163	2.62239	3.04181	2.68321	2.99077	3.79805	3.96642	4.29781	3.73702	4.34104	3.95313	3.71984
Citraconic acid degr1	5.66695	-0.944675	down-regulated	2.15304e-06	0.519546	0.195114	0.375547	121	5.76084	0.228537	0.191007	0.156167	0.172651	0.242242	0.183371	0.191823	0.349832	0.372922	0.438261	0.402085	0.422253	0.3354	0.308077
8-Aminocaprylic acid	5.6666	-1.93142	down-regulated	2.15479e-06	0.262171	2.0524	7.82847	174	15.2867	1.88803	1.74876	1.75486	2.02373	2.15438	2.32139	2.47562	6.43088	7.66969	7.88863	8.93102	11.2071	6.57708	6.09491
Ethyl cinnamate	5.62218	-0.525467	down-regulated	2.38684e-06	0.694734	0.505546	0.727682	131	31.018	0.526853	0.548644	0.480036	0.516738	0.552253	0.449329	0.464969	0.666557	0.72582	0.794535	0.818866	0.697808	0.699133	0.691058
glycine	5.60546	-0.853019	down-regulated	2.48052e-06	0.553625	138.751	250.624	174	11.0244	115.932	121.535	99.6435	140.347	136.209	180.101	177.493	233.292	250.069	267.72	282.492	246.572	240.217	234.002
Homocystine	5.58114	-0.991878	down-regulated	2.62334e-06	0.502823	6.32063	12.5703	128	32.7547	3.82508	5.69666	5.61587	8.26853	7.33298	6.75437	6.75091	11.8618	12.5072	11.4635	14.5601	11.249	11.8665	14.484
pyridine-2,3-dicarboxylic acid	5.56275	-2.72087	down-regulated	2.73686e-06	0.151683	0.022036	0.145276	237	14.5392	1e-06	0.0806886	0.0735582	1e-06	1e-06	1e-06	1e-06	0.13356	0.144871	0.156327	0.142965	0.165431	0.141134	0.132645
xanthine	5.55821	2.63137	up-regulated	2.76562e-06	6.19614	1.83131	0.295556	355	28.4884	1.39585	2.27945	0.973012	2.03403	1.89085	2.3414	1.90456	0.257118	0.29066	0.209905	0.309648	0.301699	0.403393	0.296472
pyrophosphate	5.55264	-2.46715	down-regulated	2.80131e-06	0.180849	4.4492	24.6018	451	19.6617	3.33609	9.25635	11.0865	3.96474	1.54995	1.05015	0.900616	30.8836	24.1093	20.7397	27.9301	26.5312	15.7524	26.2661
hydroxylamine	5.49936	-2.0823	down-regulated	3.16696e-06	0.236137	0.136557	0.578295	249	7.4723	0.149102	1e-06	1e-06	0.21283	0.199708	0.183961	0.210296	0.479427	0.570593	0.556379	0.630891	0.789803	0.541217	0.479757
N-Acetyl-D-galactosamine	5.42148	1.36782	up-regulated	3.789e-06	2.5808	9.99288	3.87201	202	29.8729	9.87916	9.14024	7.19769	8.78022	10.2943	12.4523	12.2062	3.94326	3.80843	5.24107	4.2874	3.10292	3.80232	2.91867
Dehydroascorbic Acid	5.39266	6.02076	up-regulated	4.0489e-06	64.9276	8.54025	0.131535	173	30.3029	4.92695	8.43198	9.5329	10.407	4.48597	11.696	10.301	0.150813	0.0236683	0.154929	0.224222	0.171821	1e-06	0.195291
Aminooxyacetic acid	5.38344	-1.21382	down-regulated	4.13585e-06	0.431126	8.48901	19.6903	235	7.9127	8.51104	9.04494	8.87918	6.90084	11.2647	8.22653	6.59586	20.7592	19.4286	24.3069	15.4895	15.1778	22.6773	19.993
4-Hydroxymandelic acid	5.36896	0.54138	up-regulated	4.276e-06	1.45536	0.686102	0.47143	267	28.6952	0.671065	0.6961	0.621589	0.607308	0.745693	0.726188	0.734773	0.507098	0.469343	0.476911	0.468111	0.379483	0.472707	0.526357
Alizarin	5.31145	4.70751	up-regulated	4.88144e-06	26.1278	0.511937	0.0195936	89	8.40308	0.666243	0.553841	0.432685	0.28963	0.361157	0.532513	0.747493	1e-06	4.032e-05	1e-06	1e-06	1e-06	0.048474	0.0886369
3,5-Dihydroxyphenylglycine	5.28057	-4.29791	down-regulated	5.24115e-06	0.0508395	0.0103106	0.202808	282	11.5679	1e-06	1e-06	0.0721685	1e-06	1e-06	1e-06	1e-06	0.215399	0.19544	0.170452	0.251176	0.302934	0.126274	0.157978
alpha-ketoglutaric acid	5.23272	1.73008	up-regulated	5.85163e-06	3.31747	6.47841	1.95282	247	17.5309	6.29028	7.29025	3.28189	6.32031	6.93291	8.03189	7.20134	2.32142	1.93153	2.37681	1.6709	1.88375	1.95895	1.52635
N-Carbamylglutamate	5.15211	-2.39071	down-regulated	7.04515e-06	0.190689	0.0902707	0.473392	201	19.0276	1e-06	0.223512	0.182884	1e-06	1e-06	1e-06	0.225495	0.482083	0.468429	0.408803	0.536718	0.360242	0.576698	0.480769
2-amino-2-methylpropane-1,3-diol	5.14786	-2.63917	down-regulated	7.11444e-06	0.160521	0.196301	1.2229	218	28.504	0.127918	0.195895	0.203653	0.228894	0.177712	0.191757	0.248278	1.17186	1.17742	1.90118	0.673149	1.28525	1.18417	1.16726
Citramalic acid	5.13784	-2.52213	down-regulated	7.28053e-06	0.174085	0.0494604	0.284116	247	14.8235	0.116502	0.105565	1e-06	1e-06	1e-06	1e-06	0.124152	0.266251	0.279963	0.235382	0.387881	0.234639	0.259955	0.324742
Analyte 43	4.94488	-0.782218	down-regulated	1.13533e-05	0.581472	0.22427	0.385693	82	5.71682	0.265415	0.238782	0.200932	0.20161	0.229246	0.220528	0.213375	0.301945	0.382312	0.45625	0.369729	0.457468	0.365849	0.366297
phenylalanine	4.92655	0.678182	up-regulated	1.18428e-05	1.60012	65.6481	41.0269	192	18.7141	65.9813	74.8246	48.736	63.7925	65.4958	74.2002	66.506	40.1911	40.9386	46.4385	38.5944	42.6665	41.0033	37.356
N-Acetyl-L-aspartic acid	4.9221	0.425157	up-regulated	1.19645e-05	1.34272	0.856432	0.637834	276	19.8482	0.866102	0.800602	0.79131	0.824127	0.952481	0.903465	0.856938	0.61404	0.635554	0.631792	0.67025	0.533085	0.66307	0.717049
21-hydroxypregnenolone	4.90003	-1.69448	down-regulated	1.25885e-05	0.308966	0.0599799	0.194131	145	8.30618	0.0687533	0.0635233	0.0603097	0.0433981	0.0620808	0.0619856	0.0598087	0.217088	0.187999	0.245893	0.109092	0.251718	0.171272	0.175857
Benzylamine	4.88039	2.62924	up-regulated	1.31706e-05	6.187	0.164803	0.026637	229	14.0926	0.114562	0.174428	0.186452	0.171557	0.150993	0.178747	0.176882	1e-06	4.53349e-05	1e-06	0.0955678	1e-06	1e-06	0.0908416
22-Ketocholesterol	4.87004	-1.58671	down-regulated	1.34885e-05	0.33293	0.0806066	0.242113	225	6.76531	0.139316	0.0998593	1e-06	0.0664916	0.118552	0.0817146	0.0583114	0.224246	0.239414	0.315263	0.189619	0.227858	0.270302	0.228088
asparagine	4.76614	0.604807	up-regulated	1.71341e-05	1.52078	96.7555	63.6224	116	19.9221	93.3181	106.055	81.5117	82.537	108.058	104.226	101.582	62.0105	63.358	67.8206	59.5638	54.0766	64.5406	73.987
Sucrose-6-Phosphate	4.76407	4.50704	up-regulated	1.72159e-05	22.7381	2.17559	0.0956803	315	33.6159	1.38746	1.40364	1.65792	3.19	1.84919	3.21712	2.5238	0.14827	0.0181802	0.116212	0.119081	1e-06	0.115006	0.153013
pyridoxal phosphate	4.66931	-3.1891	down-regulated	2.14134e-05	0.109644	0.00344042	0.031378	225	9.76461	0.0240769	1e-06	1e-06	1e-06	1e-06	1e-06	1e-06	0.0253635	0.0308597	0.0418398	0.0309824	0.0350965	0.0324125	0.0230918
4-aminophenol	4.62482	3.65466	up-regulated	2.37235e-05	12.5939	0.143	0.0113547	251	37.158	0.126826	0.0977359	0.0750601	0.212917	0.121631	0.198382	0.16845	0.00841067	0.00283626	0.0158185	0.0192113	0.0250865	1e-06	0.00811873
Glucosaminic acid	4.55553	21.6846	up-regulated	2.7827e-05	3.37078e+06	3.37078	1e-06	418	35.1805	2.22111	2.40244	2.27025	4.83767	2.64855	5.59873	3.61668	1e-06	1e-06	1e-06	1e-06	1e-06	1e-06	1e-06
3-Aminoisobutyric acid	4.46264	1.9398	up-regulated	3.44636e-05	3.83653	46.3557	12.0827	102	7.59182	45.4285	67.9089	48.5029	33.4062	53.5727	43.0318	32.639	12.6463	9.90859	10.5349	5.55983	2.74173	21.0559	22.1319
myo-inositol	4.42928	0.474606	up-regulated	3.7215e-05	1.38954	219.543	157.997	305	30.1355	214.093	202.529	201.493	221.038	193.394	253.613	250.64	162.574	157.768	169.886	165.313	145.221	147.017	158.199
oxamic acid	4.41096	-0.391351	down-regulated	3.88188e-05	0.762415	0.170346	0.22343	190	6.58555	0.173828	0.158847	0.153276	0.164925	0.187606	0.176302	0.17764	0.216475	0.222762	0.248972	0.217973	0.248001	0.211947	0.197878
Maleamate	4.36071	-1.5274	down-regulated	4.358e-05	0.346902	0.464882	1.3401	151	7.15242	0.666187	0.621182	0.598942	1e-06	0.787575	0.580284	1e-06	1.33182	1.33048	1.7027	1.16699	1.38751	1.29142	1.16975
Phenaceturic acid	4.34733	3.10468	up-regulated	4.49442e-05	8.60207	1.43322	0.166613	104	13.3793	1.34072	1.2014	0.696352	1.73661	1.02162	1.84537	2.19046	0.440655	0.0264092	0.133435	1e-06	0.119534	0.262085	0.184172
indole-3-acetamide	4.20591	3.14392	up-regulated	6.22431e-05	8.83925	8.83166	0.999141	416	39.9206	4.86251	6.63435	6.04	10.4685	7.40536	13.3467	13.0642	1.04945	0.982091	0.929211	1.15639	1.19057	0.636801	1.04947
glucose-6-phosphate	4.19197	5.94435	up-regulated	6.42739e-05	61.5785	56.4174	0.916187	315	34.6199	58.8788	27.9894	20.2113	60.1507	89.5254	74.7182	63.4478	1.09796	0.877103	1.14244	1.1558	0.743217	0.443054	0.953735
4-Methyl-5-thiazolethanol	4.17509	1.36273	up-regulated	6.68203e-05	2.57171	2.51338	0.977316	174	21.5541	2.52525	2.0115	1.84102	2.0476	2.29531	3.31015	3.56281	1.05683	0.970424	1.16339	0.928489	1.02835	0.770923	0.922798
2-Monopalmitin	4.13745	4.21984	up-regulated	7.28694e-05	18.6337	2.58458	0.138704	314	38.5438	1.30667	1.72777	2.06246	3.65398	1.89067	4.14537	3.30512	0.145254	0.136395	0.116259	0.135777	0.122125	0.114757	0.200364
gly-pro	4.13173	-0.49784	down-regulated	7.38368e-05	0.708166	2.13996	3.02183	174	13.3529	1.95244	2.18798	1.92266	2.0825	2.315	2.26782	2.25131	2.74914	3.00325	3.5927	3.04505	3.36492	2.8822	2.51557
5-Hydroxyindole-2-carboxylic acid	4.08921	2.31356	up-regulated	8.14317e-05	4.97108	5.88838	1.18453	376	33.1655	3.67695	4.04502	5.17561	8.16269	4.40961	9.14914	6.59969	1.15917	1.17867	1.2209	1.20061	1.33684	0.940828	1.25467
cycloleucine	4.00281	2.29031	up-regulated	9.9355e-05	4.89161	2.16413	0.442417	156	7.8451	3.58448	2.85441	2.06793	1.56394	2.04092	1.30127	1.73596	0.390587	0.438013	0.548747	0.443444	0.424151	0.505303	0.346671
panthenol	3.95274	2.65027	up-regulated	0.000111495	6.27783	3.59157	0.572104	390	36.5822	2.03907	2.91801	3.16858	4.39177	2.3233	5.85738	4.4429	0.833119	0.396865	1.2008	0.0412962	0.810117	0.243914	0.478614
Aminomalonic acid	3.92685	-1.39266	down-regulated	0.000118345	0.380861	1.1492	3.01736	232	14.7976	1.019	0.847974	0.71378	1.05673	1.46462	1.559	1.38327	3.26793	2.91068	3.48479	3.49851	4.10046	1.8965	1.96268
guanosine	3.92413	-0.925189	down-regulated	0.000119088	0.526612	0.872919	1.65762	245	42.1604	0.830366	1.54074	0.707554	0.942928	0.754373	0.742573	0.591901	1.58159	1.64771	1.91431	1.53056	1.54032	1.95411	1.43471
fructose-6-phosphate	3.90204	2.70368	up-regulated	0.000125303	6.51461	7.03466	1.07983	315	34.4625	5.50017	4.66091	4.06606	7.61401	5.7322	11.2668	10.4025	1.20416	1.06344	1.14651	1.25414	0.894675	0.748611	1.24725
gluconic acid	3.71138	0.706235	up-regulated	0.000194365	1.63154	25.5334	15.6499	205	28.1048	23.9447	29.4034	25.5989	23.1612	17.7391	32.6939	26.1925	14.6153	15.5962	17.2219	15.7615	15.597	17.3566	13.4006
N,N-Dimethyl-p-phenylenediamine	3.67806	-2.50561	down-regulated	0.000209864	0.17609	0.0213656	0.121333	315	18.9222	1e-06	1e-06	1e-06	1e-06	0.054014	1e-06	0.0955403	0.11625	0.118111	0.121425	0.119028	0.190094	0.0904367	0.0939888
threonine	3.63116	0.474566	up-regulated	0.000233797	1.3895	68.2607	49.1261	219	12.7909	68.1338	72.6748	49.3888	67.2282	69.2161	78.9384	72.2448	47.9541	49.0331	56.3838	46.9826	48.099	49.2127	46.2173
guaiacol	3.54101	-1.72969	down-regulated	0.000287736	0.301518	0.0579987	0.192356	151	6.4608	0.0734224	0.0178933	0.0153326	0.0305392	0.103727	0.0654924	0.0995836	0.271433	0.183785	0.258177	0.143607	0.104048	0.174313	0.211127
Isoleucine	3.52587	0.490223	up-regulated	0.000297943	1.40466	161.822	115.204	158	10.7585	171.244	182.058	116.74	154.244	170.186	178.984	159.299	108.886	114.817	136.299	111.094	118.912	113.01	103.407
spermidine	3.48891	0.852462	up-regulated	0.000324405	1.80558	3.09262	1.71281	200	32.3515	2.44674	3.06899	2.8004	3.01834	2.35956	3.85717	4.09714	2.10555	1.68588	1.86867	1.99524	1.6497	1.17197	1.51269
beta-Glycerophosphoric acid	3.47004	1.111	up-regulated	0.000338814	2.15996	0.867596	0.401673	299	21.4149	0.63981	0.753257	0.717881	0.990051	0.764444	1.14073	1.067	0.428739	0.352237	0.444316	0.480006	0.45766	0.0802834	0.56847
maleic acid	3.45157	0.605048	up-regulated	0.000353531	1.52103	1.35418	0.890304	245	10.9689	1.24982	1.56993	1.36083	1.24217	0.936855	1.53461	1.58504	0.929978	0.886791	0.763049	1.02119	0.922087	0.805718	0.903321
Phosphoglycolic acid	3.43678	-1.11958	down-regulated	0.000365782	0.460228	0.664361	1.44355	298	12.7034	0.520855	0.643658	0.808481	0.621304	0.480782	0.545098	1.03035	1.91071	1.39807	1.80873	1.64264	1.31301	0.842362	1.18931
Nicotinoylglycine	3.38891	-0.602596	down-regulated	0.000408404	0.658568	3.38403	5.13846	207	6.11047	3.78273	3.38486	2.9371	3.28526	3.72288	3.23799	3.33735	5.08305	5.06642	6.10385	5.38758	6.32167	4.15112	3.85555
Galactonic acid	3.3858	0.706766	up-regulated	0.00041134	1.63214	0.638736	0.391349	305	28.4397	0.524042	0.587885	0.55087	0.576809	0.581787	0.804444	0.845318	0.39021	0.389722	0.47211	0.393434	0.377453	0.374864	0.341649
N-Methyl-L-glutamic acid	3.34689	1.02653	up-regulated	0.000449898	2.03712	2.00702	0.985223	98	7.96266	1.87338	2.13556	2.05936	2.21066	2.07875	1.20913	2.48228	0.854688	0.936105	0.847252	1.89093	0.78838	0.777574	0.801631
L-dopa	3.32829	-0.880509	down-regulated	0.000469583	0.543176	0.655831	1.2074	218	27.4814	0.562139	0.348922	0.718916	0.565699	0.525673	1.15518	0.714287	0.870507	1.19549	1.26446	1.22145	1.14458	1.40745	1.34787
glutamine	3.26184	0.667735	up-regulated	0.000547214	1.58858	893.518	562.464	156	22.6225	959.049	607.05	1070.25	944.15	1015.61	897.017	761.5	541.142	554.41	532.737	572.175	387.944	642.089	706.753
maltotriose	3.20291	-1.39912	down-regulated	0.000626743	0.37916	1.64524	4.33916	204	41.1939	1e-06	0.915712	3.16048	1.34717	3.12949	1.1256	1.83819	2.87918	4.23235	5.83561	5.33713	4.68742	3.85955	3.54288
alanine	3.15933	-0.353262	down-regulated	0.000692898	0.782812	339.945	434.261	116	7.25836	337.155	388.81	335.318	306.876	364.098	337.227	310.13	458.097	431.973	458.266	364.187	374.431	471.943	480.929
6-hydroxy caproic acid trimer	3.13521	3.34756	up-regulated	0.000732466	10.1793	1.25882	0.123665	187	8.83647	1.39244	1.50947	1.29292	0.916675	1e-06	1.56844	2.13179	1e-06	0.0226185	0.150207	0.179217	0.181259	0.179304	0.153047
N-methylaniline	3.10935	-0.341562	down-regulated	0.000777407	0.789186	0.214238	0.271467	164	12.5116	0.212325	0.226219	0.224168	0.199462	0.226453	0.192473	0.218563	0.270956	0.270036	0.333314	0.236634	0.250323	0.257052	0.281952
1-Hydroxyanthraquinone	3.08897	-0.432528	down-regulated	0.000814763	0.740962	0.390028	0.526381	281	5.24485	0.480258	0.394239	0.370304	0.369425	0.391196	0.355307	0.36947	0.535915	0.522543	0.647602	0.501406	0.57334	0.46595	0.43791
glutamic acid	3.03702	-0.613153	down-regulated	0.000918291	0.653767	90.343	138.189	246	12.6891	83.05	99.1654	49.2141	70.0421	88.1514	124.57	118.209	128.185	137.732	137.609	118.165	147.559	152.987	145.082
Analyte 113	3.02512	-1.55703	down-regulated	0.000943797	0.33985	0.0371709	0.109374	111	6.95169	1e-06	0.0502939	0.049394	0.0487139	0.0615713	0.0502212	1e-06	0.130338	0.103498	0.144086	0.124146	0.141317	0.0633368	0.058901
lysine	3.00896	-0.15967	not-significant	0.000979576	0.89523	683.785	763.809	174	26.4036	748.124	733.346	674.185	657.238	698.607	651.836	623.159	764.165	763.617	774.166	729.856	788.908	771.601	754.355
Prostaglandin E2	2.93291	-0.783848	down-regulated	0.00116706	0.580815	0.167728	0.28878	225	6.22354	0.200608	0.209738	0.182413	0.0917463	0.243553	0.146562	0.0994745	0.3017	0.285323	0.379184	0.269804	0.312089	0.234	0.239359
ribose	2.91601	0.76916	up-regulated	0.00121335	1.70428	26.9202	15.7957	103	20.1813	32.0788	28.1043	19.4091	22.3417	31.5407	27.6974	27.2693	12.6268	15.232	13.5242	12.5032	13.8512	27.4441	15.388
4-nitrophenol	2.90395	-3.7124	down-regulated	0.00124754	0.0762878	0.00468771	0.0614477	238	11.0935	1e-06	1e-06	0.0131687	1e-06	0.0196403	1e-06	1e-06	0.0511598	0.0542739	0.0418369	0.033976	0.0296933	0.12282	0.0963737
3-hydroxy-L-proline	2.8591	-19.8374	down-regulated	0.00138323	1.06745e-06	1e-06	0.936809	158	22.6823	1e-06	1e-06	1e-06	1e-06	1e-06	1e-06	1e-06	0.513424	0.832787	0.75006	0.633749	2.27144	0.838872	0.717327
Dihydroxyacetone	2.83334	-23.1146	down-regulated	0.00146776	1.10103e-07	1e-06	9.08243	70	8.54202	1e-06	1e-06	1e-06	1e-06	1e-06	1e-06	1e-06	5.86705	7.56137	10.7201	12.9225	19.6549	3.61208	3.23898
Hippuric acid	2.80862	-16.8429	down-regulated	0.00155376	8.50738e-06	1e-06	0.117545	118	6.21439	1e-06	1e-06	1e-06	1e-06	1e-06	1e-06	1e-06	0.147979	0.0215457	0.182838	1e-06	0.194474	0.132658	0.143318
carbamoyl-aspartic acid	2.80453	-1.12683	down-regulated	0.00156844	0.45792	0.509803	1.1133	160	13.9646	0.49739	0.602915	0.544463	0.595436	0.530598	0.40164	0.396177	1.14442	1.06578	0.899918	1.89549	0.743921	0.835111	1.20847
Dodecanol	2.7839	-17.5379	down-regulated	0.00164477	5.2548e-06	1e-06	0.190302	204	33.2055	1e-06	1e-06	1e-06	1e-06	1e-06	1e-06	1e-06	0.226595	0.03225	0.330664	0.272896	0.223291	0.246417	1e-06
2-Deoxytetronic acid	2.77846	-0.291428	down-regulated	0.0016655	0.817093	0.140573	0.172041	233	13.9255	0.13183	0.141686	0.146285	0.115553	0.132489	0.152641	0.163527	0.152643	0.171588	0.19269	0.175382	0.181236	0.172354	0.158392
L-Allothreonine	2.77292	1.4589	up-regulated	0.00168687	2.74898	6.10483	2.22076	117	10.7692	5.96132	5.31866	4.01474	6.47723	5.54632	7.61999	7.79557	1e-06	0.0242434	3.91998	4.68258	4.41089	1e-06	2.50764
N-Acetyl-N-formyl-5-methoxykynurenamine	2.74693	-1.2951	down-regulated	0.00179089	0.407507	0.0652059	0.160012	239	15.3594	0.122387	0.109192	0.0983323	1e-06	0.126528	1e-06	1e-06	0.15688	0.159626	0.172439	0.153443	0.179978	0.152721	0.144995
Cetadiol	2.71217	-0.596162	down-regulated	0.00194014	0.661511	0.0300042	0.045357	263	16.5364	0.0414771	0.0265946	0.0221419	0.0258782	0.0335608	0.0338259	0.026551	0.0579788	0.0448016	0.0545622	0.0367788	0.0409255	0.0400718	0.0423807
oxoproline	2.67893	-0.764792	down-regulated	0.00209447	0.588538	1074.98	1826.52	156	12.2829	1237.13	1134.43	1800.38	1049.77	1165	471.605	666.52	1942.42	1804.94	1233.33	2037.97	2031.72	1819.04	1916.21
Adipamide	2.67132	0.967924	up-regulated	0.00213148	1.95602	0.641246	0.327831	253	20.813	0.602118	0.659305	0.630577	0.726807	0.619369	0.615586	0.634963	0.430021	0.0511906	0.411834	0.471167	0.436077	0.494529	1e-06
4-Hydroxyphenylethanol	2.64165	2.25953	up-regulated	0.0022822	4.78835	0.303906	0.0634678	179	17.3662	0.38311	0.216336	1e-06	0.37744	0.333536	0.472248	0.344673	1e-06	0.00230247	1e-06	0.109325	0.112655	0.108751	0.111239
N-Ethylglycine	2.63774	-0.56356	down-regulated	0.00230281	0.67663	14.2426	21.0493	130	5.16705	12.0126	17.0582	15.9851	10.4977	16.7514	14.5802	12.8129	24.7806	20.7399	19.3814	16.1429	17.3427	27.1819	21.7756
L-cysteine	2.62457	-0.570985	down-regulated	0.0023737	0.673157	0.605302	0.899199	220	16.9529	0.442074	0.863202	0.803877	0.619555	0.635679	0.520193	0.352535	0.898036	0.896012	0.792438	0.856458	0.857913	1.05934	0.934197
cuminic alcohol	2.61282	-16.6294	down-regulated	0.00243881	9.86394e-06	1e-06	0.101379	133	23.352	1e-06	1e-06	1e-06	1e-06	1e-06	1e-06	1e-06	0.154349	0.0186451	1e-06	0.137328	0.180221	0.0778673	0.141243
Pipecolinic acid	2.60871	24.1382	up-regulated	0.00246202	1.84634e+07	18.4634	1e-06	176	16.0189	23.5184	28.4862	1e-06	23.0173	25.426	28.7955	1e-06	1e-06	1e-06	1e-06	1e-06	1e-06	1e-06	1e-06
D-Fructose 1,6-bisphosphate	2.58983	2.46805	up-regulated	0.0025714	5.53295	9.05123	1.63588	300	35.5103	6.09908	4.35652	3.77258	15.2891	5.85049	15.0798	12.9111	1.91615	1.55073	2.39767	1.70207	1.91223	0.780041	1.19223
fumaric acid	2.58366	0.49321	up-regulated	0.0026082	1.40757	129.508	92.0081	245	7.63827	114.097	129.532	123.549	118.082	99.7907	154.633	166.873	97.0124	91.3308	70.6465	107.414	84.7015	96.5144	96.4363
palatinitol	2.57269	1.73073	up-regulated	0.0026749	3.31896	1.97267	0.594363	204	43.9412	1.32187	1.64976	0.948572	1.08	2.44489	3.26338	3.10021	0.578426	0.585942	0.844722	0.600514	0.502557	0.506054	0.542327
L-kynurenine	2.56014	-16.2633	down-regulated	0.00275332	1.27131e-05	1e-06	0.0786588	192	30.7612	1e-06	1e-06	1e-06	1e-06	1e-06	1e-06	1e-06	0.0903357	0.0151555	0.0880961	0.0922516	1e-06	0.164332	0.10044
proline	2.54353	0.43854	up-regulated	0.00286069	1.35523	152.675	112.656	142	10.8446	157.224	169.197	106.125	139.59	164.556	178.133	153.9	116.182	111.826	142.972	95.6037	100.385	114.355	107.268
2-Deoxy-D-galactose	2.53674	-1.52501	down-regulated	0.00290577	0.347478	0.181065	0.521085	161	28.7892	1e-06	1e-06	0.32677	1e-06	1e-06	0.477735	0.462947	0.498925	0.516846	0.62024	0.47064	0.410686	0.53912	0.591136
2-Deoxyerythritol	2.53246	0.39364	up-regulated	0.00293452	1.3137	0.50969	0.38798	117	10.6923	0.450442	0.417559	0.445576	0.524405	0.555961	0.565568	0.608319	0.342896	0.38554	0.445584	0.458149	0.389997	0.348938	0.344753
2,6-Diaminopimelic acid	2.44985	-0.79637	down-regulated	0.00354934	0.575796	0.29564	0.513445	200	28.5641	0.315084	0.316805	1e-06	0.354014	0.395729	0.355686	0.332157	0.56557	0.506636	0.524618	0.573466	0.624658	0.423196	0.375971
p-Anisic acid	2.41081	-16.2032	down-regulated	0.00388324	1.32542e-05	1e-06	0.0754481	209	6.70208	1e-06	1e-06	1e-06	1e-06	1e-06	1e-06	1e-06	0.0661367	0.014327	0.105648	1e-06	0.0651673	0.151442	0.125414
D-Arabitol	2.37806	0.491095	up-regulated	0.00418738	1.40551	434.167	308.904	217	20.89	430.191	375.342	342.678	434.177	397.902	531.14	527.742	299.553	304.573	436.101	320.98	266.882	262.8	271.437
2-ketoadipate	2.36236	-0.304227	down-regulated	0.00434154	0.809876	0.402684	0.497217	316	31.93	0.352459	0.383976	0.324982	0.456109	0.376279	0.433813	0.491174	0.568304	0.495914	0.495566	0.518699	0.493669	0.459447	0.448923
D-Glyceric acid	2.34088	1.60996	up-regulated	0.00456163	3.05244	8.34621	2.73428	189	11.5309	6.08313	4.13283	3.53313	9.50774	7.68035	14.1354	13.3508	2.44044	2.67221	2.20791	2.27517	2.72092	4.26248	2.56081
xylitol	2.33961	0.373528	up-regulated	0.00457497	1.29552	2.47048	1.90694	163	28.6432	3.0003	2.1876	1.98566	2.08567	2.56192	2.65349	2.81871	1.93303	1.89985	2.25728	1.92513	1.85571	1.6564	1.8212
1-Hydroxy-2-naphthoic acid	2.29336	0.677725	up-regulated	0.00508913	1.59962	1.11057	0.694273	185	17.3281	0.942853	1.02835	0.832756	0.9627	1.10275	1.14394	1.76063	0.78633	0.687582	0.731337	0.849734	0.658572	0.55981	0.586542
4-aminobutyric acid	2.29077	-0.506318	down-regulated	0.00511947	0.704017	586.02	832.395	174	16.3217	611.61	523.88	428.026	681.697	557.556	678.891	620.479	902.307	817.794	1108.88	821.167	911.887	607.329	657.4
L-Malic acid	2.27203	0.472521	up-regulated	0.00534529	1.38753	115.372	83.1488	233	12.8411	108.513	100.706	99.3059	106.864	96.666	145.934	149.611	86.5105	82.4793	70.9682	96.3545	65.8572	92.6736	87.1981
(2R)-2-amino-3-phosphonopropanoic acid	2.23825	-0.799525	down-regulated	0.00577759	0.574538	1.69398	2.94842	341	12.1744	1.72369	1.52843	2.51039	1.38375	1.28402	1.62412	1.80345	2.98973	2.82583	4.53686	3.38593	2.95021	1.59655	2.35383
3-Cyanoalanine	2.22022	1.11724	up-regulated	0.00602261	2.16932	1.43171	0.659983	141	12.4359	0.675166	2.0668	1.58425	1.13038	1.72076	1.32924	1.5154	0.388055	0.574328	0.428511	0.391049	0.385589	1.49478	0.957572
Erythrose	2.18267	-1.04941	down-regulated	0.00656647	0.483166	1.7643	3.65154	205	14.4277	5.11314	1.3271	1.12627	1.12926	1.56441	1.0588	1.03111	3.18456	3.6398	3.98778	3.47907	4.12737	3.61048	3.53168
phosphate	2.11551	-0.476131	down-regulated	0.00766453	0.718903	6.83733	9.51078	299	10.2652	6.25461	7.10179	6.62305	7.3866	6.21948	6.8881	7.38767	9.5308	9.31311	8.08898	7.31373	7.57516	13.0284	11.7252
thymine	2.07294	0.540898	up-regulated	0.00845393	1.45488	0.445239	0.306032	255	12.3382	0.547026	0.449151	0.309059	0.367415	0.531826	0.459597	0.452597	0.135547	0.29291	0.346684	0.346058	0.38588	0.332079	0.303064
farnesol	2.0625	-0.667865	down-regulated	0.00865973	0.629437	0.398661	0.633361	123	5.11948	0.464518	0.294485	0.395988	0.384082	0.497687	0.375663	0.378205	0.442321	0.609609	0.81971	0.758794	0.880539	0.491641	0.430915
D-erythro-sphingosine	2.02825	0.652745	up-regulated	0.00937016	1.57216	5.43277	3.45561	204	11.2299	3.43545	6.57361	7.11048	6.92175	3.78655	5.08453	5.11698	3.82913	3.37075	4.69005	4.05071	3.03182	3.00023	2.21661
6-phosphogluconic acid	2.01744	1.38478	up-regulated	0.00960634	2.61131	5.76999	2.20961	240	36.144	3.38383	3.47885	3.74609	6.20294	3.80631	9.7994	9.97249	1.60253	2.10977	3.47801	2.67435	2.56382	1.48931	1.54948
3-Methylamino-1,2-propanediol	1.99675	-0.341802	down-regulated	0.0100752	0.789055	0.918992	1.16467	117	5.52597	0.893533	0.753078	0.684735	0.994046	0.995322	1.04135	1.07088	1.02075	1.15644	1.42344	1.11516	1.30875	1.12999	0.998185
valine	1.97375	0.368317	up-regulated	0.0106232	1.29085	179.553	139.097	144	9.23625	185.556	219.013	148.671	152.461	198.493	190.169	162.507	147.791	137.198	168.016	113.065	102.423	162.128	143.058
Linoleic acid methyl ester	1.96938	-1.02016	down-regulated	0.0107305	0.493061	0.0506355	0.102696	97	13.5112	0.1183	1e-06	1e-06	0.0601473	0.0479786	0.0713467	0.056674	0.110735	0.101211	0.083285	0.0919062	0.136922	0.112454	0.0823609
Allo-inositol	1.96756	-2.7717	down-regulated	0.0107756	0.146432	0.0312053	0.213105	192	9.89543	1e-06	1e-06	1e-06	1e-06	0.218431	1e-06	1e-06	0.270941	0.0356049	1e-06	0.291016	0.323231	0.324909	0.246033
malonic acid	1.94818	1.44292	up-regulated	0.0112674	2.7187	1.59273	0.585844	255	14.6644	3.39814	2.09588	1.38485	1.27788	1.0149	1.03551	0.941967	0.673813	0.581014	0.690733	0.563491	0.610172	0.51377	0.467912
creatine degr	1.9429	0.32267	up-regulated	0.0114051	1.25064	9.32366	7.45509	147	6.9106	7.62538	8.25344	8.16783	11.4313	8.23224	10.6114	10.944	7.52838	7.44361	7.4483	8.07364	7.86947	7.0472	6.77505
3-hydroxybenzoic acid	1.9295	2.89646	up-regulated	0.0117626	7.44599	0.243139	0.0326537	267	17.2431	0.573006	0.344365	0.255606	1e-06	0.193069	0.170587	0.165342	1e-06	4.83532e-05	1e-06	1e-06	0.130852	1e-06	0.0976715
Lyxose	1.92332	-2.45443	down-regulated	0.011931	0.18245	0.317052	1.73775	103	19.6342	1e-06	0.653462	1e-06	1e-06	1e-06	0.752495	0.813401	2.62609	0.202377	2.63557	1.45357	2.39348	2.85313	1e-06
inosine	1.85601	3.34003	up-regulated	0.0139311	10.1263	0.398721	0.0393749	230	40.7431	0.308594	0.458822	1e-06	0.713137	0.455647	0.854842	1e-06	1e-06	0.000299077	1e-06	0.0732815	1e-06	0.121982	0.080059
Synephrine	1.84726	-0.817089	down-regulated	0.0142147	0.567586	0.0169125	0.0297973	355	8.60458	0.0210064	0.0251317	0.0174636	0.0168818	1e-06	0.0193393	0.0185638	0.0332987	0.0283501	0.0378903	0.0302632	0.0398577	0.0255889	0.013332
citrulline	1.844	0.301066	up-regulated	0.0143219	1.23205	27.1945	22.0725	256	23.9013	22.3145	32.2219	30.4999	24.3697	27.6184	27.6254	25.7114	22.7695	21.8641	21.6776	18.6094	17.7006	24.8745	27.0115
Norleucine	1.8088	1.24633	up-regulated	0.0155309	2.37237	15.0189	6.33075	86	8.20206	17.5577	8.90817	6.16054	24.4043	11.6812	16.0704	20.35	3.67288	4.96045	6.30968	9.01426	16.1516	2.19332	2.01309
sucrose	1.80745	-15.4654	down-regulated	0.0155793	2.21031e-05	1e-06	0.0452425	271	40.157	1e-06	1e-06	1e-06	1e-06	1e-06	1e-06	1e-06	1e-06	0.00182721	1e-06	0.0670103	0.0885406	0.0881985	0.0711186
2-methylfumarate	1.79851	1.22885	up-regulated	0.0159033	2.34381	0.148139	0.0632047	81	11.9434	0.178411	1e-06	0.150986	0.175795	0.146401	0.164546	0.220837	0.0891873	0.0128993	0.0902984	0.0816342	1e-06	0.0750602	0.0933522
Atrazine-2-hydroxy	1.68416	-0.968868	down-regulated	0.0206939	0.510907	0.0103606	0.0202789	238	34.9244	1e-06	0.00298281	0.00328565	0.00568424	0.0238535	0.019636	0.0170811	0.0186255	0.0201595	0.0226454	0.0178621	0.0189756	0.0190941	0.02459
Benzoylformic acid	1.67099	-1.30497	down-regulated	0.0213311	0.40473	0.886744	2.19095	89	5.81058	1.07087	0.585387	0.557704	0.925291	0.96531	1.01977	1.08288	1.50474	1.83482	2.95291	3.26836	4.12658	1.03276	0.6165
Lactobionic Acid	1.66349	0.640643	up-regulated	0.0217024	1.55902	0.774942	0.497069	252	41.9064	0.554517	1.034	0.411797	1.17286	0.626951	0.890714	0.733765	0.559359	0.493343	0.518781	0.537041	0.53628	0.458074	0.376604
picolinic acid	1.63827	0.316629	up-regulated	0.0230002	1.24542	0.232994	0.187081	180	11.4171	0.265433	0.257268	0.184563	0.23935	0.169751	0.25594	0.258652	0.171523	0.185669	0.218338	0.179139	0.224799	0.173831	0.156269
hypoxanthine	1.63529	0.669932	up-regulated	0.0231583	1.591	1.21895	0.766157	265	23.2727	0.623539	0.846801	1.46636	1.68795	0.844058	1.74782	1.31615	0.791333	0.760303	0.655324	0.745652	0.678411	0.983029	0.749045
cytidine-monophosphate	1.59412	1.53539	up-regulated	0.0254615	2.89866	1.64904	0.568896	243	14.0241	3.9317	2.24867	1.44632	1.20807	1.05463	0.89945	0.754396	0.596305	0.567117	0.620851	0.532861	0.626561	0.541833	0.496746
3-Phenyllactic acid	1.59253	-0.289411	down-regulated	0.0255549	0.818236	0.25705	0.314151	115	5.30255	0.183809	0.250106	0.235227	0.306786	0.280141	0.296996	0.246283	0.290851	0.311734	0.318235	0.350862	0.377792	0.301463	0.24812
Threitol	1.57208	0.260404	not-significant	0.0267869	1.19781	49.0105	40.9166	217	15.6128	41.6085	50.8084	49.1917	41.06	44.5701	56.8757	58.9592	42.7516	40.7051	50.3512	36.3225	39.5275	37.3144	39.4441
pantothenic acid	1.53452	1.15009	up-regulated	0.0292062	2.21928	3.45353	1.55615	247	27.9004	2.52579	6.33306	1e-06	4.9758	2.60528	3.79228	3.94247	1.62293	1.5474	1.93227	1.54824	1.41101	1.41288	1.41831
3-hydroxybutyric acid	1.51623	-0.373141	down-regulated	0.0304631	0.7721	0.130053	0.16844	233	8.256	0.115557	0.108936	0.109093	0.115591	0.119012	0.167087	0.175094	0.156851	0.166181	0.21932	0.178461	0.188271	0.136769	0.133229
5-Aminoimidazole-4-carboxamide	1.5084	-0.765068	down-regulated	0.0310167	0.588426	0.0711781	0.120964	142	35.7684	1e-06	0.0969887	0.0998042	0.100497	0.101498	1e-06	0.0994571	0.12776	0.119072	0.159825	0.0963204	0.0923623	0.115142	0.136264
trans-4-hydroxy-L-proline	1.46133	-18.7806	down-regulated	0.034568	2.2207e-06	1e-06	0.450308	158	24.6404	1e-06	1e-06	1e-06	1e-06	1e-06	1e-06	1e-06	0.944028	0.00773001	0.242393	1e-06	0.817458	1.14054	1e-06
Methyl Phosphate	1.45869	-0.342993	down-regulated	0.0347786	0.788404	20.0725	25.4596	241	8.53083	15.9959	19.1589	14.3709	19.1076	23.2351	21.1742	27.4646	23.6172	25.1763	25.1655	18.8167	28.3119	31.9831	25.1467
fucose	1.39482	-1.61941	down-regulated	0.0402888	0.325467	0.231296	0.710658	117	21.6428	0.434515	1e-06	1e-06	1e-06	0.643704	1e-06	0.54085	0.869778	0.0973456	1.05571	1e-06	0.859123	1.1733	0.919341
saccharopine	1.36699	0.807281	up-regulated	0.0429544	1.74991	21.2051	12.1178	84	36.1643	11.7315	13.1207	18.6281	19.1252	14.8121	35.9076	35.1102	11.2186	11.7762	17.6194	12.2042	14.5771	8.40265	9.02644
palmitic acid	1.28803	0.629453	not-significant	0.0515198	1.54698	0.615604	0.39794	132	29.2296	1.18619	0.637983	0.494498	0.499915	0.487244	0.416368	0.587031	0.403908	0.395438	0.489278	0.347086	0.421923	0.38291	0.345035
N-(3-aminopropyl)-morpholine	1.25114	-16.9661	not-significant	0.056087	7.81091e-06	1e-06	0.128026	100	8.15636	1e-06	1e-06	1e-06	1e-06	1e-06	1e-06	1e-06	1e-06	0.000545693	0.315099	0.31161	1e-06	0.268924	1e-06
6-Methylmercaptopurine	1.23362	-1.52522	not-significant	0.0583952	0.347427	0.168362	0.484595	249	36.5479	0.0277664	0.161647	0.570824	0.0611657	0.253376	0.0805326	0.0232195	1e-06	0.0690932	0.514053	0.557842	0.491626	0.831924	0.927626
lactic acid	1.22117	-0.422121	not-significant	0.0600944	0.746327	12.1791	16.3187	117	6.51211	18.6623	7.35396	16.2562	11.4367	7.47673	11.1133	12.9541	14.9547	16.0662	21.9766	12.1937	18.8548	14.6785	15.506
succinic acid	1.19957	-0.264802	not-significant	0.0631575	0.832313	8.22341	9.88019	247	11.2097	7.81919	4.98207	8.57193	8.18538	8.41486	8.63839	10.952	9.54506	9.81419	11.8807	9.08477	10.4792	7.96205	10.3953
xylose	1.16846	0.917577	not-significant	0.0678481	1.88894	0.252975	0.133924	132	40.6325	0.294044	0.311103	0.155761	0.324708	0.337815	0.341259	0.00613468	0.131273	0.0236549	0.254958	0.18582	0.202976	0.138786	1e-06
MALONAMIDE	1.08367	-1.08324	not-significant	0.0824763	0.471968	1.16571	2.4699	70	6.01359	1e-06	1.61678	2.07701	0.83177	0.911138	1.5471	1.17621	2.32688	2.02805	1.42609	1.05778	0.876748	5.33947	4.23432
urocanic acid	1.07703	-0.525804	not-significant	0.0837474	0.694572	0.187018	0.269256	151	8.63868	0.271917	0.320039	0.150364	1e-06	0.255764	0.143948	0.167089	0.270923	0.266099	0.341004	0.201278	0.233312	0.289947	0.282228
Orotic acid	1.07098	-0.704948	not-significant	0.0849228	0.613465	0.215833	0.351827	254	9.16803	0.452875	0.0307135	0.0313254	0.364886	0.322272	1e-06	0.30876	0.388722	0.350463	0.328207	0.323299	0.409701	0.337923	0.324473
D-alanyl-D-alanine	1.04863	-0.49101	not-significant	0.0894074	0.711527	3.05877	4.29889	96	9.81474	3.06494	3.71187	3.09299	2.1802	4.19735	2.81934	2.34472	4.85536	4.01096	4.21428	2.63093	2.05508	6.74936	5.57625
O-methylthreonine	1.00356	-0.245479	not-significant	0.0991827	0.843536	0.248064	0.294076	88	12.4804	0.203082	0.245609	0.20386	0.372078	0.206683	0.219484	0.285652	0.319865	0.293002	0.270819	0.338805	0.298774	0.266193	0.271075
Methyl-beta-D-galactopyranoside	0.981003	-1.08186	not-significant	0.104471	0.472419	0.212015	0.448785	133	24.1765	0.56912	1e-06	0.126891	0.147886	0.395847	0.135391	0.108964	0.610653	0.0660738	0.760246	0.54892	0.663403	0.492199	1e-06
N-Acetyl-beta-alanine	0.948441	-0.550728	not-significant	0.112605	0.682676	3.22046	4.7174	84	10.2392	3.89585	1e-06	3.59865	4.5253	1e-06	5.15388	5.36951	4.72966	4.70706	5.40062	4.58744	4.80143	4.48995	4.30566
oxalacetic acid	0.941802	0.284974	not-significant	0.11434	1.21839	0.440093	0.361209	186	33.7979	0.285286	0.361636	0.37211	0.418831	0.449039	0.632632	0.56112	0.358356	0.360607	0.334083	0.370565	0.341792	0.405051	0.358011
urea	0.930992	0.813226	not-significant	0.117222	1.75714	1.26559	0.720257	189	9.96762	2.01791	1.32478	0.106138	0.668455	1.68209	2.02414	1.03562	0.916548	0.0986594	1e-06	1.10361	0.961113	1.09768	0.864192
flavin adenine degrad product	0.924307	-2.62637	not-significant	0.11904	0.161951	0.0326979	0.201899	231	23.6356	1e-06	1e-06	0.228879	1e-06	1e-06	1e-06	1e-06	1e-06	0.000685674	1e-06	0.434565	1e-06	0.487771	0.490271
Adenosine 5-monophosphate	0.920402	-0.417341	not-significant	0.120115	0.748803	0.370333	0.494566	315	45.21	0.155079	0.35155	0.190379	0.408058	0.404471	0.475808	0.606983	0.647268	0.480548	0.439809	0.494038	0.537744	0.583495	0.27906
Threonic acid	0.917205	0.506074	not-significant	0.121003	1.42018	0.322292	0.226938	220	16.6831	0.289339	0.28844	0.287721	0.311986	0.321156	0.386229	0.371174	0.298076	0.0375514	0.373589	0.289847	1e-06	0.29203	0.297468
galactose	0.915816	-0.327382	not-significant	0.12139	0.796981	0.385976	0.484297	305	26.0126	0.365922	0.467481	0.634304	0.216731	0.402219	0.204259	0.410915	0.428814	0.482095	0.559511	0.52317	0.495315	0.483819	0.417357
guanine	0.915489	-0.28248	not-significant	0.121482	0.822176	0.054784	0.0666329	295	44.5573	0.0733843	0.0697559	0.047274	0.0447712	0.0603013	0.0330427	0.0549588	0.065814	0.0657525	0.0910337	0.0515103	0.0664662	0.0674138	0.0584402
putrescine	0.875379	0.127429	not-significant	0.133236	1.09235	346.197	316.93	174	8.17453	325.022	362.322	333.085	374.3	288.766	357.851	382.037	328.45	315.283	308.001	333.265	378.839	281.176	273.499
1,5-Anhydroglucitol	0.860365	-0.238239	not-significant	0.137922	0.847779	2.60915	3.07763	226	23.9853	2.68901	2.88788	2.22833	2.52036	2.67986	2.41617	2.84244	2.98274	3.00701	2.81673	4.47349	2.22416	2.49572	3.54354
aspartic acid	0.828698	-1.40799	not-significant	0.148355	0.376837	0.0632124	0.167745	232	14.6534	1e-06	0.0706027	1e-06	0.117388	1e-06	0.129845	0.124648	0.234819	0.00431821	0.425544	0.259264	1e-06	1e-06	0.250266
4-Vinylphenol dimer	0.825196	-14.925	not-significant	0.149556	3.21465e-05	1e-06	0.0311076	192	34.9815	1e-06	1e-06	1e-06	1e-06	1e-06	1e-06	1e-06	1e-06	4.76734e-05	1e-06	1e-06	0.0984188	0.119282	1e-06
Pelargonic acid	0.795358	-16.1781	not-significant	0.160193	1.34865e-05	1e-06	0.0741482	215	12.2594	1e-06	1e-06	1e-06	1e-06	1e-06	1e-06	1e-06	1e-06	6.32311e-05	0.317966	1e-06	1e-06	0.201004	1e-06
Isomaltose	0.778183	-0.121752	not-significant	0.166655	0.919071	7.54244	8.2066	204	43.4239	6.09655	6.8412	6.91577	7.83777	7.20559	8.96537	8.93484	7.54028	8.19427	8.67775	8.68337	7.92922	8.67755	7.74373
benzoic acid	0.778021	-0.284	not-significant	0.166717	0.821311	0.367319	0.447235	179	9.88015	0.660359	0.401165	0.345809	0.319487	0.324151	0.272139	0.248124	0.408189	0.44584	0.514476	0.397673	0.464193	0.45571	0.444565
1-Kestose	0.77507	-14.5664	not-significant	0.167853	4.12181e-05	1e-06	0.0242612	281	27.7366	1e-06	1e-06	1e-06	1e-06	1e-06	1e-06	1e-06	1e-06	4.33282e-05	1e-06	1e-06	0.0606019	1e-06	0.109179
Tagatose	0.760236	0.320621	not-significant	0.173686	1.24887	1.08511	0.868875	217	18.0804	0.716907	0.848132	1.28687	1.38937	1.05198	1.21847	1.08405	0.616947	0.825498	0.770799	1.37519	0.591762	1.24529	0.656639
butyraldehyde	0.758666	-2.1349	not-significant	0.174315	0.227683	0.00285107	0.0125221	212	9.22685	0.0199515	1e-06	1e-06	1e-06	1e-06	1e-06	1e-06	1e-06	0.000169128	1e-06	1e-06	0.0342776	0.0315922	0.0216127
2-deoxy-D-glucose	0.756221	-0.284846	not-significant	0.175299	0.820829	0.687192	0.837192	56	31.7022	0.648663	0.601657	1.02582	0.538678	0.737709	0.612953	0.644864	0.88452	0.81021	1.18304	0.913906	0.954374	0.579276	0.535022
Pyruvic acid	0.741485	0.634489	not-significant	0.181349	1.55239	1.16717	0.751854	174	6.33586	0.96146	0.469652	0.254992	1.06062	1.29921	1.70069	2.42356	0.622537	0.725404	0.523491	0.67724	0.791341	1.2618	0.661158
Citraconic acid	0.694114	0.285713	not-significant	0.202249	1.21901	0.503107	0.412717	147	11.8067	0.81465	0.409906	0.375858	0.483896	0.518916	0.411586	0.506937	0.496145	0.402182	0.467745	0.543801	0.307585	0.396823	0.274738
Pyrrole-2-Carboxylic Acid	0.681422	-3.22275	not-significant	0.208247	0.107117	0.00363887	0.0339711	241	11.0528	1e-06	1e-06	1e-06	0.0254661	1e-06	1e-06	1e-06	1e-06	4.88431e-05	1e-06	0.0953515	0.142393	1e-06	1e-06
2,3-Dihydroxypyridine	0.648728	0.321021	not-significant	0.224529	1.24921	0.335807	0.268814	240	11.1788	0.197415	0.366428	0.325853	0.34555	0.310359	0.36143	0.443612	0.405881	0.247482	0.429382	0.170371	0.313363	0.145436	0.169787
Glucoheptonic acid	0.620721	-0.556377	not-significant	0.239486	0.680008	0.375525	0.552236	158	23.399	0.228712	0.396041	0.442412	0.452428	0.393007	0.328648	0.387423	0.673648	0.0784899	0.99658	0.778663	0.69043	0.647839	1e-06
Glucose-1-phosphate	0.592206	-0.277062	not-significant	0.255737	0.82527	7.8361	9.4952	217	12.8212	15.0696	7.41241	4.32164	8.31982	6.32999	4.74265	8.65654	8.06535	9.46716	10.1748	9.13652	10.3192	9.96645	9.33696
Analyte 400	0.5682	-1.4044	not-significant	0.270271	0.377775	0.0122344	0.0323853	227	12.6679	1e-06	1e-06	1e-06	0.0371099	0.0485256	1e-06	1e-06	1e-06	0.000273305	0.0866762	1e-06	0.0784684	0.0612762	1e-06
alpha-Aminoadipic acid	0.550702	-0.152424	not-significant	0.281383	0.899737	0.372669	0.414197	260	21.1414	0.316175	0.36702	0.337957	0.309886	0.321297	0.449367	0.50698	0.430102	0.410445	0.524353	0.319874	0.387758	0.412528	0.414323
2'-Deoxycytidine 5'-triphosphate degr prod	0.539514	0.4433	not-significant	0.288726	1.35971	24.5972	18.09	58	5.36125	17.8189	12.1389	9.62513	20.8587	22.7412	41.8181	47.1794	14.4116	17.421	29.2241	20.8986	18.0479	14.4439	12.183
11-beta-prostaglandin-F-2-alpha	0.533735	7.56205	not-significant	0.292594	188.975	0.0273435	0.000144694	235	39.9806	1e-06	0.175323	1e-06	0.00601089	1e-06	1e-06	0.0100663	0.00100469	3.16474e-06	1e-06	1e-06	1e-06	1e-06	1e-06
4-Hydroxybenzoic acid	0.503361	0.493218	not-significant	0.31379	1.40758	0.427229	0.30352	267	18.8149	0.817433	1e-06	0.527514	0.613429	0.53508	1e-06	0.497142	0.320596	0.302819	0.323107	0.300385	0.32664	0.267791	0.283299
Melatonin	0.474202	-0.133524	not-significant	0.335581	0.911602	0.13148	0.14423	173	7.07488	0.0955198	0.122122	0.116688	0.135071	0.113429	0.167419	0.170115	0.119863	0.143199	0.17171	0.122832	0.159606	0.144009	0.148392
shikimic acid	0.472797	-9.27338	not-significant	0.336669	0.00161598	1e-06	0.00061882	164	6.8212	1e-06	1e-06	1e-06	1e-06	1e-06	1e-06	1e-06	1e-06	4.03608e-06	1e-06	0.0043227	1e-06	1e-06	1e-06
glucuronic acid	0.472339	-14.2213	not-significant	0.337024	5.2357e-05	1e-06	0.0190996	144	23.1844	1e-06	1e-06	1e-06	1e-06	1e-06	1e-06	1e-06	0.133685	7.15068e-06	1e-06	1e-06	1e-06	1e-06	1e-06
S-carboxymethylcysteine	0.47231	-18.2356	not-significant	0.337046	3.24001e-06	1e-06	0.308641	83	12.2196	1e-06	1e-06	1e-06	1e-06	1e-06	1e-06	1e-06	1e-06	1.13699e-05	1e-06	1e-06	1e-06	1e-06	2.16047
D-Talose	0.472307	24.2434	not-significant	0.337049	1.98599e+07	19.8599	1e-06	319	26.3389	1e-06	1e-06	1e-06	1e-06	1e-06	1e-06	139.019	1e-06	1e-06	1e-06	1e-06	1e-06	1e-06	1e-06
Leucrose	0.472307	16.6958	not-significant	0.337049	106151	0.106151	1e-06	204	40.1317	0.743053	1e-06	1e-06	1e-06	1e-06	1e-06	1e-06	1e-06	1e-06	1e-06	1e-06	1e-06	1e-06	1e-06
N-Acetyltryptophan	0.472307	20.6365	not-significant	0.337049	1.63005e+06	1.63005	1e-06	202	32.3398	1e-06	1e-06	1e-06	1e-06	1e-06	11.4103	1e-06	1e-06	1e-06	1e-06	1e-06	1e-06	1e-06	1e-06
epsilon-Caprolactam	0.441352	-0.445679	not-significant	0.361949	0.734239	0.747724	1.01837	170	8.82399	2.12226	0.308654	0.343806	0.331007	1.4825	0.328214	0.317626	0.934723	1.01097	1.15092	1.05465	1.20905	0.942249	0.826003
1-Methyladenosine	0.409254	-0.571643	not-significant	0.389714	0.67285	0.0960679	0.142778	119	46.18	0.0779342	0.121635	0.0610424	0.0492409	0.0798394	0.13486	0.147924	0.150287	0.0230938	0.402661	1e-06	0.17256	0.0907318	0.160109
glucose	0.384627	-1.05029	not-significant	0.412452	0.482873	0.0504815	0.104544	56	31.7006	1e-06	1e-06	1e-06	1e-06	0.23015	1e-06	0.123215	1e-06	0.00048225	0.352956	1e-06	1e-06	0.201537	0.17683
5'-methylthioadenosine	0.381438	0.286504	not-significant	0.415492	1.21968	0.140592	0.11527	236	42.2729	0.0997023	0.147412	0.15761	0.143174	0.135349	0.156775	0.144123	0.125078	0.0210841	0.210335	0.147116	0.168853	1e-06	0.134421
N-Acetyl-beta-D-mannosamine	0.378804	0.451245	not-significant	0.418019	1.36722	1.66125	1.21505	202	29.7272	1.6002	1.50916	1.1498	1.46174	1.67894	2.09491	2.13397	0.702783	0.892882	0.904525	4.2874	0.579998	0.624485	0.51331
Mono(2-ethylhexyl)phthalate	0.374273	-0.0808665	not-significant	0.422403	0.94549	1.79445	1.8979	221	6.23625	1.56881	1.64145	1.62956	1.92502	1.797	1.9646	2.03467	1.74721	1.88122	2.12	2.01392	2.31879	1.6668	1.53736
ribose-5-phosphate	0.369958	1.43665	not-significant	0.426621	2.70692	1.43944	0.53176	299	36.4531	0.235004	0.277292	0.578394	8.05195	0.282544	0.307888	0.342975	0.545314	0.530293	0.522062	0.512645	0.501763	0.622095	0.48815
ornithine	0.367273	-0.148558	not-significant	0.429266	0.902152	446.659	495.104	142	18.5515	366.576	598.879	550.248	346.637	527.504	404.106	332.663	573.063	483.586	475.717	351.564	355.207	591.741	634.85
phytosphingosine	0.362957	0.517818	not-significant	0.433554	1.43179	0.0617244	0.04311	204	5.8055	0.0677399	0.0676213	1e-06	0.0661213	0.0816224	0.07046	0.0785052	0.0911145	0.000316401	1e-06	0.0981611	1e-06	1e-06	0.112175
D-(glycerol 1-phosphate)	0.341267	0.110291	not-significant	0.455756	1.07945	156.723	145.189	71	27.2498	104.825	119.351	137.484	188.813	152.447	186.876	207.268	140.188	144.975	131.263	159.592	146.994	146.753	146.556
beta-Alanine	0.339108	-0.128255	not-significant	0.458028	0.914937	2.25765	2.46754	248	7.61695	1.34785	1.92029	1.82243	2.5551	2.02238	2.81428	3.32122	2.3831	2.4558	2.56853	2.99777	2.4395	2.17304	2.25507
scopoletin	0.328818	-0.859759	not-significant	0.46901	0.551045	0.00876662	0.0159091	234	6.45852	1e-06	1e-06	1e-06	0.0167083	0.0243533	1e-06	0.0203007	0.0592151	0.000184886	0.0266607	1e-06	1e-06	0.0252999	1e-06
2,4-diaminobutyric acid	0.321893	-0.729557	not-significant	0.476548	0.603089	0.185763	0.308018	174	10.0397	1e-06	1e-06	0.622962	1e-06	1e-06	0.677371	1e-06	0.441288	0.00650058	0.460279	0.49022	0.757839	1e-06	1e-06
ribitol	0.300888	1.23949	not-significant	0.500164	2.36116	21.5589	9.13064	217	27.9897	3.93847	3.55211	2.6723	3.42421	4.89914	128.793	3.63307	8.04696	9.09824	10.3229	8.83716	10.1772	8.93156	8.50037
Methyl Palmitoleate	0.286054	0.652324	not-significant	0.517543	1.5717	0.105606	0.0671924	97	20.5636	0.360722	1e-06	1e-06	0.110183	0.0470362	1e-06	0.221299	0.100533	0.00237974	0.140534	1e-06	1e-06	0.10954	0.117357
3,4-Dihydroxymandelic acid	0.254659	-0.269369	not-significant	0.556341	0.829682	0.039206	0.0472542	295	41.3507	0.061333	1e-06	0.0346389	0.0415788	0.0483164	0.0498084	0.0387653	0.0645068	0.0101076	0.0667371	0.072129	0.0562638	0.0610341	1e-06
phenylethylamine	0.244057	-0.143622	not-significant	0.57009	0.905244	1.68216	1.85824	174	17.1853	1.60437	0.960233	0.677347	2.55011	1.45468	2.24266	2.28571	2.04658	1.82302	2.21739	2.15335	2.00781	1.561	1.19851
noradrenaline	0.239629	0.154179	not-significant	0.575932	1.11279	3.45405	3.10396	174	25.1931	1.28197	3.04318	4.18461	3.52456	2.51165	6.03181	3.60056	2.37813	3.04645	2.45088	3.78428	2.78013	3.15219	4.13566
quinic acid	0.232282	0.293606	not-significant	0.585757	1.2257	0.0511772	0.0417534	305	13.1168	0.0557204	1e-06	0.0659599	1e-06	0.0683852	0.0861956	0.0819769	1e-06	0.00913087	0.058737	0.0590221	0.0522824	0.0572998	0.0558006
2-hydroxypyridine	0.213507	-0.0345761	not-significant	0.611636	0.976319	7.72961	7.9171	152	5.27122	6.01562	7.63156	7.9962	8.15037	7.25255	8.42096	8.64	7.73702	7.91103	8.66387	7.82771	7.85532	7.80431	7.62042
trehalose	0.205199	-0.123357	not-significant	0.623449	0.918049	83.7676	91.2452	271	41.743	104.163	99.2855	91.5865	61.6139	78.6724	71.9529	79.0993	72.0134	85.5383	54.7491	147.697	57.1417	88.3793	133.198
O-acetylserine	0.193793	0.161981	not-significant	0.640039	1.11882	0.5721	0.511341	102	10.5224	0.597648	0.650998	0.501924	0.525312	0.650575	0.537391	0.540852	0.692635	0.0741329	0.763357	0.595247	1e-06	0.760878	0.693138
Corticosterone	0.179806	-0.956931	not-significant	0.660988	0.515152	0.0141466	0.0274611	51	10.2566	0.0990204	1e-06	1e-06	1e-06	1e-06	1e-06	1e-06	0.183371	3.426e-05	1e-06	1e-06	1e-06	0.00881843	1e-06
nicotinamide	0.153914	0.0424177	not-significant	0.701594	1.02984	7.68983	7.46703	179	15.117	6.26597	6.35448	6.64665	8.48845	7.73329	8.92173	9.41827	7.66428	7.43358	8.70779	7.84856	7.53688	6.39768	6.68046
Gluconic lactone	0.152976	0.0645657	not-significant	0.703112	1.04577	3.74169	3.57793	217	17.311	5.27591	4.54685	3.59908	3.52657	4.02644	2.38362	2.83338	3.19363	3.54768	4.343	3.28767	4.20317	3.48866	2.98171
Ribonic acid, gamma-lactone	0.144284	-0.261491	not-significant	0.717325	0.834225	0.123025	0.147472	116	18.9711	0.0915421	0.154619	0.227232	0.134592	1e-06	1e-06	0.253187	0.255321	0.00398284	0.302376	0.295868	1e-06	1e-06	0.174754
3-Hydroxypyridine	0.129892	0.0274952	not-significant	0.741495	1.01924	0.813093	0.797743	152	7.87318	0.638582	0.76451	0.824105	0.856076	0.79589	0.836701	0.975785	0.817546	0.795553	0.90053	0.773308	0.847699	0.727456	0.722111
indole-3-acetic acid	0.128011	0.113846	not-significant	0.744712	1.08211	0.375741	0.34723	202	20.7891	0.452871	0.621108	0.474227	0.284338	0.485229	0.312415	1e-06	0.376319	0.333187	0.303803	0.262906	0.200405	0.457019	0.496974
terephthalic acid	0.113381	-0.225834	not-significant	0.770227	0.8551	0.130992	0.153189	221	28.4064	0.343463	0.22051	1e-06	0.189458	1e-06	0.16351	1e-06	0.269205	0.0041388	0.299543	0.255012	0.244423	1e-06	1e-06
O-Succinylhomoserine	0.104365	0.0652353	not-significant	0.786384	1.04626	4.21276	4.02651	128	8.34142	2.39564	4.33453	5.11617	4.17571	3.29173	5.27792	4.8976	3.44947	3.82743	2.9734	6.76122	2.3394	4.05024	4.78442
Indolelactate	0.0871075	-0.128944	not-significant	0.818262	0.914501	0.0486855	0.0532372	130	9.54481	0.0763454	1e-06	0.0572068	0.0943705	0.0443233	1e-06	0.0685504	0.0632997	0.0109926	0.0759055	0.0521958	1e-06	0.0705633	0.0997027
tryptophan	0.0857619	0.031124	not-significant	0.820801	1.02181	20.6121	20.1722	202	32.6429	14.5563	21.7449	14.2976	21.9402	20.3453	27.5396	23.8609	19.179	20.1255	22.6603	18.7909	18.4854	21.2695	20.6948
uridine	0.0840685	0.0362442	not-significant	0.824008	1.02544	20.1526	19.6527	217	36.1131	13.7562	21.1363	13.7333	24.0458	17.8474	26.1525	24.397	19.2456	19.4935	23.6637	23.1868	17.1578	17.945	16.8762
Carnitine	0.062212	-0.0803369	not-significant	0.866539	0.945837	0.369374	0.390526	117	6.18952	0.258728	0.306162	0.296813	0.346384	0.627069	0.366832	0.383631	0.451115	0.0562282	1e-06	0.815479	0.445664	0.682953	0.282244
4-Hydroxyquinazoline	0.0529195	-0.239994	not-significant	0.88528	0.846749	0.162206	0.191563	217	22.9857	0.22829	0.274222	1e-06	0.0310796	0.294884	1e-06	0.306963	1e-06	1.05011e-05	1e-06	1e-06	1e-06	1.34093	1e-06
O-Phosphorylethanolamine	0.0528465	0.0206605	not-significant	0.885428	1.01442	0.517985	0.51062	341	33.4398	0.755895	0.461154	0.404524	0.468553	0.481748	0.434217	0.619802	0.469962	0.508973	0.550885	0.527869	0.557189	0.522551	0.436908
Maleimide	0.0499567	-0.116046	not-significant	0.89134	0.922713	0.44565	0.482978	154	6.36652	0.936995	0.275349	0.287421	0.1601	0.67669	0.366648	0.416348	0.116418	0.263919	0.156226	0.111929	0.120487	1.8784	0.733471
Levoglucosan	0.0359621	0.066761	not-significant	0.92053	1.04736	3.26088	3.11342	204	20.7211	4.94011	3.89053	3.09308	6.70366	4.19879	1e-06	1e-06	5.08042	0.0309182	5.51207	5.61717	5.55337	1e-06	1e-06
trans,trans-Muconic acid	0.0143229	0.00684697	not-significant	0.967558	1.00476	0.996459	0.991741	271	15.0314	1.55594	1.20628	0.931819	0.847503	0.903881	0.781081	0.748709	0.921146	0.988765	1.11988	0.989344	1.08904	0.929255	0.904759
DL-dihydrosphingosine	0.00505381	0.00504592	not-significant	0.988431	1.0035	0.336815	0.335639	132	8.74416	0.38314	0.331341	1e-06	0.313035	0.403416	0.474631	0.452138	0.400366	0.309922	0.158982	0.285911	0.195098	0.501686	0.497504

## Sheet: A0-A18
Metabolites	P	FC	Status	P-VALUE	FC/	AVERAGE(A0)	AVERAGE(A18)	Quant Mass	RT(min)	A0-1	A0-2	A0-3	A0-4	A0-5	A0-6	A0-7	A18-1	A18-2	A18-3	A18-4	A18-5	A18-6	A18-7
D-erythronolactone	13.541	-12.7457	down-regulated	2.87718e-14	0.000145597	2.37677e-05	0.163243	98	34.8532	1e-06	0.000160374	1e-06	1e-06	1e-06	1e-06	1e-06	0.162611	0.159338	0.160967	0.147187	0.165363	0.164464	0.182769
3,6-Anhydro-D-galactose	12.6969	-2.5216	down-regulated	2.00968e-13	0.17415	3.49991	20.0971	231	22.0517	3.36349	3.34443	3.06989	3.75171	3.33929	3.78411	3.84644	19.1436	18.5187	18.8285	21.0516	20.5957	21.0448	21.4968
N-methyltryptophan	12.0465	-4.75363	down-regulated	8.98374e-13	0.0370694	0.241698	6.52014	144	12.3029	0.243341	0.215018	0.206248	0.142593	0.255266	0.29612	0.333297	7.12961	5.61566	6.32752	6.13255	6.73638	6.6335	7.06579
5-Aminovaleric acid	12.0289	-1.02509	down-regulated	9.35726e-13	0.491379	1.96978	4.00868	174	13.2109	1.95111	1.95512	1.85225	1.87056	2.26518	1.95755	1.9367	3.88393	3.89721	3.89056	4.11451	4.0806	4.09724	4.0967
Phytanic acid	11.6691	-0.918397	down-regulated	2.14223e-12	0.529097	1.09882	2.07678	159	5.39906	1.13354	1.11719	1.02879	1.06617	1.18166	1.06334	1.10104	1.98264	2.07211	2.02688	2.21634	2.08791	2.11298	2.03862
5-Methoxytryptamine	11.6109	-1.06525	down-regulated	2.44967e-12	0.477889	32.5979	68.2124	174	7.1133	33.1494	31.6069	29.3779	31.1861	36.3848	32.734	33.7464	65.0794	66.184	65.6294	70.0568	69.1829	70.1448	71.2093
2-amino-2-methylpropane-1,3-diol	11.3154	-2.9966	down-regulated	4.83702e-12	0.125295	0.196301	1.56671	218	28.504	0.127918	0.195895	0.203653	0.228894	0.177712	0.191757	0.248278	1.5192	1.40623	1.46162	1.49305	1.76581	1.64197	1.6791
N-alpha-Acetyl-L-ornithine	11.2061	1.45101	up-regulated	6.22096e-12	2.734	0.946734	0.346282	258	28.6011	0.950306	0.956726	0.962608	0.970758	0.941414	0.902016	0.943307	0.29581	0.455451	0.367052	0.370052	0.308582	0.325372	0.301654
glutaraldehyde	11.1256	-1.19471	down-regulated	7.48905e-12	0.436876	12.6146	28.8745	86	5.51281	13.6191	13.0743	11.4871	11.3946	14.9046	12.3219	11.5004	27.6616	28.3742	28.0157	30.5697	28.4695	29.5082	29.5227
fructose	10.7932	-2.42767	down-regulated	1.60979e-11	0.185865	90.9622	489.399	103	25.0942	98.5782	99.7711	111.673	78.4448	104.477	61.9711	81.8208	448.108	446.196	447.151	506.596	525.396	521.005	531.344
1,3-diaminopropane	10.7372	-1.117	down-regulated	1.83164e-11	0.461051	39.8984	86.5381	174	14.5043	44.0659	40.6905	37.0555	36.7403	46.2094	37.1965	37.331	81.7972	84.3514	83.0645	90.6126	87.3659	89.1307	89.4441
norvaline	10.7358	-3.9018	down-regulated	1.8373e-11	0.0669022	0.411217	6.14655	144	9.68932	0.403716	0.38522	0.248491	0.404426	0.520463	0.451187	0.465018	6.81494	5.0661	5.87581	5.75718	6.84733	6.30535	6.35911
Acetol	10.7114	-1.43024	down-regulated	1.94374e-11	0.371069	0.764812	2.0611	219	11.2778	0.879131	0.877813	0.727812	0.697785	0.914245	0.627466	0.629434	2.00024	1.97588	1.98802	2.13986	2.05087	2.11551	2.15735
tyrosine	10.5829	-1.07848	down-regulated	2.613e-11	0.473528	20.7052	43.7254	226	22.2172	20.6787	21.9975	19.3018	18.6035	24.9063	19.3839	20.0646	42.3788	43.0611	42.7186	46.7668	42.7974	44.4564	43.8983
octanal	10.4975	-1.44023	down-regulated	3.18023e-11	0.368509	0.206441	0.560207	86	6.87993	0.258697	0.203832	0.195785	0.173161	0.218304	0.187897	0.207411	0.517285	0.600437	0.557312	0.584287	0.578158	0.561082	0.522886
3-aminopropionitrile	10.3561	-1.0036	down-regulated	4.40431e-11	0.498755	0.462185	0.926678	239	11.9262	0.52633	0.506775	0.417053	0.429228	0.492236	0.438595	0.425078	0.897196	0.966418	0.931164	0.974562	0.892159	0.922458	0.902792
p-benzoquinone	10.1593	-0.986666	down-regulated	6.92998e-11	0.504643	19.6364	38.9116	121	5.48698	21.8265	20.121	17.8834	18.1178	23.0112	18.4669	18.0282	37.4439	38.6408	38.0377	40.9007	38.037	39.5515	39.7695
2-aminoethanethiol	10.1223	-1.12538	down-regulated	7.54529e-11	0.458382	14.4648	31.5563	174	5.90595	15.9021	15.1102	13.5867	13.4502	17.3283	13.3265	12.5499	30.6357	31.6904	31.1586	34.2806	30.7752	31.8187	30.5352
Dodecanol	9.94783	-18.3413	down-regulated	1.12763e-10	3.01096e-06	1e-06	0.33212	204	33.2055	1e-06	1e-06	1e-06	1e-06	1e-06	1e-06	1e-06	0.338933	0.274346	0.304934	0.29596	0.399826	0.349638	0.361204
beta-hydroxypyruvate	9.47414	-3.44393	down-regulated	3.35628e-10	0.0918913	0.0153859	0.167435	262	15.077	0.0391373	1e-06	0.0284605	1e-06	0.0400992	1e-06	1e-06	0.165877	0.15733	0.161547	0.164457	0.186353	0.171601	0.164882
Ethanolamine	9.43693	-2.09812	down-regulated	3.65654e-10	0.233563	38.4716	164.716	174	10.2176	35.8874	21.5393	38.1747	30.1107	32.6165	60.6129	50.3596	186.307	152.749	168.696	147.997	169.65	161.097	166.516
citric acid	9.37833	-2.10858	down-regulated	4.18473e-10	0.231875	7.09805	30.6116	305	23.7823	5.2578	3.76458	7.02144	10.4845	6.78753	7.73251	8.638	30.9449	29.9413	30.439	27.5161	35.9283	30.5814	28.9301
dibenzofuran	9.37423	-1.0789	down-regulated	4.22443e-10	0.473389	9.21879	19.474	56	5.62	11.4698	9.5695	8.28866	8.30694	10.4714	8.4087	8.01662	18.8223	19.2823	19.0509	20.7235	18.8479	19.7795	19.8117
mannitol	9.16837	-5.16252	down-regulated	6.78619e-10	0.0279206	0.1302	4.6632	128	26.9873	0.170328	0.187631	0.170031	0.0441406	0.161475	0.00321024	0.174581	3.84214	4.47954	4.14862	4.1543	5.37319	5.01024	5.63436
1-Methylhydantoin	8.94999	-0.78014	down-regulated	1.12205e-09	0.58231	64.2091	110.266	258	7.51802	68.2115	62.7124	60.2175	59.6664	76.4582	62.7963	59.4015	107.063	106.999	107.031	116.734	108.491	112.655	112.891
Gallic acid	8.92275	-0.966773	down-regulated	1.19469e-09	0.511649	6.10225	11.9266	281	8.38965	7.05695	5.55783	5.26684	5.97382	7.46029	5.70064	5.69941	11.7941	11.2991	11.5439	12.2584	12.4895	12.2105	11.8911
maltose	8.89404	-1.23484	down-regulated	1.27631e-09	0.424889	171.413	403.43	217	27.1706	180.505	202.591	145.153	147.692	227.171	146.469	150.311	377.009	399.293	387.991	429.181	405.833	414.836	409.865
Galactinol	8.77409	7.06003	up-regulated	1.68234e-09	133.438	748.571	5.60986	191	27.7927	686.532	923.066	839.788	760.959	592.472	619.182	817.994	18.819	1e-06	0.00433808	1e-06	11.5085	0.0467714	8.8904
oxalic acid	8.72249	-3.34719	down-regulated	1.89459e-09	0.098264	19.9454	202.978	147	5.31798	17.0015	48.1868	32.711	20.514	13.1229	4.7128	3.36912	207.059	245.15	225.301	202.339	169.945	185.481	185.572
4-Vinylphenol dimer	8.67418	-17.2249	down-regulated	2.11751e-09	6.52798e-06	1e-06	0.153187	192	34.9815	1e-06	1e-06	1e-06	1e-06	1e-06	1e-06	1e-06	0.184656	0.115179	0.145837	0.131877	0.154566	0.15555	0.184642
Methylmalonic acid	8.58382	-1.87597	down-regulated	2.60723e-09	0.272444	0.168123	0.617094	84	7.39121	0.166508	0.165623	0.214201	0.146674	0.175214	0.17283	0.135812	0.664898	0.659706	0.662297	0.656698	0.62896	0.578463	0.468638
Aminooxyacetic acid	8.39011	-1.51279	down-regulated	4.0728e-09	0.350434	8.48901	24.2243	235	7.9127	8.51104	9.04494	8.87918	6.90084	11.2647	8.22653	6.59586	22.3702	24.5034	23.4125	28.8619	24.0204	24.6905	21.7112
3-Hydroxypropionic acid	8.34449	-1.58535	down-regulated	4.52388e-09	0.333243	0.968789	2.90716	103	13.4184	1.03828	1.0227	0.848531	0.93441	1.06656	0.891259	0.979789	2.60299	2.5367	2.56963	2.97904	3.12671	3.15701	3.37801
gly-pro	8.30136	-0.738249	down-regulated	4.99624e-09	0.599466	2.13996	3.56977	174	13.3529	1.95244	2.18798	1.92266	2.0825	2.315	2.26782	2.25131	3.42883	3.30988	3.36883	3.57818	3.75535	3.71909	3.82824
4-nitrophenol	8.18887	-4.03646	down-regulated	6.47334e-09	0.0609401	0.00468771	0.0769233	238	11.0935	1e-06	1e-06	0.0131687	1e-06	0.0196403	1e-06	1e-06	0.0627529	0.0764377	0.0692581	0.0943757	0.08264	0.0820846	0.0709144
Homocystine	8.12794	-1.31604	down-regulated	7.44833e-09	0.401636	6.32063	15.7372	128	32.7547	3.82508	5.69666	5.61587	8.26853	7.33298	6.75437	6.75091	15.4672	16.6191	16.0328	14.1549	17.2781	15.4701	15.1382
sulfuric acid	7.84612	-5.63382	down-regulated	1.4252e-08	0.0201396	0.00578413	0.287202	158	34.2052	0.00612029	0.00960118	1e-06	0.00434356	0.00574467	0.00560995	0.00906826	0.366421	0.209599	0.277131	0.227808	0.310494	0.286498	0.332462
8-Aminocaprylic acid	7.80308	-2.08828	down-regulated	1.5737e-08	0.235161	2.0524	8.72763	174	15.2867	1.88803	1.74876	1.75486	2.02373	2.15438	2.32139	2.47562	7.38792	7.91907	7.64888	8.12367	9.59898	9.48207	10.9328
succinate semialdehyde	7.79356	2.6946	up-regulated	1.60857e-08	6.47372	1.50442	0.232389	89	8.6717	1.80566	1.53024	1.28956	1.06768	1.66081	1.57304	1.60395	0.217686	0.17421	0.194739	0.179684	0.335885	0.253761	0.270755
hydroxylamine	7.78116	-2.27915	down-regulated	1.65514e-08	0.206018	0.136557	0.662839	249	7.4723	0.149102	1e-06	1e-06	0.21283	0.199708	0.183961	0.210296	0.641915	0.63336	0.637623	0.615664	0.685964	0.680192	0.745158
N-methylaniline	7.74036	-0.415737	down-regulated	1.81819e-08	0.749637	0.214238	0.285789	164	12.5116	0.212325	0.226219	0.224168	0.199462	0.226453	0.192473	0.218563	0.278109	0.293716	0.285806	0.281541	0.288091	0.285711	0.287547
2-ketobutyric acid	7.66839	-0.711875	down-regulated	2.1459e-08	0.610526	2.7061	4.43241	89	5.25783	2.87204	2.54088	2.19163	2.62239	3.04181	2.68321	2.99077	4.33436	4.40569	4.36988	4.85314	4.28173	4.47359	4.30849
Sophorose	7.59025	-1.67899	down-regulated	2.56892e-08	0.312302	52.1411	166.958	204	28.9045	62.7061	55.634	41.9611	47.8623	68.3261	44.2561	44.2423	149.851	150.03	149.941	162.907	168.035	178.872	209.067
Analyte 43	7.46822	-0.835092	down-regulated	3.40236e-08	0.560547	0.22427	0.400091	82	5.71682	0.265415	0.238782	0.200932	0.20161	0.229246	0.220528	0.213375	0.352667	0.427511	0.38829	0.441463	0.379425	0.407449	0.40383
uracil	7.43929	3.40673	up-regulated	3.63669e-08	10.6055	55.2582	5.21035	241	11.6851	49.9264	51.247	40.0626	55.4581	51.7805	72.3034	66.0291	5.08494	5.20811	5.14616	5.18081	5.14569	5.25702	5.44974
Ethyl cinnamate	7.30175	-0.806103	down-regulated	4.99166e-08	0.571925	0.505546	0.883938	131	31.018	0.526853	0.548644	0.480036	0.516738	0.552253	0.449329	0.464969	1.0227	0.827146	0.919742	0.814733	0.840849	0.853816	0.908574
carbamoyl-aspartic acid	7.29091	-1.07125	down-regulated	5.11789e-08	0.475905	0.509803	1.07123	160	13.9646	0.49739	0.602915	0.544463	0.595436	0.530598	0.40164	0.396177	0.928418	1.19309	1.05247	0.989035	1.09986	1.07945	1.15628
22-Ketocholesterol	7.2577	-1.91177	down-regulated	5.52457e-08	0.265766	0.0806066	0.303299	225	6.76531	0.139316	0.0998593	1e-06	0.0664916	0.118552	0.0817146	0.0583114	0.30815	0.30108	0.304594	0.342007	0.282374	0.301393	0.283492
Purine riboside	7.14832	0.624732	up-regulated	7.10686e-08	1.54192	5.49125	3.5613	245	16.6679	5.75724	5.70571	5.36542	5.82572	5.05111	5.18923	5.54434	3.48857	3.14634	3.31304	3.33469	3.93364	3.73636	3.97646
Allylmalonic acid	7.09378	-0.983554	down-regulated	8.05792e-08	0.505732	0.61616	1.21835	169	13.4721	0.667445	0.633154	0.571963	0.66043	0.720222	0.538819	0.521086	1.37548	1.10199	1.23116	1.11244	1.37768	1.20058	1.12914
1-Hydroxyanthraquinone	6.94187	-0.663931	down-regulated	1.14322e-07	0.631156	0.390028	0.617959	281	5.24485	0.480258	0.394239	0.370304	0.369425	0.391196	0.355307	0.36947	0.599894	0.588337	0.594087	0.630666	0.594125	0.635059	0.683542
glycine	6.89953	-0.962059	down-regulated	1.26028e-07	0.513324	138.751	270.3	174	11.0244	115.932	121.535	99.6435	140.347	136.209	180.101	177.493	258.658	270.677	264.599	274.021	264.997	274.453	284.695
trehalose-6-phosphate	6.89083	4.45758	up-regulated	1.28579e-07	21.9717	0.597447	0.0271916	271	46.4682	0.397869	0.546718	0.67679	0.669314	0.456608	0.752861	0.681969	1e-06	0.0348632	0.000186717	0.0900956	1e-06	0.00178763	0.0634061
sorbitol	6.8026	0.876567	up-regulated	1.57544e-07	1.836	3.59682	1.95905	231	18.8367	3.62216	4.20662	3.92688	3.46657	3.06162	3.4499	3.44401	1.68515	1.98973	1.83111	2.05767	1.97138	2.0511	2.12722
L-glutamic acid	6.78269	4.92073	up-regulated	1.64933e-07	30.2892	268.156	8.85318	84	15.6726	298.284	201.807	185.022	295.809	228.281	308.989	358.897	6.54212	10.401	8.24891	8.86155	8.37837	9.16649	10.3738
adenine	6.66461	1.26688	up-regulated	2.16467e-07	2.40641	1.61118	0.669537	265	24.7441	1.4053	1.7008	1.26025	1.63265	1.57442	1.99907	1.70575	0.638041	0.683447	0.660354	0.64294	0.66581	0.675649	0.720516
L-dopa	6.55145	-1.46077	down-regulated	2.80898e-07	0.363298	0.655831	1.80521	218	27.4814	0.562139	0.348922	0.718916	0.565699	0.525673	1.15518	0.714287	1.89362	1.61241	1.74736	1.60322	1.9486	1.83935	1.99194
N-Ethylglycine	6.51916	-0.812543	down-regulated	3.0258e-07	0.569377	14.2426	25.0143	130	5.16705	12.0126	17.0582	15.9851	10.4977	16.7514	14.5802	12.8129	24.7794	26.723	25.7329	23.0123	24.522	24.4451	25.8855
Citraconic acid degr1	6.48862	-1.03542	down-regulated	3.24622e-07	0.487873	0.195114	0.399928	121	5.76084	0.228537	0.191007	0.156167	0.172651	0.242242	0.183371	0.191823	0.373722	0.374871	0.374296	0.400655	0.367305	0.416761	0.491887
Nicotinoylglycine	6.34255	-0.510882	down-regulated	4.54414e-07	0.701793	3.38403	4.82197	207	6.11047	3.78273	3.38486	2.9371	3.28526	3.72288	3.23799	3.33735	4.48311	4.62953	4.55573	4.93525	5.00165	5.02088	5.12764
guanosine	6.27661	-1.27526	down-regulated	5.2892e-07	0.413151	0.872919	2.11283	245	42.1604	0.830366	1.54074	0.707554	0.942928	0.754373	0.742573	0.591901	2.12589	1.92626	2.02361	2.15177	2.33943	2.17602	2.04684
oxamic acid	6.21555	-0.475469	down-regulated	6.08772e-07	0.719233	0.170346	0.236844	190	6.58555	0.173828	0.158847	0.153276	0.164925	0.187606	0.176302	0.17764	0.22722	0.220737	0.223955	0.260306	0.236265	0.246346	0.243082
Glucoheptonic acid	6.16436	-1.16722	down-regulated	6.84923e-07	0.445278	0.375525	0.843349	158	23.399	0.228712	0.396041	0.442412	0.452428	0.393007	0.328648	0.387423	0.776623	0.734992	0.755521	0.776623	0.959126	0.90511	0.995448
4-hydroxybutyrate	6.14969	-2.36457	down-regulated	7.08459e-07	0.194175	0.0599919	0.308958	248	9.65058	0.0666121	1e-06	0.072447	0.0881087	0.0738317	0.0613153	0.0576278	0.313642	0.409742	0.358486	0.334183	0.230701	0.267546	0.248406
pyridine-2,3-dicarboxylic acid	6.11558	-2.84539	down-regulated	7.66331e-07	0.13914	0.022036	0.158373	237	14.5392	1e-06	0.0806886	0.0735582	1e-06	1e-06	1e-06	1e-06	0.151704	0.159631	0.155617	0.175893	0.147875	0.160104	0.157783
beta-Mannosylglycerate	6.11123	1.65024	up-regulated	7.74052e-07	3.13886	11.3071	3.6023	204	19.4139	8.71467	11.737	10.7742	13.9949	8.54944	13.8814	11.4981	3.7592	3.38898	3.56929	3.50053	3.75015	3.62359	3.62438
Allo-inositol	6.04356	-3.3744	down-regulated	9.04559e-07	0.0964283	0.0312053	0.323612	192	9.89543	1e-06	1e-06	1e-06	1e-06	0.218431	1e-06	1e-06	0.330086	0.306779	0.318219	0.35808	0.312271	0.327037	0.31281
Adipamide	5.96734	0.484274	up-regulated	1.07811e-06	1.39888	0.641246	0.458399	253	20.813	0.602118	0.659305	0.630577	0.726807	0.619369	0.615586	0.634963	0.391487	0.495053	0.440235	0.474206	0.464653	0.470491	0.47267
alpha-ketoglutaric acid	5.84556	2.22288	up-regulated	1.42704e-06	4.66825	6.47841	1.38776	247	17.5309	6.29028	7.29025	3.28189	6.32031	6.93291	8.03189	7.20134	1.29151	1.4103	1.3496	1.31919	1.47541	1.41443	1.45386
farnesol	5.71534	-0.936644	down-regulated	1.926e-06	0.522447	0.398661	0.763066	123	5.11948	0.464518	0.294485	0.395988	0.384082	0.497687	0.375663	0.378205	0.802364	0.765452	0.783691	0.575114	0.812522	0.738923	0.863394
Alizarin	5.58752	18.9656	up-regulated	2.58514e-06	511937	0.511937	1e-06	89	8.40308	0.666243	0.553841	0.432685	0.28963	0.361157	0.532513	0.747493	1e-06	1e-06	1e-06	1e-06	1e-06	1e-06	1e-06
xanthine	5.50507	2.50236	up-regulated	3.12559e-06	5.66611	1.83131	0.323204	355	28.4884	1.39585	2.27945	0.973012	2.03403	1.89085	2.3414	1.90456	0.304587	0.360262	0.331257	0.304362	0.334442	0.316386	0.31113
adenosine	5.4909	0.880016	up-regulated	3.22921e-06	1.8404	78.5834	42.6992	230	39.2533	72.3402	86.0875	60.8132	80.5194	71.4108	94.4272	84.4856	42.4614	40.1646	41.297	38.8147	49.2998	43.5859	43.271
serine	5.45262	0.453588	up-regulated	3.52681e-06	1.36944	307.815	224.774	204	12.2147	335.228	327.678	260.368	295.488	316.246	318.815	300.886	208.961	232.205	220.276	213.669	236.389	227.819	234.101
Dehydroascorbic Acid	5.38378	5.96965	up-regulated	4.13253e-06	62.6675	8.54025	0.136279	173	30.3029	4.92695	8.43198	9.5329	10.407	4.48597	11.696	10.301	0.238032	1e-06	0.000487885	1e-06	0.373109	0.00501135	0.337309
Dithioerythritol	5.36338	-0.886803	down-regulated	4.33132e-06	0.540811	0.541571	1.0014	221	5.28263	0.465191	0.525397	0.574541	0.559097	0.651927	0.520276	0.494564	0.826517	0.921118	0.872536	1.00249	1.05716	1.09412	1.23589
6-Methylmercaptopurine	5.23234	-2.54415	down-regulated	5.8568e-06	0.171449	0.168362	0.981991	249	36.5479	0.0277664	0.161647	0.570824	0.0611657	0.253376	0.0805326	0.0232195	0.77537	0.813479	0.794196	1.28676	0.944569	1.116	1.14357
fucose	5.18477	-2.33649	down-regulated	6.5348e-06	0.197992	0.231296	1.16821	117	21.6428	0.434515	1e-06	1e-06	1e-06	0.643704	1e-06	0.54085	1.04185	0.999638	1.02052	1.22759	1.27337	1.27829	1.33622
Maleamate	5.12267	-1.6063	down-regulated	7.53934e-06	0.328438	0.464882	1.41543	151	7.15242	0.666187	0.621182	0.598942	1e-06	0.787575	0.580284	1e-06	1.27401	1.46876	1.36792	1.3525	1.45542	1.44778	1.54163
L-homoserine	5.08736	-2.68437	down-regulated	8.17794e-06	0.15557	1.88093	12.0906	218	14.3281	0.971144	1.46921	1.92119	1.73145	1.07639	3.10622	2.8909	9.62917	10.1673	9.89457	9.13934	13.4255	13.282	19.0962
sucrose	5.04299	-16.8662	down-regulated	9.05759e-06	8.37109e-06	1e-06	0.119459	271	40.157	1e-06	1e-06	1e-06	1e-06	1e-06	1e-06	1e-06	0.122048	0.0849907	0.101848	0.0709879	0.204238	0.123181	0.128918
4-hydroxycinnamic acid	5.04165	-1.73493	down-regulated	9.0855e-06	0.300423	0.0528432	0.175896	237	28.2121	0.0819988	0.0552624	0.0537794	0.0482448	0.051881	0.0378676	0.0408685	0.134231	0.132771	0.133499	0.205962	0.232809	0.207006	0.184994
Diglycerol	4.968	0.722298	up-regulated	1.07647e-05	1.64981	4.95606	3.00402	103	18.185	5.28475	4.47664	4.63971	4.11801	5.06848	5.47946	5.62536	2.52708	2.66673	2.59596	3.24277	2.95064	3.29754	3.74745
Sucrose-6-Phosphate	4.93202	7.12974	up-regulated	1.16943e-05	140.045	2.17559	0.015535	315	33.6159	1.38746	1.40364	1.65792	3.19	1.84919	3.21712	2.5238	1e-06	0.10841	0.000329257	1e-06	1e-06	1e-06	1e-06
alanine	4.88365	-0.593833	down-regulated	1.30723e-05	0.66258	339.945	513.062	116	7.25836	337.155	388.81	335.318	306.876	364.098	337.227	310.13	513.641	554.393	533.628	589.772	501.918	493.086	404.998
4-aminophenol	4.86453	4.90376	up-regulated	1.36606e-05	29.9349	0.143	0.00477705	251	37.158	0.126826	0.0977359	0.0750601	0.212917	0.121631	0.198382	0.16845	0.012507	1e-06	0.000111835	1e-06	0.00673174	0.000451094	0.0136356
3-Aminoisobutyric acid	4.71748	1.98238	up-regulated	1.91656e-05	3.95144	46.3557	11.7313	102	7.59182	45.4285	67.9089	48.5029	33.4062	53.5727	43.0318	32.639	13.8977	16.1923	15.0012	19.1492	7.05802	7.58817	3.23279
4-Methyl-5-thiazolethanol	4.63811	1.65678	up-regulated	2.30084e-05	3.15312	2.51338	0.797109	174	21.5541	2.52525	2.0115	1.84102	2.0476	2.29531	3.31015	3.56281	0.896027	0.576997	0.719031	0.80726	0.89282	0.846382	0.841246
fumaric acid	4.63121	0.922013	up-regulated	2.33773e-05	1.89476	129.508	68.3508	245	7.63827	114.097	129.532	123.549	118.082	99.7907	154.633	166.873	58.6766	68.4962	63.3965	65.6944	74.5884	71.8635	75.7398
Gentiobiose	4.62363	-0.854862	down-regulated	2.37884e-05	0.552918	34.797	62.9334	204	42.8845	22.7531	34.7065	32.7324	33.6502	38.4622	43.097	38.1776	62.6142	60.4173	61.506	73.1805	73.6812	62.9254	46.2089
phosphate	4.59732	-0.764921	down-regulated	2.52745e-05	0.588486	6.83733	11.6185	299	10.2652	6.25461	7.10179	6.62305	7.3866	6.21948	6.8881	7.38767	12.5641	11.074	11.7955	14.3761	12.0326	11.2519	8.23533
Benzylamine	4.57657	1.89637	up-regulated	2.65113e-05	3.72275	0.164803	0.0442692	229	14.0926	0.114562	0.174428	0.186452	0.171557	0.150993	0.178747	0.176882	0.0688156	0.0795092	0.0739694	1e-06	1e-06	4.44026e-05	0.0875437
Glucosaminic acid	4.55553	21.6846	up-regulated	2.7827e-05	3.37078e+06	3.37078	1e-06	418	35.1805	2.22111	2.40244	2.27025	4.83767	2.64855	5.59873	3.61668	1e-06	1e-06	1e-06	1e-06	1e-06	1e-06	1e-06
panthenol	4.54627	4.47034	up-regulated	2.84269e-05	22.167	3.59157	0.162023	390	36.5822	2.03907	2.91801	3.16858	4.39177	2.3233	5.85738	4.4429	1e-06	1e-06	1e-06	1e-06	0.637036	0.00678505	0.490338
trans-4-hydroxy-L-proline	4.47848	-20.4334	down-regulated	3.32291e-05	7.06208e-07	1e-06	1.41601	158	24.6404	1e-06	1e-06	1e-06	1e-06	1e-06	1e-06	1e-06	2.01055	1.44334	1.7035	0.333122	1.52345	0.98944	1.90869
indole-3-acetamide	4.46904	4.30984	up-regulated	3.39596e-05	19.8331	8.83166	0.4453	416	39.9206	4.86251	6.63435	6.04	10.4685	7.40536	13.3467	13.0642	0.484376	0.475023	0.479676	1e-06	0.794975	0.00885767	0.874188
2-hydroxybutanoic acid	4.41696	-2.08426	down-regulated	3.82859e-05	0.235818	0.128786	0.546124	131	6.57212	0.100133	1e-06	0.172162	0.0871424	0.11941	0.233016	0.189635	0.573479	0.264055	0.38914	0.643999	0.645732	0.649028	0.657436
alpha-Aminoadipic acid	4.36937	-0.659334	down-regulated	4.272e-05	0.63317	0.372669	0.588576	260	21.1414	0.316175	0.36702	0.337957	0.309886	0.321297	0.449367	0.50698	0.550258	0.521585	0.53573	0.616858	0.638332	0.628069	0.629201
3-Methylamino-1,2-propanediol	4.36787	-0.498938	down-regulated	4.28673e-05	0.707627	0.918992	1.29869	117	5.52597	0.893533	0.753078	0.684735	0.994046	0.995322	1.04135	1.07088	1.31902	1.1813	1.24826	1.31704	1.34175	1.33552	1.34798
2-Monopalmitin	4.22664	5.01008	up-regulated	5.93423e-05	32.2243	2.58458	0.0802059	314	38.5438	1.30667	1.72777	2.06246	3.65398	1.89067	4.14537	3.30512	0.0758998	0.0908227	0.0830266	1e-06	0.154963	0.00287812	0.153851
glucose-6-phosphate	4.22392	6.89709	up-regulated	5.97142e-05	119.187	56.4174	0.47335	315	34.6199	58.8788	27.9894	20.2113	60.1507	89.5254	74.7182	63.4478	0.316534	0.61172	0.440035	0.631986	0.465579	0.477524	0.37007
lysine	4.1702	-0.24948	not-significant	6.75778e-05	0.8412	683.785	812.869	174	26.4036	748.124	733.346	674.185	657.238	698.607	651.836	623.159	752.264	819.497	785.161	814.479	862.797	833.092	822.794
nicotinic acid	4.17004	0.499764	up-regulated	6.76017e-05	1.41398	6.2821	4.44284	180	10.8081	6.2317	6.49601	5.37498	5.87977	6.16962	7.15732	6.66529	3.75882	3.99757	3.87636	4.78937	4.49463	4.8578	5.32534
guaiacol	4.14825	-2.22105	down-regulated	7.10803e-05	0.214485	0.0579987	0.270409	151	6.4608	0.0734224	0.0178933	0.0153326	0.0305392	0.103727	0.0654924	0.0995836	0.327845	0.392555	0.358744	0.231471	0.209852	0.202202	0.170193
fructose-6-phosphate	4.14818	3.32072	up-regulated	7.10926e-05	9.99166	7.03466	0.704053	315	34.4625	5.50017	4.66091	4.06606	7.61401	5.7322	11.2668	10.4025	0.524952	0.850832	0.668315	0.725394	0.710632	0.721039	0.727207
N-Acetyl-L-aspartic acid	4.12694	0.394474	up-regulated	7.4655e-05	1.31446	0.856432	0.651545	276	19.8482	0.866102	0.800602	0.79131	0.824127	0.952481	0.903465	0.856938	0.524492	0.711947	0.611073	0.723116	0.613061	0.677048	0.70008
D-Arabitol	4.12011	0.692752	up-regulated	7.58394e-05	1.61636	434.167	268.607	217	20.89	430.191	375.342	342.678	434.177	397.902	531.14	527.742	303.777	252.891	277.169	247.107	270.434	261.447	267.427
21-hydroxypregnenolone	4.10517	-1.85862	down-regulated	7.8493e-05	0.275739	0.0599799	0.217524	145	8.30618	0.0687533	0.0635233	0.0603097	0.0433981	0.0620808	0.0619856	0.0598087	0.113613	0.192616	0.147932	0.260813	0.226939	0.265295	0.315463
asparagine	4.10493	0.47927	up-regulated	7.85354e-05	1.39404	96.7555	69.4066	116	19.9221	93.3181	106.055	81.5117	82.537	108.058	104.226	101.582	59.9912	74.1228	66.6837	76.1752	71.1663	71.1805	66.5267
3-Cyanoalanine	4.103	1.69369	up-regulated	7.88858e-05	3.23484	1.43171	0.442592	141	12.4359	0.675166	2.0668	1.58425	1.13038	1.72076	1.32924	1.5154	0.358354	0.465195	0.408295	0.480583	0.469805	0.466441	0.449473
5-Hydroxyindole-2-carboxylic acid	4.10226	2.35346	up-regulated	7.90198e-05	5.11049	5.88838	1.15222	376	33.1655	3.67695	4.04502	5.17561	8.16269	4.40961	9.14914	6.59969	1.06549	0.982829	1.02333	0.90199	1.48782	1.22712	1.37693
spermidine	4.05399	1.0461	up-regulated	8.83106e-05	2.06494	3.09262	1.49768	200	32.3515	2.44674	3.06899	2.8004	3.01834	2.35956	3.85717	4.09714	1.32694	1.36798	1.34731	1.09356	1.99635	1.57205	1.77957
p-Anisic acid	4.04674	-17.6469	down-regulated	8.97969e-05	4.87256e-06	1e-06	0.205231	209	6.70208	1e-06	1e-06	1e-06	1e-06	1e-06	1e-06	1e-06	0.238234	0.269983	0.253613	0.336946	0.12024	0.14396	0.0736398
L-cysteine	4.02356	-0.747591	down-regulated	9.47205e-05	0.595597	0.605302	1.01629	220	16.9529	0.442074	0.863202	0.803877	0.619555	0.635679	0.520193	0.352535	0.971312	1.09014	1.02901	0.977786	1.0521	1.0055	0.988198
maltotriose	3.99004	-1.40581	down-regulated	0.000102321	0.377406	1.64524	4.35932	204	41.1939	1e-06	0.915712	3.16048	1.34717	3.12949	1.1256	1.83819	5.06664	4.44196	4.74403	4.18824	4.47774	4.05123	3.54543
cycloleucine	3.89969	2.13968	up-regulated	0.000125983	4.40663	2.16413	0.491108	156	7.8451	3.58448	2.85441	2.06793	1.56394	2.04092	1.30127	1.73596	0.4971	0.421669	0.457834	0.472792	0.552415	0.514497	0.521448
maleic acid	3.81078	0.684743	up-regulated	0.000154604	1.60742	1.35418	0.842457	245	10.9689	1.24982	1.56993	1.36083	1.24217	0.936855	1.53461	1.58504	0.803821	0.883335	0.842641	0.678905	0.929282	0.835331	0.923885
O-Succinylhomoserine	3.70812	-0.756799	down-regulated	0.000195833	0.591808	4.21276	7.11846	128	8.34142	2.39564	4.33453	5.11617	4.17571	3.29173	5.27792	4.8976	7.37644	8.19372	7.77434	8.06277	5.44285	6.55651	6.42256
Phenaceturic acid	3.5769	1.7452	up-regulated	0.00026491	3.35241	1.43322	0.427519	104	13.3793	1.34072	1.2014	0.696352	1.73661	1.02162	1.84537	2.19046	0.430146	0.363202	0.395259	0.539606	0.342333	0.445011	0.477076
N-Acetyl-D-galactosamine	3.51897	0.724393	up-regulated	0.000302711	1.65221	9.99288	6.0482	202	29.8729	9.87916	9.14024	7.19769	8.78022	10.2943	12.4523	12.2062	6.9538	4.61104	5.66253	5.24961	7.00555	6.24197	6.61294
L-Malic acid	3.50113	0.728963	up-regulated	0.000315404	1.65745	115.372	69.608	233	12.8411	108.513	100.706	99.3059	106.864	96.666	145.934	149.611	56.1068	66.2777	60.9806	79.2744	69.8943	75.8778	78.8443
glutamine	3.4841	0.656493	up-regulated	0.000328023	1.57625	893.518	566.864	156	22.6225	959.049	607.05	1070.25	944.15	1015.61	897.017	761.5	485.875	609.411	544.148	695.635	510.294	578.185	544.502
3-hydroxybutyric acid	3.46479	-0.508488	down-regulated	0.000342933	0.702959	0.130053	0.185008	233	8.256	0.115557	0.108936	0.109093	0.115591	0.119012	0.167087	0.175094	0.17658	0.181302	0.178926	0.180335	0.18972	0.189449	0.198741
N-Acetyl-beta-D-mannosamine	3.39118	0.763092	up-regulated	0.000406279	1.69712	1.66125	0.97886	202	29.7272	1.6002	1.50916	1.1498	1.46174	1.67894	2.09491	2.13397	1.09374	0.788231	0.928504	0.850231	1.09016	1.00524	1.09591
Dihydroxyacetone	3.28502	-22.7512	down-regulated	0.000518773	1.41644e-07	1e-06	7.05997	70	8.54202	1e-06	1e-06	1e-06	1e-06	1e-06	1e-06	1e-06	5.2174	4.79916	5.00392	4.85447	6.04068	7.73324	15.7709
N-Acetyl-N-formyl-5-methoxykynurenamine	3.26503	-1.43781	down-regulated	0.000543207	0.369127	0.0652059	0.176649	239	15.3594	0.122387	0.109192	0.0983323	1e-06	0.126528	1e-06	1e-06	0.160294	0.177463	0.16866	0.202533	0.167394	0.182096	0.178102
6-hydroxy caproic acid trimer	3.24395	3.86891	up-regulated	0.000570235	14.6103	1.25882	0.0861597	187	8.83647	1.39244	1.50947	1.29292	0.916675	1e-06	1.56844	2.13179	0.11993	0.161109	0.139003	1e-06	1e-06	5.67758e-05	0.183016
Aminomalonic acid	3.23529	-1.33064	down-regulated	0.000581709	0.397591	1.1492	2.8904	232	14.7976	1.019	0.847974	0.71378	1.05673	1.46462	1.559	1.38327	2.06565	3.06782	2.51735	1.86818	2.99753	2.98184	4.73443
MALONAMIDE	3.22976	-2.25368	down-regulated	0.000589168	0.209689	1.16571	5.55926	70	6.01359	1e-06	1.61678	2.07701	0.83177	0.911138	1.5471	1.17621	5.88022	7.17531	6.49557	9.20251	4.35259	4.09464	1.71393
beta-Glycerophosphoric acid	3.21284	1.33508	up-regulated	0.000612582	2.52289	0.867596	0.34389	299	21.4149	0.63981	0.753257	0.717881	0.990051	0.764444	1.14073	1.067	0.437613	0.594767	0.510174	0.0864311	0.550715	0.152711	0.0748193
myo-inositol	3.19386	0.363308	up-regulated	0.000639943	1.28637	219.543	170.668	305	30.1355	214.093	202.529	201.493	221.038	193.394	253.613	250.64	151.368	160.395	155.816	173.292	181.737	181.674	190.395
phenylalanine	3.17153	0.396538	up-regulated	0.000673704	1.31635	65.6481	49.8715	192	18.7141	65.9813	74.8246	48.736	63.7925	65.4958	74.2002	66.506	46.7425	47.0472	46.8946	49.2909	53.2119	52.0743	53.8388
Linoleic acid methyl ester	3.13721	-1.53373	down-regulated	0.000729113	0.345384	0.0506355	0.146606	97	13.5112	0.1183	1e-06	1e-06	0.0601473	0.0479786	0.0713467	0.056674	0.106238	0.19012	0.142119	0.0898916	0.171511	0.141725	0.184641
Erythrose	3.09353	-1.28544	down-regulated	0.000806243	0.410246	1.7643	4.30058	205	14.4277	5.11314	1.3271	1.12627	1.12926	1.56441	1.0588	1.03111	4.05009	4.05361	4.05185	4.70933	4.29812	4.48476	4.45634
1-Hydroxy-2-naphthoic acid	3.05668	0.918437	up-regulated	0.000877643	1.89007	1.11057	0.587582	185	17.3281	0.942853	1.02835	0.832756	0.9627	1.10275	1.14394	1.76063	0.468816	0.672798	0.561621	0.60451	0.516661	0.599345	0.689321
L-Allothreonine	2.97152	1.28289	up-regulated	0.00106778	2.43326	6.10483	2.50892	117	10.7692	5.96132	5.31866	4.01474	6.47723	5.54632	7.61999	7.79557	3.1335	3.18714	3.1602	3.44882	4.6076	0.025141	1e-06
D-Fructose 1,6-bisphosphate	2.95042	3.56693	up-regulated	0.00112094	11.851	9.05123	0.763753	300	35.5103	6.09908	4.35652	3.77258	15.2891	5.85049	15.0798	12.9111	0.881725	0.560273	0.702856	0.366295	1.23001	0.732561	0.87255
Ribonic acid, gamma-lactone	2.92849	-1.29656	down-regulated	0.001179	0.407095	0.123025	0.302202	116	18.9711	0.0915421	0.154619	0.227232	0.134592	1e-06	1e-06	0.253187	0.315831	0.261409	0.287334	0.225034	0.37901	0.307127	0.33967
O-Phosphorylethanolamine	2.92313	-0.507632	down-regulated	0.00119363	0.703376	0.517985	0.736427	341	33.4398	0.755895	0.461154	0.404524	0.468553	0.481748	0.434217	0.619802	0.762232	0.707842	0.734534	0.633415	0.772419	0.734532	0.810012
pyrophosphate	2.89408	-1.48557	down-regulated	0.00127619	0.357107	4.4492	12.459	451	19.6617	3.33609	9.25635	11.0865	3.96474	1.54995	1.05015	0.900616	7.68956	16.3149	11.2006	11.1695	15.8961	12.8873	12.055
Isomaltose	2.80875	-0.323508	down-regulated	0.00155328	0.799124	7.54244	9.43838	204	43.4239	6.09655	6.8412	6.91577	7.83777	7.20559	8.96537	8.93484	9.10881	8.73869	8.92183	9.75062	9.36365	9.81837	10.3667
Hippuric acid	2.68016	-17.0421	down-regulated	0.00208851	7.41021e-06	1e-06	0.134949	118	6.21439	1e-06	1e-06	1e-06	1e-06	1e-06	1e-06	1e-06	0.191052	0.182079	0.186511	1e-06	0.178106	0.00330984	0.203583
phosphomycin	2.64321	-19.275	down-regulated	0.002274	1.57628e-06	1e-06	0.634405	71	14.7413	1e-06	1e-06	1e-06	1e-06	1e-06	1e-06	1e-06	0.804071	0.926476	0.863106	0.83534	1.00241	0.00942548	1e-06
4-Hydroxyphenylethanol	2.62718	2.24832	up-regulated	0.00235952	4.75129	0.303906	0.0639629	179	17.3662	0.38311	0.216336	1e-06	0.37744	0.333536	0.472248	0.344673	0.114194	0.114544	0.114369	0.104585	1e-06	4.71147e-05	1e-06
cuminic alcohol	2.59058	-17.1607	down-regulated	0.00256696	6.82502e-06	1e-06	0.14652	133	23.352	1e-06	1e-06	1e-06	1e-06	1e-06	1e-06	1e-06	0.160813	1e-06	0.000401015	0.218318	0.227469	0.215923	0.202714
1-Kestose	2.5695	-16.2137	down-regulated	0.00269462	1.31585e-05	1e-06	0.0759968	281	27.7366	1e-06	1e-06	1e-06	1e-06	1e-06	1e-06	1e-06	1e-06	0.130986	0.00036192	0.111322	0.100677	0.0998377	0.0887914
palatinitol	2.56026	1.70163	up-regulated	0.00275257	3.25268	1.97267	0.606474	204	43.9412	1.32187	1.64976	0.948572	1.08	2.44489	3.26338	3.10021	0.729389	0.608817	0.666381	0.518671	0.588715	0.559562	0.573784
D-alanyl-D-alanine	2.55979	-0.800068	down-regulated	0.00275554	0.574322	3.05877	5.32588	96	9.81474	3.06494	3.71187	3.09299	2.1802	4.19735	2.81934	2.34472	6.16429	6.08306	6.12354	6.77238	5.07523	4.46788	2.59481
Prostaglandin E2	2.55449	-0.70731	down-regulated	0.0027894	0.612461	0.167728	0.273859	225	6.22354	0.200608	0.209738	0.182413	0.0917463	0.243553	0.146562	0.0994745	0.211014	0.258789	0.233684	0.260647	0.294775	0.301476	0.356626
Norleucine	2.5417	1.62399	up-regulated	0.00287275	3.08227	15.0189	4.87269	86	8.20206	17.5577	8.90817	6.16054	24.4043	11.6812	16.0704	20.35	3.53948	3.06704	3.2948	2.86876	4.30124	5.25783	11.7796
2-Deoxytetronic acid	2.53283	-0.531767	down-regulated	0.00293205	0.691707	0.140573	0.203226	233	13.9255	0.13183	0.141686	0.146285	0.115553	0.132489	0.152641	0.163527	0.156748	0.183533	0.169613	0.185255	0.224253	0.225857	0.277325
thymidine	2.52861	-6.27791	down-regulated	0.00296066	0.0128873	0.000955437	0.0741381	125	17.1397	1e-06	7.29278e-06	0.00275154	0.00174606	0.00209043	1e-06	9.07271e-05	0.101448	1e-06	0.000318509	0.130079	0.0917983	0.103221	0.0921011
Methyl Phosphate	2.44884	-0.599391	down-regulated	0.00355762	0.660033	20.0725	30.4113	241	8.53083	15.9959	19.1589	14.3709	19.1076	23.2351	21.1742	27.4646	24.3668	38.3892	30.5847	32.6192	36.4087	29.3097	21.201
3-hydroxy-L-proline	2.36387	-20.6708	down-regulated	0.00432648	5.99077e-07	1e-06	1.66923	158	22.6823	1e-06	1e-06	1e-06	1e-06	1e-06	1e-06	1e-06	1.17392	0.982537	1.07397	1.0353	4.46284	1.76534	1.19072
Analyte 113	2.36343	-0.955094	down-regulated	0.00433077	0.515808	0.0371709	0.0720634	111	6.95169	1e-06	0.0502939	0.049394	0.0487139	0.0615713	0.0502212	1e-06	0.0765656	0.0678104	0.0720551	0.0751494	0.0783901	0.071756	0.0627175
Pipecolinic acid	2.35787	4.07269	up-regulated	0.00438658	16.8268	18.4634	1.09726	176	16.0189	23.5184	28.4862	1e-06	23.0173	25.426	28.7955	1e-06	1e-06	1e-06	1e-06	1e-06	1e-06	0.000197302	7.68062
2,4-diaminobutyric acid	2.34543	-1.77483	down-regulated	0.00451411	0.292228	0.185763	0.635677	174	10.0397	1e-06	1e-06	0.622962	1e-06	1e-06	0.677371	1e-06	0.406003	0.738338	0.54751	0.633855	0.78042	0.687296	0.656318
lactic acid	2.311	-0.586499	down-regulated	0.00488653	0.665957	12.1791	18.288	117	6.51211	18.6623	7.35396	16.2562	11.4367	7.47673	11.1133	12.9541	17.4928	15.9571	16.7073	16.8474	19.9591	19.386	21.6666
O-methylthreonine	2.24679	-0.426538	down-regulated	0.00566514	0.744045	0.248064	0.333399	88	12.4804	0.203082	0.245609	0.20386	0.372078	0.206683	0.219484	0.285652	0.29854	0.382225	0.337801	0.333815	0.322329	0.328781	0.330303
galactose	2.23644	-0.580021	down-regulated	0.00580178	0.668954	0.385976	0.576984	305	26.0126	0.365922	0.467481	0.634304	0.216731	0.402219	0.204259	0.410915	0.534563	0.563705	0.54894	0.601446	0.574933	0.597725	0.617577
4-aminobutyric acid	2.19492	-0.319274	down-regulated	0.00638385	0.801473	586.02	731.178	174	16.3217	611.61	523.88	428.026	681.697	557.556	678.891	620.479	791.779	679.472	733.479	619.237	846.107	723.962	724.212
Maleimide	2.16782	1.9892	up-regulated	0.00679481	3.97016	0.44565	0.11225	154	6.36652	0.936995	0.275349	0.287421	0.1601	0.67669	0.366648	0.416348	0.0966281	0.139045	0.115912	0.105136	0.105907	0.108478	0.114642
urocanic acid	2.16063	-0.802859	down-regulated	0.00690835	0.573212	0.187018	0.326262	151	8.63868	0.271917	0.320039	0.150364	1e-06	0.255764	0.143948	0.167089	0.311885	0.357644	0.333981	0.387965	0.304534	0.31734	0.270488
creatine degr	2.13767	0.661497	up-regulated	0.00728329	1.58172	9.32366	5.89462	147	6.9106	7.62538	8.25344	8.16783	11.4313	8.23224	10.6114	10.944	7.10242	7.46302	7.28049	6.76922	7.21729	4.06004	1.36986
3,5-Dihydroxyphenylglycine	2.04132	-3.20879	down-regulated	0.00909244	0.108157	0.0103106	0.09533	282	11.5679	1e-06	1e-06	0.0721685	1e-06	1e-06	1e-06	1e-06	1e-06	0.121688	0.000348838	0.105454	0.154533	0.13484	0.150444
picolinic acid	1.95997	0.322783	up-regulated	0.0109655	1.25074	0.232994	0.186285	180	11.4171	0.265433	0.257268	0.184563	0.23935	0.169751	0.25594	0.258652	0.181141	0.200245	0.190453	0.167779	0.178662	0.182601	0.203112
inosine	1.95605	3.98558	up-regulated	0.0110651	15.8409	0.398721	0.0251704	230	40.7431	0.308594	0.458822	1e-06	0.713137	0.455647	0.854842	1e-06	1e-06	0.0759533	0.000275596	1e-06	1e-06	4.64026e-05	0.0999144
Glucose-1-phosphate	1.91257	-0.617963	down-regulated	0.01223	0.65159	7.8361	12.0261	217	12.8212	15.0696	7.41241	4.32164	8.31982	6.32999	4.74265	8.65654	11.4408	10.8444	11.1386	12.3626	11.6664	12.6603	14.0698
pantothenic acid	1.88031	1.48688	up-regulated	0.0131733	2.80282	3.45353	1.23216	247	27.9004	2.52579	6.33306	1e-06	4.9758	2.60528	3.79228	3.94247	1.09037	1.26112	1.17264	1.12215	1.35651	1.2716	1.35076
6-phosphogluconic acid	1.85452	1.21535	up-regulated	0.013979	2.32198	5.76999	2.48494	240	36.144	3.38383	3.47885	3.74609	6.20294	3.80631	9.7994	9.97249	2.7639	3.19858	2.97331	1.55375	2.50489	2.08185	2.31834
citrulline	1.8076	0.232837	not-significant	0.0155738	1.17514	27.1945	23.1414	256	23.9013	22.3145	32.2219	30.4999	24.3697	27.6184	27.6254	25.7114	21.3739	24.0619	22.6781	25.3661	24.3622	23.4038	20.7437
xylitol	1.76387	0.338415	up-regulated	0.017224	1.26437	2.47048	1.95393	163	28.6432	3.0003	2.1876	1.98566	2.08567	2.56192	2.65349	2.81871	1.68728	1.61682	1.65168	2.13868	2.00584	2.17586	2.40133
guanine	1.74056	-0.501008	down-regulated	0.0181736	0.706613	0.054784	0.0775305	295	44.5573	0.0733843	0.0697559	0.047274	0.0447712	0.0603013	0.0330427	0.0549588	0.0775448	0.105628	0.0905036	0.0795012	0.0678158	0.0666944	0.0550254
Citramalic acid	1.73131	-2.17985	down-regulated	0.0185647	0.220699	0.0494604	0.224108	247	14.8235	0.116502	0.105565	1e-06	1e-06	1e-06	1e-06	0.124152	1e-06	0.302347	0.000549861	0.366559	0.238861	0.312361	0.348081
Isoleucine	1.70169	0.232848	not-significant	0.0198752	1.17515	161.822	137.703	158	10.7585	171.244	182.058	116.74	154.244	170.186	178.984	159.299	128.705	130.705	129.701	135.864	148.329	143.62	146.998
N-(3-aminopropyl)-morpholine	1.65396	-17.1928	down-regulated	0.022184	6.6752e-06	1e-06	0.149808	100	8.15636	1e-06	1e-06	1e-06	1e-06	1e-06	1e-06	1e-06	0.365753	0.215756	0.280915	0.186175	1e-06	5.71005e-05	1e-06
2-Deoxyerythritol	1.62829	0.227121	not-significant	0.023535	1.1705	0.50969	0.435448	117	10.6923	0.450442	0.417559	0.445576	0.524405	0.555961	0.565568	0.608319	0.480258	0.415735	0.446833	0.413352	0.431074	0.42625	0.434632
flavin adenine degrad product	1.62346	-3.43476	down-regulated	0.0237981	0.0924774	0.0326979	0.353577	231	23.6356	1e-06	1e-06	0.228879	1e-06	1e-06	1e-06	1e-06	0.0468221	1e-06	0.000216384	0.618005	0.613979	0.606898	0.589116
glutamic acid	1.61609	-0.486957	down-regulated	0.0242051	0.713528	90.343	126.615	246	12.6891	83.05	99.1654	49.2141	70.0421	88.1514	124.57	118.209	98.8592	165.759	128.011	158.399	105.725	121.759	107.788
scopoletin	1.60047	-2.29709	down-regulated	0.0250918	0.203473	0.00876662	0.043085	234	6.45852	1e-06	1e-06	1e-06	0.0167083	0.0243533	1e-06	0.0203007	0.0711354	0.0301548	0.0463149	0.0834202	0.0687784	0.00179023	1e-06
threonine	1.58573	0.204439	not-significant	0.0259581	1.15224	68.2607	59.2418	219	12.7909	68.1338	72.6748	49.3888	67.2282	69.2161	78.9384	72.2448	56.1965	58.8635	57.5146	60.4824	59.3024	60.523	61.8103
malonic acid	1.58454	1.11695	up-regulated	0.0260291	2.16888	1.59273	0.734356	255	14.6644	3.39814	2.09588	1.38485	1.27788	1.0149	1.03551	0.941967	0.876435	0.836488	0.856228	0.678459	0.63156	0.642458	0.618866
2-ketoadipate	1.56814	-0.231374	not-significant	0.0270307	0.851823	0.402684	0.472732	316	31.93	0.352459	0.383976	0.324982	0.456109	0.376279	0.433813	0.491174	0.419768	0.491206	0.454084	0.418184	0.517946	0.484112	0.523826
N-Methyl-L-glutamic acid	1.56218	0.523768	up-regulated	0.0274047	1.43771	2.00702	1.39599	98	7.96266	1.87338	2.13556	2.05936	2.21066	2.07875	1.20913	2.48228	0.643363	1.33941	0.928292	1.31147	1.71664	1.68974	2.14299
ornithine	1.54442	-0.334641	down-regulated	0.0285481	0.792982	446.659	563.265	142	18.5515	366.576	598.879	550.248	346.637	527.504	404.106	332.663	524.029	599.548	560.518	636.843	602.129	560.525	459.266
N,N-Dimethyl-p-phenylenediamine	1.46379	-2.03102	down-regulated	0.0343721	0.244682	0.0213656	0.0873198	315	18.9222	1e-06	1e-06	1e-06	1e-06	0.054014	1e-06	0.0955403	1e-06	0.0992243	0.000314999	0.0989759	0.141493	0.126541	0.144688
Citraconic acid	1.45798	0.458008	up-regulated	0.0348356	1.37364	0.503107	0.366257	147	11.8067	0.81465	0.409906	0.375858	0.483896	0.518916	0.411586	0.506937	0.326699	0.347873	0.337119	0.435978	0.364133	0.386975	0.365025
N-Acetyl-beta-alanine	1.43042	-0.704963	down-regulated	0.0371172	0.613458	3.22046	5.24967	84	10.2392	3.89585	1e-06	3.59865	4.5253	1e-06	5.15388	5.36951	5.03938	5.26744	5.15215	5.35259	5.31688	5.32215	5.29711
3-hydroxybenzoic acid	1.40829	1.70119	up-regulated	0.0390577	3.25169	0.243139	0.0747732	267	17.2431	0.573006	0.344365	0.255606	1e-06	0.193069	0.170587	0.165342	0.139357	0.135033	0.137178	1e-06	1e-06	4.81733e-05	0.111794
D-Glyceric acid	1.38758	0.83954	up-regulated	0.0409655	1.78948	8.34621	4.66404	189	11.5309	6.08313	4.13283	3.53313	9.50774	7.68035	14.1354	13.3508	4.08791	4.04511	4.06645	4.75782	5.00093	5.1035	5.58657
phenylethylamine	1.37552	0.699746	up-regulated	0.0421196	1.62422	1.68216	1.03567	174	17.1853	1.60437	0.960233	0.677347	2.55011	1.45468	2.24266	2.28571	1.45263	1.00779	1.20994	0.764865	1.14209	0.883343	0.789043
Synephrine	1.34453	-0.528284	down-regulated	0.045234	0.693379	0.0169125	0.0243915	355	8.60458	0.0210064	0.0251317	0.0174636	0.0168818	1e-06	0.0193393	0.0185638	0.0190447	0.024273	0.0215005	0.0254132	0.0229218	0.0263127	0.0312743
Lactobionic Acid	1.32729	0.580758	up-regulated	0.047066	1.49563	0.774942	0.518136	252	41.9064	0.554517	1.034	0.411797	1.17286	0.626951	0.890714	0.733765	0.335342	0.451878	0.389273	0.469108	0.668074	0.605374	0.707904
cytidine-monophosphate	1.24862	1.13354	not-significant	0.056413	2.19397	1.64904	0.751624	243	14.0241	3.9317	2.24867	1.44632	1.20807	1.05463	0.89945	0.754396	0.911312	0.795907	0.851657	0.698363	0.608351	0.674259	0.721516
Methyl-beta-D-galactopyranoside	1.23946	-1.43873	not-significant	0.0576162	0.368892	0.212015	0.574733	133	24.1765	0.56912	1e-06	0.126891	0.147886	0.395847	0.135391	0.108964	1e-06	0.579051	0.000760954	0.715342	0.933753	0.855815	0.938412
L-kynurenine	1.23936	-16.7746	not-significant	0.057629	8.91967e-06	1e-06	0.112112	192	30.7612	1e-06	1e-06	1e-06	1e-06	1e-06	1e-06	1e-06	0.29188	1e-06	0.000540259	0.203868	1e-06	0.00387144	0.284621
Gluconic lactone	1.22179	-0.29407	not-significant	0.0600076	0.815598	3.74169	4.58767	217	17.311	5.27591	4.54685	3.59908	3.52657	4.02644	2.38362	2.83338	4.23044	4.12435	4.17706	4.48662	5.03492	4.88857	5.17171
D-erythro-sphingosine	1.20278	0.380383	not-significant	0.0626931	1.30169	5.43277	4.17363	204	11.2299	3.43545	6.57361	7.11048	6.92175	3.78655	5.08453	5.11698	3.8419	4.14659	3.99134	3.46469	5.54397	4.24487	3.98208
N-Carbamylglutamate	1.18167	-1.46449	not-significant	0.0658153	0.362364	0.0902707	0.249116	201	19.0276	1e-06	0.223512	0.182884	1e-06	1e-06	1e-06	0.225495	1e-06	0.403439	0.000635168	0.36929	0.282036	0.333209	0.355204
glycerol	1.15771	-12.7927	not-significant	0.0695495	0.00014093	1e-06	0.00709571	203	19.1148	1e-06	1e-06	1e-06	1e-06	1e-06	1e-06	1e-06	0.00893404	1e-06	9.45201e-05	0.0179205	1e-06	0.000733101	0.0219858
1,5-Anhydroglucitol	1.12503	0.162148	not-significant	0.0749841	1.11895	2.60915	2.33178	226	23.9853	2.68901	2.88788	2.22833	2.52036	2.67986	2.41617	2.84244	2.15794	2.79851	2.45744	2.59265	1.97129	2.21585	2.12877
2-Deoxy-D-galactose	1.09055	-1.38702	not-significant	0.081181	0.382355	0.181065	0.473553	161	28.7892	1e-06	1e-06	0.32677	1e-06	1e-06	0.477735	0.462947	1e-06	0.480637	0.00069328	0.723366	0.664868	0.707853	0.737454
saccharopine	1.0888	0.622584	not-significant	0.0815073	1.53963	21.2051	13.7728	84	36.1643	11.7315	13.1207	18.6281	19.1252	14.8121	35.9076	35.1102	13.5782	14.8466	14.1982	9.58727	15.4913	13.2049	15.5034
Orotic acid	1.08812	-0.707074	not-significant	0.0816357	0.612561	0.215833	0.352346	254	9.16803	0.452875	0.0307135	0.0313254	0.364886	0.322272	1e-06	0.30876	0.329481	0.329923	0.329702	0.358746	0.391196	0.369092	0.35828
2-methylfumarate	0.984257	0.556248	not-significant	0.103691	1.47044	0.148139	0.100745	81	11.9434	0.178411	1e-06	0.150986	0.175795	0.146401	0.164546	0.220837	0.109534	0.115711	0.11258	0.0744536	0.0987303	0.0911574	0.103048
xylose	0.968442	0.579247	not-significant	0.107537	1.49407	0.252975	0.169319	132	40.6325	0.294044	0.311103	0.155761	0.324708	0.337815	0.341259	0.00613468	0.179206	0.151767	0.164917	0.145791	0.182122	0.17149	0.189944
uridine	0.956593	-0.232167	not-significant	0.110512	0.851355	20.1526	23.6712	217	36.1131	13.7562	21.1363	13.7333	24.0458	17.8474	26.1525	24.397	25.4659	21.4832	23.3899	21.4054	25.493	23.7894	24.672
quinic acid	0.93126	1.38772	not-significant	0.117149	2.61665	0.0511772	0.0195583	305	13.1168	0.0557204	1e-06	0.0659599	1e-06	0.0683852	0.0861956	0.0819769	1e-06	0.0602853	0.000245531	1e-06	1e-06	4.24198e-05	0.0763318
proline	0.872919	0.150495	not-significant	0.133993	1.10995	152.675	137.551	142	10.8446	157.224	169.197	106.125	139.59	164.556	178.133	153.9	131.919	136.364	134.123	135.939	152.257	139.917	132.339
butyraldehyde	0.870379	-2.38596	not-significant	0.134778	0.191317	0.00285107	0.0149023	212	9.22685	0.0199515	1e-06	1e-06	1e-06	1e-06	1e-06	1e-06	0.0336197	1e-06	0.000183357	0.0393134	1e-06	0.00105818	0.0301395
4-Hydroxyquinazoline	0.867784	-2.06965	not-significant	0.135587	0.238217	0.162206	0.680917	217	22.9857	0.22829	0.274222	1e-06	0.0310796	0.294884	1e-06	0.306963	1.58	1e-06	0.00125698	1e-06	1.51993	0.0135908	1.65164
hypoxanthine	0.863037	0.381602	not-significant	0.137076	1.30279	1.21895	0.93565	265	23.2727	0.623539	0.846801	1.46636	1.68795	0.844058	1.74782	1.31615	0.681581	0.985637	0.819629	1.02492	0.917968	1.01346	1.10637
Melatonin	0.855074	-0.214232	not-significant	0.139613	0.862005	0.13148	0.152529	173	7.07488	0.0955198	0.122122	0.116688	0.135071	0.113429	0.167419	0.170115	0.123961	0.137582	0.130594	0.177704	0.165949	0.168804	0.163108
Levoglucosan	0.847738	1.34094	not-significant	0.141991	2.53316	3.26088	1.28728	204	20.7211	4.94011	3.89053	3.09308	6.70366	4.19879	1e-06	1e-06	1e-06	4.51943	0.0021259	1e-06	1e-06	0.000164965	4.48924
D-Altrose	0.844414	-15.6404	not-significant	0.143082	1.95777e-05	1e-06	0.0510785	179	32.8372	1e-06	1e-06	1e-06	1e-06	1e-06	1e-06	1e-06	1e-06	1e-06	1e-06	1e-06	0.170955	0.00315348	0.183437
Atrazine-2-hydroxy	0.840143	-0.64926	not-significant	0.144496	0.637607	0.0103606	0.0162492	238	34.9244	1e-06	0.00298281	0.00328565	0.00568424	0.0238535	0.019636	0.0170811	0.0181095	0.0197321	0.0189034	0.0119247	0.0140969	0.0141443	0.0168334
terephthalic acid	0.807572	-0.980266	not-significant	0.15575	0.506886	0.130992	0.258425	221	28.4064	0.343463	0.22051	1e-06	0.189458	1e-06	0.16351	1e-06	0.377839	1e-06	0.000614686	0.383034	0.331804	0.35717	0.358513
Galactonic acid	0.802447	0.184224	not-significant	0.157599	1.13621	0.638736	0.562166	305	28.4397	0.524042	0.587885	0.55087	0.576809	0.581787	0.804444	0.845318	0.628255	0.555912	0.590977	0.532221	0.529527	0.539889	0.558384
1-Methyladenosine	0.79299	-0.312103	not-significant	0.161068	0.805467	0.0960679	0.11927	119	46.18	0.0779342	0.121635	0.0610424	0.0492409	0.0798394	0.13486	0.147924	0.118476	0.137673	0.127714	0.0983014	0.10677	0.112021	0.133934
glucose	0.74444	-1.42066	not-significant	0.180119	0.373542	0.0504815	0.135143	56	31.7006	1e-06	1e-06	1e-06	1e-06	0.23015	1e-06	0.123215	0.212623	0.233301	0.222722	1e-06	0.277285	6.52092e-05	1e-06
putrescine	0.731082	0.105846	not-significant	0.185745	1.07613	346.197	321.707	174	8.17453	325.022	362.322	333.085	374.3	288.766	357.851	382.037	281.859	313.196	297.114	297.14	363.152	338.87	360.62
thymine	0.706397	0.160033	not-significant	0.196609	1.11731	0.445239	0.398491	255	12.3382	0.547026	0.449151	0.309059	0.367415	0.531826	0.459597	0.452597	0.424278	0.439575	0.431859	0.385858	0.376104	0.373301	0.358461
epsilon-Caprolactam	0.700678	-0.599122	not-significant	0.199215	0.660156	0.747724	1.13265	170	8.82399	2.12226	0.308654	0.343806	0.331007	1.4825	0.328214	0.317626	0.997305	1.23698	1.1107	1.02994	1.20146	1.14358	1.20859
urea	0.690121	0.490384	not-significant	0.204117	1.40482	1.26559	0.900892	189	9.96762	2.01791	1.32478	0.106138	0.668455	1.68209	2.02414	1.03562	0.840751	0.867932	0.854233	0.843781	0.994926	0.934017	0.970607
(2R)-2-amino-3-phosphonopropanoic acid	0.689449	0.261507	not-significant	0.204433	1.19873	1.69398	1.41315	341	12.1744	1.72369	1.52843	2.51039	1.38375	1.28402	1.62412	1.80345	0.966793	1.17356	1.06517	1.37279	2.02799	1.65562	1.63009
2'-Deoxycytidine 5'-triphosphate degr prod	0.686477	0.545561	not-significant	0.205837	1.45959	24.5972	16.8521	58	5.36125	17.8189	12.1389	9.62513	20.8587	22.7412	41.8181	47.1794	26.1995	17.2695	21.2709	12.9484	14.3263	13.2917	12.6586
Corticosterone	0.676833	-2.89257	not-significant	0.210459	0.134663	0.0141466	0.105052	51	10.2566	0.0990204	1e-06	1e-06	1e-06	1e-06	1e-06	1e-06	1e-06	1e-06	1e-06	0.380096	1e-06	0.00510566	0.350157
phytosphingosine	0.605153	-0.608536	not-significant	0.248226	0.655862	0.0617244	0.0941119	204	5.8055	0.0677399	0.0676213	1e-06	0.0661213	0.0816224	0.07046	0.0785052	0.131332	0.109389	0.119859	1e-06	0.14359	0.00279351	0.151819
5'-methylthioadenosine	0.600217	0.401361	not-significant	0.251063	1.32075	0.140592	0.106449	236	42.2729	0.0997023	0.147412	0.15761	0.143174	0.135349	0.156775	0.144123	0.164207	0.143079	0.153279	0.139124	1e-06	0.00270802	0.142742
Adenosine 5-monophosphate	0.589546	0.579075	not-significant	0.257308	1.49389	0.370333	0.247898	315	45.21	0.155079	0.35155	0.190379	0.408058	0.404471	0.475808	0.606983	0.111473	0.723181	0.283929	0.157459	0.246131	0.140914	0.0721984
Threitol	0.558361	0.129519	not-significant	0.276464	1.09393	49.0105	44.8023	217	15.6128	41.6085	50.8084	49.1917	41.06	44.5701	56.8757	58.9592	34.1794	42.7036	38.2045	47.274	48.8563	49.5918	52.8065
aspartic acid	0.516944	-6.75375	not-significant	0.304128	0.00926653	0.0632124	6.82158	232	14.6534	1e-06	0.0706027	1e-06	0.117388	1e-06	0.129845	0.124648	0.274246	0.437762	0.346489	0.289267	0.283834	1.54109	44.5784
2-deoxy-D-glucose	0.498908	-0.147251	not-significant	0.317024	0.902969	0.687192	0.761036	56	31.7022	0.648663	0.601657	1.02582	0.538678	0.737709	0.612953	0.644864	0.713192	0.72526	0.719201	0.662624	0.76273	0.785454	0.958792
oxalacetic acid	0.481184	0.173742	not-significant	0.33023	1.12798	0.440093	0.39016	186	33.7979	0.285286	0.361636	0.37211	0.418831	0.449039	0.632632	0.56112	0.365963	0.331074	0.348082	0.455372	0.365046	0.419975	0.445611
N-Acetyl-L-leucine	0.472808	-12.8024	not-significant	0.336661	0.000139988	1e-06	0.00714345	305	15.5589	1e-06	1e-06	1e-06	1e-06	1e-06	1e-06	1e-06	1e-06	1e-06	1e-06	1e-06	1e-06	3.68311e-05	0.0499623
Pelargonic acid	0.472506	-14.8206	not-significant	0.336895	3.45592e-05	1e-06	0.0289358	215	12.2594	1e-06	1e-06	1e-06	1e-06	1e-06	1e-06	1e-06	1e-06	1e-06	1e-06	1e-06	1e-06	5.87218e-05	0.202487
glucuronic acid	0.472491	-14.989	not-significant	0.336906	3.0751e-05	1e-06	0.0325193	144	23.1844	1e-06	1e-06	1e-06	1e-06	1e-06	1e-06	1e-06	1e-06	1e-06	1e-06	1e-06	1e-06	6.10526e-05	0.227569
3-Methylthiopropylamine	0.472484	-15.0722	not-significant	0.336911	2.90288e-05	1e-06	0.0344486	174	13.4552	1e-06	1e-06	1e-06	1e-06	1e-06	1e-06	1e-06	1e-06	1e-06	1e-06	1e-06	1e-06	6.22371e-05	0.241073
Aconitic Acid	0.4724	-16.4843	not-significant	0.336977	1.09073e-05	1e-06	0.0916818	229	22.0334	1e-06	1e-06	1e-06	1e-06	1e-06	1e-06	1e-06	1e-06	1e-06	1e-06	1e-06	1e-06	8.62528e-05	0.641681
cellobiose	0.472315	-21.8479	not-significant	0.337043	2.64935e-07	1e-06	3.7745	204	45.0456	1e-06	1e-06	1e-06	1e-06	1e-06	1e-06	1e-06	1e-06	1e-06	1e-06	1e-06	1e-06	0.000297841	26.4212
D-Talose	0.472307	24.2434	not-significant	0.337049	1.98599e+07	19.8599	1e-06	319	26.3389	1e-06	1e-06	1e-06	1e-06	1e-06	1e-06	139.019	1e-06	1e-06	1e-06	1e-06	1e-06	1e-06	1e-06
pyridoxal phosphate	0.472307	11.7484	not-significant	0.337049	3440.42	0.00344042	1e-06	225	9.76461	0.0240769	1e-06	1e-06	1e-06	1e-06	1e-06	1e-06	1e-06	1e-06	1e-06	1e-06	1e-06	1e-06	1e-06
trehalose	0.471564	0.165801	not-significant	0.337626	1.12179	83.7676	74.6733	271	41.743	104.163	99.2855	91.5865	61.6139	78.6724	71.9529	79.0993	48.4521	97.9485	68.8898	93.6794	54.9976	75.4336	83.3117
succinic acid	0.465717	0.126017	not-significant	0.342202	1.09128	8.22341	7.53559	247	11.2097	7.81919	4.98207	8.57193	8.18538	8.41486	8.63839	10.952	7.30989	8.36645	7.82035	6.62545	7.91838	7.29839	7.41019
Phosphoglycolic acid	0.444662	-0.168949	not-significant	0.359201	0.88949	0.664361	0.746901	298	12.7034	0.520855	0.643658	0.808481	0.621304	0.480782	0.545098	1.03035	0.51099	0.846044	0.65751	0.846929	0.791922	0.802977	0.771932
2-hydroxypyridine	0.41487	-0.0701372	not-significant	0.384707	0.952547	7.72961	8.11467	152	5.27122	6.01562	7.63156	7.9962	8.15037	7.25255	8.42096	8.64	7.05713	8.00371	7.51553	8.59799	7.97147	8.54703	9.10984
DL-dihydrosphingosine	0.400106	-0.3325	not-significant	0.39801	0.794159	0.336815	0.424115	132	8.74416	0.38314	0.331341	1e-06	0.313035	0.403416	0.474631	0.452138	0.36971	0.456122	0.410649	0.699447	0.0713893	0.317926	0.64356
palmitic acid	0.396158	0.222235	not-significant	0.401645	1.16654	0.615604	0.527718	132	29.2296	1.18619	0.637983	0.494498	0.499915	0.487244	0.416368	0.587031	0.620887	0.537547	0.577716	0.477588	0.513751	0.489249	0.477292
tryptophan	0.380682	-0.118137	not-significant	0.416215	0.921376	20.6121	22.371	202	32.6429	14.5563	21.7449	14.2976	21.9402	20.3453	27.5396	23.8609	18.1402	21.1129	19.5702	24.3216	24.0037	24.4408	25.0077
gluconic acid	0.374688	0.120906	not-significant	0.422	1.08742	25.5334	23.4807	205	28.1048	23.9447	29.4034	25.5989	23.1612	17.7391	32.6939	26.1925	25.9199	16.5075	20.6851	21.9684	23.4105	25.1056	30.7683
3,4-Dihydroxymandelic acid	0.368164	-0.438331	not-significant	0.428387	0.737988	0.039206	0.0531255	295	41.3507	0.061333	1e-06	0.0346389	0.0415788	0.0483164	0.0498084	0.0387653	0.0564024	0.0688801	0.0623298	0.0667477	1e-06	0.00197572	0.115542
D-(glycerol 1-phosphate)	0.364968	0.128247	not-significant	0.431551	1.09296	156.723	143.393	71	27.2498	104.825	119.351	137.484	188.813	152.447	186.876	207.268	112.365	141.335	126.02	141.942	156.573	155.694	169.819
Pyruvic acid	0.340494	0.292876	not-significant	0.456569	1.22508	1.16717	0.952728	174	6.33586	0.96146	0.469652	0.254992	1.06062	1.29921	1.70069	2.42356	0.942912	0.915772	0.929243	0.915679	0.963213	0.969404	1.03288
Benzoylformic acid	0.317582	-0.53505	not-significant	0.481302	0.690135	0.886744	1.28488	89	5.81058	1.07087	0.585387	0.557704	0.925291	0.96531	1.01977	1.08288	0.914712	1e-06	0.000956406	0.605889	1.71471	1.62531	4.13262
Pyrrole-2-Carboxylic Acid	0.297905	-1.81752	not-significant	0.50361	0.283708	0.00363887	0.0128261	241	11.0528	1e-06	1e-06	1e-06	0.0254661	1e-06	1e-06	1e-06	1e-06	1e-06	1e-06	1e-06	1e-06	4.47697e-05	0.089733
Analyte 400	0.291365	-0.961335	not-significant	0.511252	0.513581	0.0122344	0.0238217	227	12.6679	1e-06	1e-06	1e-06	0.0371099	0.0485256	1e-06	1e-06	1e-06	1e-06	1e-06	0.0820625	1e-06	0.00189398	0.0827911
oxoproline	0.286278	-0.164396	not-significant	0.517275	0.892302	1074.98	1204.72	156	12.2829	1237.13	1134.43	1800.38	1049.77	1165	471.605	666.52	1724.35	1223.93	1452.75	1038.58	945.27	1007.25	1040.92
ribose-5-phosphate	0.283002	1.01889	not-significant	0.521192	2.02636	1.43944	0.710356	299	36.4531	0.235004	0.277292	0.578394	8.05195	0.282544	0.307888	0.342975	0.687467	0.675377	0.681395	0.601892	0.786609	0.727272	0.81248
beta-Alanine	0.282347	-0.108065	not-significant	0.521979	0.927832	2.25765	2.43325	248	7.61695	1.34785	1.92029	1.82243	2.5551	2.02238	2.81428	3.32122	2.52358	2.62239	2.57251	2.07805	2.62785	2.32043	2.28796
indole-3-acetic acid	0.282248	-0.200688	not-significant	0.522098	0.870135	0.375741	0.431819	202	20.7891	0.452871	0.621108	0.474227	0.284338	0.485229	0.312415	1e-06	0.429079	0.461221	0.44486	0.623949	0.365092	0.405606	0.292928
3-Hydroxypyridine	0.281679	-0.0570123	not-significant	0.522782	0.961253	0.813093	0.845868	152	7.87318	0.638582	0.76451	0.824105	0.856076	0.79589	0.836701	0.975785	0.752115	0.787667	0.769686	0.879902	0.843786	0.90141	0.986508
Cetadiol	0.281104	-0.276059	not-significant	0.523476	0.825844	0.0300042	0.0363316	263	16.5364	0.0414771	0.0265946	0.0221419	0.0258782	0.0335608	0.0338259	0.026551	0.053035	0.0440099	0.0483122	0.0523306	0.0552081	0.00142425	1e-06
Leucrose	0.261747	-1.42283	not-significant	0.547335	0.372979	0.106151	0.284604	204	40.1317	0.743053	1e-06	1e-06	1e-06	1e-06	1e-06	1e-06	1.88986	1e-06	0.00137472	1e-06	1e-06	4.65619e-05	0.100947
Threonic acid	0.256237	0.218079	not-significant	0.554324	1.16318	0.322292	0.277078	220	16.6831	0.289339	0.28844	0.287721	0.311986	0.321156	0.386229	0.371174	0.323324	1e-06	0.000568616	0.377673	0.392296	0.403215	0.442467
ribitol	0.250834	0.98687	not-significant	0.561262	1.98188	21.5589	10.878	217	27.9897	3.93847	3.55211	2.6723	3.42421	4.89914	128.793	3.63307	10.384	10.31	10.3469	11.5456	11.1138	11.275	11.1706
trans,trans-Muconic acid	0.246319	-0.098322	not-significant	0.567128	0.934119	0.996459	1.06674	271	15.0314	1.55594	1.20628	0.931819	0.847503	0.903881	0.781081	0.748709	0.921221	0.942376	0.931738	1.13721	1.15198	1.16759	1.21503
O-acetylserine	0.240717	0.205495	not-significant	0.574491	1.15308	0.5721	0.496149	102	10.5224	0.597648	0.650998	0.501924	0.525312	0.650575	0.537391	0.540852	1e-06	0.741017	0.000860823	0.689094	0.765008	0.680165	0.596895
2,3-Dihydroxypyridine	0.236807	-0.0764336	not-significant	0.579687	0.948399	0.335807	0.354077	240	11.1788	0.197415	0.366428	0.325853	0.34555	0.310359	0.36143	0.443612	0.293298	0.360029	0.324955	0.331654	0.376973	0.373818	0.417814
2,6-Diaminopimelic acid	0.227408	0.242518	not-significant	0.592368	1.18306	0.29564	0.249895	200	28.5641	0.315084	0.316805	1e-06	0.354014	0.395729	0.355686	0.332157	0.268853	0.367752	0.314438	1e-06	0.408719	0.0053946	0.384107
ribose	0.226777	-0.0797856	not-significant	0.59323	0.946198	26.9202	28.4509	103	20.1813	32.0788	28.1043	19.4091	22.3417	31.5407	27.6974	27.2693	21.3849	26.6459	23.8709	34.7809	24.6881	31.4743	36.3111
benzoic acid	0.218965	-0.125899	not-significant	0.603997	0.916433	0.367319	0.400814	179	9.88015	0.660359	0.401165	0.345809	0.319487	0.324151	0.272139	0.248124	0.484729	0.512767	0.498551	0.328226	0.311274	0.327221	0.34293
Cysteinylglycine	0.213853	-0.296896	not-significant	0.611148	0.814002	0.571894	0.702571	115	5.21243	0.58301	0.607269	0.56235	0.51739	0.703837	0.535977	0.493424	1.15394	1.26383	1.20763	1.29249	1e-06	0.000108929	1e-06
Indolelactate	0.187213	-0.264231	not-significant	0.649812	0.832643	0.0486855	0.0584711	130	9.54481	0.0763454	1e-06	0.0572068	0.0943705	0.0443233	1e-06	0.0685504	1e-06	0.0995359	0.000315493	0.0889041	0.0856029	0.0763823	0.0585556
Methyl Palmitoleate	0.180128	0.3976	not-significant	0.660499	1.31731	0.105606	0.0801677	97	20.5636	0.360722	1e-06	1e-06	0.110183	0.0470362	1e-06	0.221299	0.108945	0.118386	0.113568	0.0858414	1e-06	0.00224712	0.132186
Mono(2-ethylhexyl)phthalate	0.172125	0.0309156	not-significant	0.672783	1.02166	1.79445	1.7564	221	6.23625	1.56881	1.64145	1.62956	1.92502	1.797	1.9646	2.03467	1.61439	1.66504	1.63952	1.67413	1.89499	1.84074	1.96599
4-Hydroxymandelic acid	0.146167	-0.0533217	not-significant	0.714221	0.963715	0.686102	0.711935	267	28.6952	0.671065	0.6961	0.621589	0.607308	0.745693	0.726188	0.734773	0.542547	0.605095	0.572968	0.918018	0.592363	0.802429	0.950123
3-Phenyllactic acid	0.0971992	0.0691663	not-significant	0.799467	1.04911	0.25705	0.245017	115	5.30255	0.183809	0.250106	0.235227	0.306786	0.280141	0.296996	0.246283	0.26702	0.0491261	0.114532	0.339186	0.312456	0.320924	0.311874
Lyxose	0.0939835	-0.447468	not-significant	0.805409	0.733329	0.317052	0.432346	103	19.6342	1e-06	0.653462	1e-06	1e-06	1e-06	0.752495	0.813401	1e-06	1e-06	1e-06	3.02627	1e-06	0.000144645	1e-06
N-Methyl-DL-alanine	0.0918364	0.159215	not-significant	0.809401	1.11668	3.15185	2.82252	87	5.18933	3.72535	3.25819	2.88491	2.78599	3.70585	2.89002	2.81266	1e-06	6.63086	0.00257505	1e-06	6.45196	0.0349859	6.63724
Tagatose	0.0912993	-0.21757	not-significant	0.810402	0.860013	1.08511	1.26174	217	18.0804	0.716907	0.848132	1.28687	1.38937	1.05198	1.21847	1.08405	0.639238	1.29905	0.911264	0.550306	5.41791	0.0143928	1e-06
N-Acetyltryptophan	0.0822603	0.464262	not-significant	0.827446	1.37961	1.63005	1.18153	202	32.3398	1e-06	1e-06	1e-06	1e-06	1e-06	11.4103	1e-06	1e-06	1e-06	1e-06	1e-06	1e-06	0.000202229	8.27047
4-Hydroxybenzoic acid	0.0673283	0.0753341	not-significant	0.85639	1.0536	0.427229	0.405492	267	18.8149	0.817433	1e-06	0.527514	0.613429	0.53508	1e-06	0.497142	0.434148	0.378131	0.405173	0.401826	0.395915	0.405168	0.418085
noradrenaline	0.0537492	-0.0386793	not-significant	0.88359	0.973546	3.45405	3.54791	174	25.1931	1.28197	3.04318	4.18461	3.52456	2.51165	6.03181	3.60056	2.84881	3.70605	3.24928	2.47968	4.14592	3.65523	4.75036
Carnitine	0.047517	-0.0867872	not-significant	0.896361	0.941617	0.369374	0.392276	117	6.18952	0.258728	0.306162	0.296813	0.346384	0.627069	0.366832	0.383631	1e-06	0.13939	0.00037335	1.09367	0.143261	0.5121	0.857134
11-beta-prostaglandin-F-2-alpha	0.0451171	-0.241903	not-significant	0.901328	0.845629	0.0273435	0.0323351	235	39.9806	1e-06	0.175323	1e-06	0.00601089	1e-06	1e-06	0.0100663	0.21644	1e-06	0.000465231	1e-06	1e-06	2.11166e-05	0.00941606
nicotinamide	0.0395317	0.0116441	not-significant	0.912995	1.0081	7.68983	7.62802	179	15.117	6.26597	6.35448	6.64665	8.48845	7.73329	8.92173	9.41827	6.89168	7.27671	7.08158	7.16326	8.32193	8.01706	8.64391
valine	0.012715	0.00332534	not-significant	0.971147	1.00231	179.553	179.139	144	9.23625	185.556	219.013	148.671	152.461	198.493	190.169	162.507	182	176.749	179.355	195.258	191.524	178.079	151.011
5-Aminoimidazole-4-carboxamide	0.00960431	0.0156181	not-significant	0.978128	1.01088	0.0711781	0.0704118	142	35.7684	1e-06	0.0969887	0.0998042	0.100497	0.101498	1e-06	0.0994571	1e-06	0.107476	0.000327836	0.109544	0.131731	0.091213	0.0525888

## Sheet: A0-A24
Metabolites	P	FC	Status	P-VALUE	FC/	AVERAGE(A0)	AVERAGE(A24)	Quant Mass	RT(min)	A0-1	A0-2	A0-3	A0-4	A0-5	A0-6	A0-7	A24-1	A24-2	A24-3	A24-4	A24-5	A24-6	A24-7
D-erythronolactone	13.5874	-12.8841	down-regulated	2.58564e-14	0.000132283	2.37677e-05	0.179673	98	34.8532	1e-06	0.000160374	1e-06	1e-06	1e-06	1e-06	1e-06	0.183507	0.169768	0.187267	0.194376	0.17396	0.16181	0.187022
Dodecanol	12.6104	-18.194	down-regulated	2.4523e-13	3.33463e-06	1e-06	0.299883	204	33.2055	1e-06	1e-06	1e-06	1e-06	1e-06	1e-06	1e-06	0.28462	0.299488	0.299484	0.257067	0.319508	0.319597	0.31942
fructose	11.3212	-2.67465	down-regulated	4.77271e-12	0.156621	90.9622	580.78	103	25.0942	98.5782	99.7711	111.673	78.4448	104.477	61.9711	81.8208	600.621	533.218	624.397	650.782	552.015	567.014	537.413
norvaline	11.1449	-3.64181	down-regulated	7.16232e-12	0.0801133	0.411217	5.13294	144	9.68932	0.403716	0.38522	0.248491	0.404426	0.520463	0.451187	0.465018	4.78345	4.8927	5.10402	4.38292	5.58916	5.60523	5.57313
5-Methoxytryptamine	11.0957	-1.27333	down-regulated	8.02165e-12	0.413703	32.5979	78.7955	174	7.1133	33.1494	31.6069	29.3779	31.1861	36.3848	32.734	33.7464	76.5216	73.9495	75.5499	80.2017	81.6994	86.3241	77.3224
2-amino-2-methylpropane-1,3-diol	10.9386	-2.85659	down-regulated	1.15175e-11	0.138064	0.196301	1.42181	218	28.504	0.127918	0.195895	0.203653	0.228894	0.177712	0.191757	0.248278	1.33683	1.23491	1.39675	1.38507	1.53162	1.45317	1.61431
N-alpha-Acetyl-L-ornithine	10.7927	1.74576	up-regulated	1.61165e-11	3.35371	0.946734	0.282294	258	28.6011	0.950306	0.956726	0.962608	0.970758	0.941414	0.902016	0.943307	0.323437	0.285482	0.3704	0.319977	0.219258	0.16353	0.293977
5-Aminovaleric acid	10.6922	-1.23163	down-regulated	2.03163e-11	0.425836	1.96978	4.62568	174	13.2109	1.95111	1.95512	1.85225	1.87056	2.26518	1.95755	1.9367	4.51236	4.3749	4.42427	4.74681	4.766	5.11204	4.44338
N-methyltryptophan	10.594	-4.51671	down-regulated	2.54655e-11	0.0436853	0.241698	5.5327	144	12.3029	0.243341	0.215018	0.206248	0.142593	0.255266	0.29612	0.333297	5.05082	5.08823	5.07865	4.98621	6.1749	6.13394	6.21613
8-Aminocaprylic acid	10.3901	-2.55611	down-regulated	4.07327e-11	0.170033	2.0524	12.0706	174	15.2867	1.88803	1.74876	1.75486	2.02373	2.15438	2.32139	2.47562	11.6305	10.1857	11.2715	13.7033	12.564	12.1973	12.9417
1,3-diaminopropane	10.1715	-1.36791	down-regulated	6.73759e-11	0.387452	39.8984	102.976	174	14.5043	44.0659	40.6905	37.0555	36.7403	46.2094	37.1965	37.331	99.5983	95.9414	96.6697	106.527	107.199	114.798	100.102
3,6-Anhydro-D-galactose	10.1606	-2.68463	down-regulated	6.9087e-11	0.155542	3.49991	22.5014	231	22.0517	3.36349	3.34443	3.06989	3.75171	3.33929	3.78411	3.84644	20.9055	21.3642	20.4777	20.8839	24.5653	26.7779	22.5356
citric acid	9.35233	-2.05734	down-regulated	4.4429e-10	0.240259	7.09805	29.5434	305	23.7823	5.2578	3.76458	7.02144	10.4845	6.78753	7.73251	8.638	28.1682	27.9761	28.2502	28.2793	31.2809	28.4251	34.4237
Benzylamine	9.22372	17.3304	up-regulated	5.97425e-10	164803	0.164803	1e-06	229	14.0926	0.114562	0.174428	0.186452	0.171557	0.150993	0.178747	0.176882	1e-06	1e-06	1e-06	1e-06	1e-06	1e-06	1e-06
Allylmalonic acid	9.20305	-1.16708	down-regulated	6.26542e-10	0.445321	0.61616	1.38363	169	13.4721	0.667445	0.633154	0.571963	0.66043	0.720222	0.538819	0.521086	1.314	1.29024	1.30383	1.34863	1.47619	1.49205	1.46049
1-Methylhydantoin	9.15591	-1.08313	down-regulated	6.9837e-10	0.472003	64.2091	136.036	258	7.51802	68.2115	62.7124	60.2175	59.6664	76.4582	62.7963	59.4015	134.143	133.166	128.839	140.689	138.011	152.508	124.893
sulfuric acid	9.01652	-5.31017	down-regulated	9.62686e-10	0.0252045	0.00578413	0.229488	158	34.2052	0.00612029	0.00960118	1e-06	0.00434356	0.00574467	0.00560995	0.00906826	0.205608	0.212679	0.206918	0.197513	0.260046	0.231355	0.292297
octanal	8.99421	-1.56766	down-regulated	1.01341e-09	0.337356	0.206441	0.611938	86	6.87993	0.258697	0.203832	0.195785	0.173161	0.218304	0.187897	0.207411	0.600515	0.537855	0.629693	0.639409	0.622001	0.706422	0.547668
gly-pro	8.85804	-0.834336	down-regulated	1.38662e-09	0.560841	2.13996	3.81562	174	13.3529	1.95244	2.18798	1.92266	2.0825	2.315	2.26782	2.25131	3.69982	3.46643	3.70954	3.93856	3.9624	4.1423	3.79032
Acetol	8.8408	-1.63946	down-regulated	1.44277e-09	0.320977	0.764812	2.38276	219	11.2778	0.879131	0.877813	0.727812	0.697785	0.914245	0.627466	0.629434	2.23939	2.31277	2.12454	2.28555	2.5652	2.81094	2.34094
Galactinol	8.70069	5.47723	up-regulated	1.99208e-09	44.5461	748.571	16.8044	191	27.7927	686.532	923.066	839.788	760.959	592.472	619.182	817.994	12.0353	20.7459	6.36972	13.1923	21.5763	25.3386	18.3726
3-hydroxy-L-proline	8.67331	-21.6544	down-regulated	2.12175e-09	3.02953e-07	1e-06	3.30084	158	22.6823	1e-06	1e-06	1e-06	1e-06	1e-06	1e-06	1e-06	2.89518	2.85274	2.84066	2.99465	3.82856	3.47025	4.22386
Citraconic acid degr1	8.63193	-1.36094	down-regulated	2.33381e-09	0.389329	0.195114	0.501155	121	5.76084	0.228537	0.191007	0.156167	0.172651	0.242242	0.183371	0.191823	0.486153	0.463218	0.467522	0.530555	0.518379	0.574583	0.467673
sucrose	8.27617	-16.6611	down-regulated	5.29455e-09	9.64948e-06	1e-06	0.103632	271	40.157	1e-06	1e-06	1e-06	1e-06	1e-06	1e-06	1e-06	0.10664	0.144413	0.0881475	0.0952683	0.0969829	0.0979546	0.0960207
3-aminopropionitrile	8.12483	-1.192	down-regulated	7.50192e-09	0.437696	0.462185	1.05595	239	11.9262	0.52633	0.506775	0.417053	0.429228	0.492236	0.438595	0.425078	1.00687	0.963466	0.972669	1.08923	1.11526	1.24562	0.998534
22-Ketocholesterol	7.99226	-2.15994	down-regulated	1.01798e-08	0.223765	0.0806066	0.360228	225	6.76531	0.139316	0.0998593	1e-06	0.0664916	0.118552	0.0817146	0.0583114	0.346268	0.357499	0.334994	0.346676	0.377495	0.416624	0.342041
N-Acetyl-L-aspartic acid	7.94435	0.79013	up-regulated	1.13671e-08	1.72923	0.856432	0.495268	276	19.8482	0.866102	0.800602	0.79131	0.824127	0.952481	0.903465	0.856938	0.507686	0.481565	0.556668	0.488129	0.476083	0.431642	0.525101
Analyte 43	7.82362	-1.02519	down-regulated	1.50098e-08	0.491345	0.22427	0.45644	82	5.71682	0.265415	0.238782	0.200932	0.20161	0.229246	0.220528	0.213375	0.444754	0.431539	0.43733	0.466155	0.469039	0.535225	0.411038
hydroxylamine	7.70249	-2.56009	down-regulated	1.98388e-08	0.169565	0.136557	0.805339	249	7.4723	0.149102	1e-06	1e-06	0.21283	0.199708	0.183961	0.210296	0.742776	0.815323	0.623356	0.80632	0.88301	0.905721	0.860869
tyrosine	7.69403	-1.22896	down-regulated	2.02286e-08	0.426624	20.7052	48.5327	226	22.2172	20.6787	21.9975	19.3018	18.6035	24.9063	19.3839	20.0646	45.1601	44.7127	45.8211	44.9538	52.8424	58.5355	47.703
succinate semialdehyde	7.67807	2.66917	up-regulated	2.0986e-08	6.36064	1.50442	0.23652	89	8.6717	1.80566	1.53024	1.28956	1.06768	1.66081	1.57304	1.60395	0.201132	0.122787	0.215648	0.307286	0.261171	0.191583	0.356035
glycine	7.64619	-1.1036	down-regulated	2.25846e-08	0.465355	138.751	298.163	174	11.0244	115.932	121.535	99.6435	140.347	136.209	180.101	177.493	296.549	283.463	296.706	310.075	299.822	284.005	316.519
uracil	7.49663	3.5915	up-regulated	3.18691e-08	12.0545	55.2582	4.58403	241	11.6851	49.9264	51.247	40.0626	55.4581	51.7805	72.3034	66.0291	4.45104	3.92123	4.61187	4.87625	4.73016	5.16942	4.32822
Methylmalonic acid	7.46914	-2.11067	down-regulated	3.39516e-08	0.231539	0.168123	0.726113	84	7.39121	0.166508	0.165623	0.214201	0.146674	0.175214	0.17283	0.135812	0.645687	0.734831	0.617899	0.592872	0.827926	0.91185	0.751726
p-benzoquinone	7.34595	-1.23538	down-regulated	4.50866e-08	0.424731	19.6364	46.2327	121	5.48698	21.8265	20.121	17.8834	18.1178	23.0112	18.4669	18.0282	43.5229	43.5287	40.756	46.4713	49.4638	56.8461	43.0402
Ethyl cinnamate	7.32664	-0.977137	down-regulated	4.71368e-08	0.507987	0.505546	0.995195	131	31.018	0.526853	0.548644	0.480036	0.516738	0.552253	0.449329	0.464969	0.982191	1.18138	0.887627	0.903583	1.00311	1.05172	0.956751
Sophorose	7.2733	-1.92643	down-regulated	5.32966e-08	0.263079	52.1411	198.195	204	28.9045	62.7061	55.634	41.9611	47.8623	68.3261	44.2561	44.2423	177.138	178.153	167.691	186.051	225.052	253.44	199.844
dibenzofuran	7.26943	-1.3434	down-regulated	5.3774e-08	0.39409	9.21879	23.3926	56	5.62	11.4698	9.5695	8.28866	8.30694	10.4714	8.4087	8.01662	21.8198	21.9253	20.2817	23.3618	25.3084	28.8491	22.2023
Phytanic acid	7.14615	-1.15687	down-regulated	7.14246e-08	0.448483	1.09882	2.45008	159	5.39906	1.13354	1.11719	1.02879	1.06617	1.18166	1.06334	1.10104	2.28756	2.18939	2.16315	2.5276	2.64593	3.01427	2.32261
Gentiobiose	7.06325	-1.1798	down-regulated	8.64468e-08	0.441412	34.797	78.8311	204	42.8845	22.7531	34.7065	32.7324	33.6502	38.4622	43.097	38.1776	73.2531	77.3654	66.827	76.029	86.0385	90.5789	81.7257
Maleamate	7.04252	-2.09644	down-regulated	9.06738e-08	0.233834	0.464882	1.98809	151	7.15242	0.666187	0.621182	0.598942	1e-06	0.787575	0.580284	1e-06	1.88358	1.8867	1.7699	2.00126	2.12505	2.12073	2.12938
trehalose-6-phosphate	6.98364	4.92391	up-regulated	1.03839e-07	30.3559	0.597447	0.0196814	271	46.4682	0.397869	0.546718	0.67679	0.669314	0.456608	0.752861	0.681969	0.00165464	1e-06	0.0781264	0.0579847	1e-06	1e-06	1e-06
3-Hydroxypropionic acid	6.90484	-1.97714	down-regulated	1.24497e-07	0.253993	0.968789	3.81423	103	13.4184	1.03828	1.0227	0.848531	0.93441	1.06656	0.891259	0.979789	4.08712	3.09462	4.61912	4.77625	3.37339	3.28594	3.46317
adenine	6.69039	1.27684	up-regulated	2.03991e-07	2.42308	1.61118	0.664929	265	24.7441	1.4053	1.7008	1.26025	1.63265	1.57442	1.99907	1.70575	0.662453	0.610664	0.691256	0.68869	0.66714	0.663762	0.670535
L-glutamic acid	6.64726	4.08614	up-regulated	2.25288e-07	16.9844	268.156	15.7884	84	15.6726	298.284	201.807	185.022	295.809	228.281	308.989	358.897	14.8191	14.8583	13.2839	16.4881	16.353	23.1786	11.5374
maltose	6.6101	-1.35697	down-regulated	2.45415e-07	0.390402	171.413	439.069	217	27.1706	180.505	202.591	145.153	147.692	227.171	146.469	150.311	401.538	421.188	395.151	388.993	486.151	553.327	427.132
adenosine	6.6089	1.37308	up-regulated	2.46095e-07	2.59023	78.5834	30.3384	230	39.2533	72.3402	86.0875	60.8132	80.5194	71.4108	94.4272	84.4856	29.0293	27.1346	29.8133	30.2397	31.3276	24.0981	40.726
Allo-inositol	6.58942	-3.68408	down-regulated	2.57385e-07	0.0778005	0.0312053	0.401094	192	9.89543	1e-06	1e-06	1e-06	1e-06	0.218431	1e-06	1e-06	0.399291	0.412996	0.340378	0.452858	0.397943	0.459744	0.344449
Purine riboside	6.58701	0.616344	up-regulated	2.58813e-07	1.53299	5.49125	3.58206	245	16.6679	5.75724	5.70571	5.36542	5.82572	5.05111	5.18923	5.54434	3.63503	3.17519	3.78668	3.9948	3.47012	3.0038	4.00883
Gallic acid	6.49363	-1.20162	down-regulated	3.20903e-07	0.434787	6.10225	14.035	281	8.38965	7.05695	5.55783	5.26684	5.97382	7.46029	5.70064	5.69941	13.6104	12.4681	12.3803	16.3334	14.363	16.8391	12.251
Glucoheptonic acid	6.42021	-1.03213	down-regulated	3.80006e-07	0.488987	0.375525	0.767964	158	23.399	0.228712	0.396041	0.442412	0.452428	0.393007	0.328648	0.387423	0.742026	0.664089	0.815229	0.754661	0.797112	0.719335	0.883299
oxamic acid	6.329	-0.838618	down-regulated	4.6881e-07	0.559179	0.170346	0.304636	190	6.58555	0.173828	0.158847	0.153276	0.164925	0.187606	0.176302	0.17764	0.292324	0.298903	0.270662	0.308771	0.318004	0.371797	0.271994
2-ketobutyric acid	6.32557	-0.982908	down-regulated	4.72534e-07	0.505959	2.7061	5.34847	89	5.25783	2.87204	2.54088	2.19163	2.62239	3.04181	2.68321	2.99077	4.99992	5.0283	4.73495	5.24991	5.77083	6.63969	5.01567
glutaraldehyde	6.24994	-1.41436	down-regulated	5.62423e-07	0.375176	12.6146	33.6231	86	5.51281	13.6191	13.0743	11.4871	11.3946	14.9046	12.3219	11.5004	30.3402	31.4261	31.0919	28.5835	37.5921	44.7458	31.5821
4-hydroxybutyrate	6.2239	-2.28396	down-regulated	5.97176e-07	0.205333	0.0599919	0.292169	248	9.65058	0.0666121	1e-06	0.072447	0.0881087	0.0738317	0.0613153	0.0576278	0.273205	0.385856	0.272975	0.193605	0.306364	0.318308	0.294868
Ethanolamine	6.17107	-1.88041	down-regulated	6.74418e-07	0.271607	38.4716	141.644	174	10.2176	35.8874	21.5393	38.1747	30.1107	32.6165	60.6129	50.3596	127.398	150.644	111.704	122.876	158.066	133.079	187.744
L-dopa	6.09773	-1.37001	down-regulated	7.98494e-07	0.38689	0.655831	1.69514	218	27.4814	0.562139	0.348922	0.718916	0.565699	0.525673	1.15518	0.714287	1.59521	1.54246	1.57397	1.67202	1.82369	1.68607	1.97255
asparagine	6.0864	0.893743	up-regulated	8.19596e-07	1.85799	96.7555	52.0753	116	19.9221	93.3181	106.055	81.5117	82.537	108.058	104.226	101.582	54.8632	47.1915	62.7806	55.7384	47.8839	44.2293	51.8405
Adipamide	6.02653	0.501167	up-regulated	9.4073e-07	1.41536	0.641246	0.453063	253	20.813	0.602118	0.659305	0.630577	0.726807	0.619369	0.615586	0.634963	0.462897	0.406365	0.483999	0.504304	0.437654	0.458136	0.418087
3-Methylamino-1,2-propanediol	6.01293	-0.770819	down-regulated	9.70677e-07	0.586085	0.918992	1.56802	117	5.52597	0.893533	0.753078	0.684735	0.994046	0.995322	1.04135	1.07088	1.48214	1.39769	1.49574	1.5574	1.681	1.69773	1.66444
fucose	5.99216	-2.57156	down-regulated	1.01821e-06	0.168222	0.231296	1.37495	117	21.6428	0.434515	1e-06	1e-06	1e-06	0.643704	1e-06	0.54085	1.37645	1.08679	1.5434	1.55475	1.3542	1.32557	1.38346
alanine	5.97627	-0.642622	down-regulated	1.05617e-06	0.640548	339.945	530.71	116	7.25836	337.155	388.81	335.318	306.876	364.098	337.227	310.13	515.183	533.59	545.057	470.147	547.773	616.546	486.671
3-Aminoisobutyric acid	5.95812	3.30052	up-regulated	1.10122e-06	9.85269	46.3557	4.70488	102	7.59182	45.4285	67.9089	48.5029	33.4062	53.5727	43.0318	32.639	4.72604	6.51135	5.93796	2.73013	4.30378	5.07556	3.64936
phosphomycin	5.95159	-19.6359	down-regulated	1.11792e-06	1.22741e-06	1e-06	0.814721	71	14.7413	1e-06	1e-06	1e-06	1e-06	1e-06	1e-06	1e-06	0.960312	0.797496	1.2291	0.903485	0.601192	0.531718	0.679742
Aminooxyacetic acid	5.94861	-1.7459	down-regulated	1.1256e-06	0.298148	8.48901	28.4725	235	7.9127	8.51104	9.04494	8.87918	6.90084	11.2647	8.22653	6.59586	25.2987	29.334	28.1262	19.6251	31.9975	37.94	26.9858
Nicotinoylglycine	5.91953	-0.796234	down-regulated	1.20358e-06	0.57585	3.38403	5.87657	207	6.11047	3.78273	3.38486	2.9371	3.28526	3.72288	3.23799	3.33735	5.67942	5.38281	5.04369	6.74769	6.06978	6.77327	5.43935
xanthine	5.71374	2.88363	up-regulated	1.93312e-06	7.38006	1.83131	0.248143	355	28.4884	1.39585	2.27945	0.973012	2.03403	1.89085	2.3414	1.90456	0.236061	0.231724	0.232771	0.243878	0.259581	0.326784	0.206199
glutamine	5.619	1.2314	up-regulated	2.40438e-06	2.34794	893.518	380.554	156	22.6225	959.049	607.05	1070.25	944.15	1015.61	897.017	761.5	376.758	396.601	422.415	319.223	382.953	380.015	385.914
trans-4-hydroxy-L-proline	5.60557	-20.1735	down-regulated	2.47987e-06	8.45619e-07	1e-06	1.18257	158	24.6404	1e-06	1e-06	1e-06	1e-06	1e-06	1e-06	1e-06	0.904962	0.50394	1.17698	1.24952	1.47664	1.3462	1.61972
Alizarin	5.58752	18.9656	up-regulated	2.58514e-06	511937	0.511937	1e-06	89	8.40308	0.666243	0.553841	0.432685	0.28963	0.361157	0.532513	0.747493	1e-06	1e-06	1e-06	1e-06	1e-06	1e-06	1e-06
beta-Mannosylglycerate	5.54338	1.41151	up-regulated	2.86167e-06	2.66015	11.3071	4.25056	204	19.4139	8.71467	11.737	10.7742	13.9949	8.54944	13.8814	11.4981	3.86176	3.83319	3.7259	4.03241	4.73691	5.4359	4.12781
sorbitol	5.52781	0.835693	up-regulated	2.96615e-06	1.78471	3.59682	2.01535	231	18.8367	3.62216	4.20662	3.92688	3.46657	3.06162	3.4499	3.44401	1.88751	1.7494	1.88265	2.04176	2.14013	2.72554	1.68045
Citramalic acid	5.52664	-2.42317	down-regulated	2.97413e-06	0.186446	0.0494604	0.265281	247	14.8235	0.116502	0.105565	1e-06	1e-06	1e-06	1e-06	0.124152	0.246778	0.293431	0.221764	0.230953	0.287759	0.273314	0.302967
oxalic acid	5.50443	-3.0351	down-regulated	3.13018e-06	0.121995	19.9454	163.493	147	5.31798	17.0015	48.1868	32.711	20.514	13.1229	4.7128	3.36912	135.956	183.283	118.844	115.371	194.717	234.817	161.465
alpha-ketoglutaric acid	5.50412	1.90778	up-regulated	3.13245e-06	3.75231	6.47841	1.72651	247	17.5309	6.29028	7.29025	3.28189	6.32031	6.93291	8.03189	7.20134	1.61383	1.3508	1.73081	1.79776	1.86367	1.81375	1.91496
Dehydroascorbic Acid	5.40089	6.28626	up-regulated	3.97291e-06	78.0466	8.54025	0.109425	173	30.3029	4.92695	8.43198	9.5329	10.407	4.48597	11.696	10.301	0.00364207	0.235897	1e-06	0.204797	0.000566631	1e-06	0.32107
carbamoyl-aspartic acid	5.39936	-1.169	down-regulated	3.98696e-06	0.444729	0.509803	1.14632	160	13.9646	0.49739	0.602915	0.544463	0.595436	0.530598	0.40164	0.396177	1.05225	0.886794	1.16114	1.13147	1.24993	1.50362	1.03905
fumaric acid	5.38222	1.18609	up-regulated	4.14748e-06	2.27536	129.508	56.9177	245	7.63827	114.097	129.532	123.549	118.082	99.7907	154.633	166.873	58.0567	53.4655	57.4975	63.6552	54.8164	46.9996	63.9334
2-aminoethanethiol	5.36837	-1.23218	down-regulated	4.2818e-06	0.425673	14.4648	33.9812	174	5.90595	15.9021	15.1102	13.5867	13.4502	17.3283	13.3265	12.5499	30.7224	30.9938	28.3512	33.0003	37.6934	46.6515	30.4554
Homocystine	5.36437	-1.4902	down-regulated	4.3215e-06	0.355963	6.32063	17.7564	128	32.7547	3.82508	5.69666	5.61587	8.26853	7.33298	6.75437	6.75091	19.9551	18.912	20.8802	20.1227	14.49	11.2169	18.7181
N-Ethylglycine	5.3532	-0.90837	down-regulated	4.43401e-06	0.532787	14.2426	26.7323	130	5.16705	12.0126	17.0582	15.9851	10.4977	16.7514	14.5802	12.8129	25.1276	27.0754	28.6214	20.4734	28.5434	31.0197	26.2649
6-Methylmercaptopurine	5.2871	-2.27593	down-regulated	5.16297e-06	0.206479	0.168362	0.815392	249	36.5479	0.0277664	0.161647	0.570824	0.0611657	0.253376	0.0805326	0.0232195	0.780428	0.945717	0.76383	0.658022	0.850677	0.773439	0.935629
Methyl-beta-D-galactopyranoside	5.18014	-2.10432	down-regulated	6.60485e-06	0.23256	0.212015	0.911655	133	24.1765	0.56912	1e-06	0.126891	0.147886	0.395847	0.135391	0.108964	0.869306	0.750041	0.859075	1.01953	0.948181	1.16122	0.774226
maleic acid	5.04046	1.11845	up-regulated	9.1104e-06	2.17113	1.35418	0.62372	245	10.9689	1.24982	1.56993	1.36083	1.24217	0.936855	1.53461	1.58504	0.671961	0.533641	0.678831	0.83757	0.544738	0.476336	0.622962
1-Hydroxyanthraquinone	5.02967	-0.682026	down-regulated	9.33958e-06	0.623289	0.390028	0.625758	281	5.24485	0.480258	0.394239	0.370304	0.369425	0.391196	0.355307	0.36947	0.58435	0.552746	0.553727	0.651925	0.676344	0.75667	0.604546
Diglycerol	4.95784	0.73972	up-regulated	1.10195e-05	1.66985	4.95606	2.96797	103	18.185	5.28475	4.47664	4.63971	4.11801	5.06848	5.47946	5.62536	3.23163	2.82247	3.44993	3.46596	2.57864	2.1877	3.03943
4-aminophenol	4.93106	5.84341	up-regulated	1.17203e-05	57.4172	0.143	0.00249055	251	37.158	0.126826	0.0977359	0.0750601	0.212917	0.121631	0.198382	0.16845	1e-06	1e-06	1e-06	1e-06	0.000131519	1e-06	0.0172973
Sucrose-6-Phosphate	4.92278	6.8518	up-regulated	1.1946e-05	115.504	2.17559	0.0188356	315	33.6159	1.38746	1.40364	1.65792	3.19	1.84919	3.21712	2.5238	5.08898e-05	1e-06	0.131793	1e-06	1e-06	1e-06	1e-06
p-Anisic acid	4.77291	-18.1855	down-regulated	1.68689e-05	3.35441e-06	1e-06	0.298115	209	6.70208	1e-06	1e-06	1e-06	1e-06	1e-06	1e-06	1e-06	0.256287	0.32021	0.227592	0.230987	0.322636	0.534255	0.19484
Prostaglandin E2	4.74979	-1.25526	down-regulated	1.77915e-05	0.418918	0.167728	0.400384	225	6.22354	0.200608	0.209738	0.182413	0.0917463	0.243553	0.146562	0.0994745	0.391193	0.314306	0.361996	0.52616	0.40136	0.359189	0.448482
panthenol	4.70955	5.73721	up-regulated	1.95186e-05	53.3422	3.59157	0.0673308	390	36.5822	2.03907	2.91801	3.16858	4.39177	2.3233	5.85738	4.4429	7.78177e-05	1e-06	0.471232	1e-06	1e-06	1e-06	1e-06
spermidine	4.65012	1.49437	up-regulated	2.23811e-05	2.81741	3.09262	1.09768	200	32.3515	2.44674	3.06899	2.8004	3.01834	2.35956	3.85717	4.09714	1.30546	0.915114	1.50251	1.61806	0.719762	0.436776	1.18609
2-hydroxybutanoic acid	4.63541	-2.62097	down-regulated	2.3152e-05	0.162559	0.128786	0.792241	131	6.57212	0.100133	1e-06	0.172162	0.0871424	0.11941	0.233016	0.189635	0.611666	0.741588	0.702932	0.439003	1.00676	0.846801	1.19694
indole-3-acetamide	4.62397	5.9214	up-regulated	2.37698e-05	60.6066	8.83166	0.145721	416	39.9206	4.86251	6.63435	6.04	10.4685	7.40536	13.3467	13.0642	0.00633948	1e-06	0.460801	0.552902	1e-06	1e-06	1e-06
Glucosaminic acid	4.51134	6.80519	up-regulated	3.08081e-05	111.832	3.37078	0.0301414	418	35.1805	2.22111	2.40244	2.27025	4.83767	2.64855	5.59873	3.61668	1e-06	1e-06	1e-06	1e-06	0.000458831	0.210526	1e-06
21-hydroxypregnenolone	4.50085	-2.08416	down-regulated	3.15611e-05	0.235834	0.0599799	0.254332	145	8.30618	0.0687533	0.0635233	0.0603097	0.0433981	0.0620808	0.0619856	0.0598087	0.267004	0.148209	0.35002	0.366931	0.215978	0.223022	0.209156
N-Acetyl-D-galactosamine	4.43318	1.15473	up-regulated	3.68822e-05	2.22642	9.99288	4.48831	202	29.8729	9.87916	9.14024	7.19769	8.78022	10.2943	12.4523	12.2062	3.4686	4.19648	3.07587	3.23301	5.79845	5.29007	6.35567
L-homoserine	4.43199	-2.08887	down-regulated	3.69834e-05	0.235065	1.88093	8.00176	218	14.3281	0.971144	1.46921	1.92119	1.73145	1.07639	3.10622	2.8909	6.15835	8.1365	5.05809	5.67503	10.3091	9.57006	11.1052
nicotinic acid	4.43013	0.462803	up-regulated	3.71424e-05	1.37822	6.2821	4.55813	180	10.8081	6.2317	6.49601	5.37498	5.87977	6.16962	7.15732	6.66529	4.76368	4.19992	4.94243	5.20771	4.25866	3.9962	4.53835
4-Methyl-5-thiazolethanol	4.38297	1.54199	up-regulated	4.14025e-05	2.91196	2.51338	0.863122	174	21.5541	2.52525	2.0115	1.84102	2.0476	2.29531	3.31015	3.56281	0.91811	0.765674	0.998291	1.01247	0.75393	0.539198	1.05418
guanosine	4.25948	-1.18582	down-regulated	5.50195e-05	0.439575	0.872919	1.98583	245	42.1604	0.830366	1.54074	0.707554	0.942928	0.754373	0.742573	0.591901	1.70549	1.93538	1.63546	1.56726	2.34992	2.48589	2.22138
2-Monopalmitin	4.25391	5.27262	up-regulated	5.57303e-05	38.656	2.58458	0.066861	314	38.5438	1.30667	1.72777	2.06246	3.65398	1.89067	4.14537	3.30512	0.0670374	0.0487723	0.0902967	0.068408	0.0612653	0.0412457	0.0910019
glucose-6-phosphate	4.22155	6.81784	up-regulated	6.00411e-05	112.817	56.4174	0.50008	315	34.6199	58.8788	27.9894	20.2113	60.1507	89.5254	74.7182	63.4478	0.798075	0.77757	0.874995	0.747111	0.000549779	1e-06	0.302257
Methyl Phosphate	4.18619	-1.02164	down-regulated	6.51337e-05	0.492556	20.0725	40.7516	241	8.53083	15.9959	19.1589	14.3709	19.1076	23.2351	21.1742	27.4646	39.0695	30.7633	39.543	49.0243	41.4686	52.8614	32.5312
guaiacol	4.18049	-2.19035	down-regulated	6.59948e-05	0.219098	0.0579987	0.264716	151	6.4608	0.0734224	0.0178933	0.0153326	0.0305392	0.103727	0.0654924	0.0995836	0.304028	0.21791	0.390457	0.330287	0.197627	0.146986	0.265716
3-Cyanoalanine	4.17704	1.7475	up-regulated	6.65217e-05	3.35777	1.43171	0.426388	141	12.4359	0.675166	2.0668	1.58425	1.13038	1.72076	1.32924	1.5154	0.434131	0.379486	0.468684	0.46003	0.41406	0.423371	0.404955
5-Hydroxyindole-2-carboxylic acid	4.17607	2.45384	up-regulated	6.66701e-05	5.47871	5.88838	1.07478	376	33.1655	3.67695	4.04502	5.17561	8.16269	4.40961	9.14914	6.59969	1.08345	0.889338	1.19046	1.20128	1.0391	0.850904	1.26891
fructose-6-phosphate	4.10841	3.29836	up-regulated	7.79101e-05	9.83796	7.03466	0.715053	315	34.4625	5.50017	4.66091	4.06606	7.61401	5.7322	11.2668	10.4025	0.910907	0.555591	1.22573	1.10987	0.36547	0.214182	0.623621
serine	4.10789	0.447508	up-regulated	7.80025e-05	1.36368	307.815	225.724	204	12.2147	335.228	327.678	260.368	295.488	316.246	318.815	300.886	231.005	183.608	256.742	261.503	215.635	207.743	223.828
N-Acetyl-beta-D-mannosamine	4.07934	1.13898	up-regulated	8.33021e-05	2.20225	1.66125	0.754342	202	29.7272	1.6002	1.50916	1.1498	1.46174	1.67894	2.09491	2.13397	0.593834	0.719196	0.534123	0.545139	0.956911	0.836388	1.0948
L-Malic acid	4.05034	0.838293	up-regulated	8.90544e-05	1.78793	115.372	64.5279	233	12.8411	108.513	100.706	99.3059	106.864	96.666	145.934	149.611	64.0671	62.7134	64.3788	65.1332	64.5987	55.1836	75.6202
citrulline	4.04401	0.542313	up-regulated	9.03636e-05	1.45631	27.1945	18.6736	256	23.9013	22.3145	32.2219	30.4999	24.3697	27.6184	27.6254	25.7114	17.3391	16.9998	18.9956	16.1429	20.4026	19.6354	21.1998
Linoleic acid methyl ester	3.98254	-1.75094	down-regulated	0.000104102	0.297109	0.0506355	0.170428	97	13.5112	0.1183	1e-06	1e-06	0.0601473	0.0479786	0.0713467	0.056674	0.154983	0.126293	0.143131	0.205937	0.184517	0.147841	0.230291
4-hydroxycinnamic acid	3.96169	-1.85125	down-regulated	0.000109221	0.277152	0.0528432	0.190665	237	28.2121	0.0819988	0.0552624	0.0537794	0.0482448	0.051881	0.0378676	0.0408685	0.140229	0.155555	0.132573	0.133714	0.257502	0.253132	0.261948
N-Acetyl-N-formyl-5-methoxykynurenamine	3.93218	-1.62047	down-regulated	0.000116902	0.32523	0.0652059	0.200492	239	15.3594	0.122387	0.109192	0.0983323	1e-06	0.126528	1e-06	1e-06	0.188588	0.18479	0.176758	0.205344	0.21596	0.220208	0.211794
cycloleucine	3.92149	2.20004	up-regulated	0.000119816	4.59491	2.16413	0.470985	156	7.8451	3.58448	2.85441	2.06793	1.56394	2.04092	1.30127	1.73596	0.399825	0.443692	0.292541	0.492428	0.556107	0.549229	0.56307
2-Deoxy-D-galactose	3.85529	-2.01015	down-regulated	0.000139543	0.248247	0.181065	0.729377	161	28.7892	1e-06	1e-06	0.32677	1e-06	1e-06	0.477735	0.462947	0.788187	0.636914	0.937643	0.819917	0.637655	0.562607	0.722712
2-Deoxytetronic acid	3.80811	-0.613175	down-regulated	0.000155559	0.653756	0.140573	0.215024	233	13.9255	0.13183	0.141686	0.146285	0.115553	0.132489	0.152641	0.163527	0.227051	0.17971	0.240354	0.270986	0.195543	0.204997	0.186525
Dithioerythritol	3.796	-1.69991	down-regulated	0.000159955	0.307806	0.541571	1.75946	221	5.28263	0.465191	0.525397	0.574541	0.559097	0.651927	0.520276	0.494564	1.70324	1.14439	1.44415	2.9898	1.66835	1.90568	1.46057
1-Hydroxy-2-naphthoic acid	3.77798	1.18223	up-regulated	0.000166731	2.26927	1.11057	0.489396	185	17.3281	0.942853	1.02835	0.832756	0.9627	1.10275	1.14394	1.76063	0.495966	0.504699	0.499742	0.483702	0.479645	0.44481	0.517207
3-hydroxybutyric acid	3.7186	-0.556864	down-regulated	0.00019116	0.679778	0.130053	0.191317	233	8.256	0.115557	0.108936	0.109093	0.115591	0.119012	0.167087	0.175094	0.188644	0.171811	0.198858	0.196489	0.194211	0.182287	0.206915
farnesol	3.71599	-0.938072	down-regulated	0.000192313	0.52193	0.398661	0.763822	123	5.11948	0.464518	0.294485	0.395988	0.384082	0.497687	0.375663	0.378205	0.693836	0.617843	0.532347	1.01554	0.825391	0.735414	0.926377
N,N-Dimethyl-p-phenylenediamine	3.64338	-2.80317	down-regulated	0.000227312	0.143272	0.0213656	0.149126	315	18.9222	1e-06	1e-06	1e-06	1e-06	0.054014	1e-06	0.0955403	0.154223	0.0996471	0.166624	0.220926	0.124167	0.0763426	0.201951
Erythrose	3.61309	-1.55038	down-regulated	0.000243729	0.341421	1.7643	5.16752	205	14.4277	5.11314	1.3271	1.12627	1.12926	1.56441	1.0588	1.03111	4.63994	4.99054	4.2339	4.72768	5.79525	6.9598	4.82555
maltotriose	3.56724	-1.50651	down-regulated	0.000270872	0.351961	1.64524	4.67448	204	41.1939	1e-06	0.915712	3.16048	1.34717	3.12949	1.1256	1.83819	3.85487	4.01771	3.4919	4.0831	5.74546	6.22792	5.30038
O-Phosphorylethanolamine	3.49062	-0.755751	down-regulated	0.000323129	0.592238	0.517985	0.874622	341	33.4398	0.755895	0.461154	0.404524	0.468553	0.481748	0.434217	0.619802	0.815291	0.750827	0.797876	0.904614	0.937437	0.759982	1.15633
phenylalanine	3.47381	0.44995	up-regulated	0.000335881	1.36599	65.6481	48.0589	192	18.7141	65.9813	74.8246	48.736	63.7925	65.4958	74.2002	66.506	47.9753	41.2229	50.6354	52.9004	47.8734	49.567	46.2377
6-hydroxy caproic acid trimer	3.38204	4.91765	up-regulated	0.000414918	30.2245	1.25882	0.041649	187	8.83647	1.39244	1.50947	1.29292	0.916675	1e-06	1.56844	2.13179	5.35455e-05	1e-06	1e-06	0.153521	0.000370937	0.137594	1e-06
Isomaltose	3.37264	-0.450317	down-regulated	0.000423992	0.731882	7.54244	10.3055	204	43.4239	6.09655	6.8412	6.91577	7.83777	7.20559	8.96537	8.93484	9.48326	9.69214	9.42387	9.33736	11.3958	11.8138	10.9926
L-cysteine	3.35982	-0.667876	down-regulated	0.000436701	0.629433	0.605302	0.961663	220	16.9529	0.442074	0.863202	0.803877	0.619555	0.635679	0.520193	0.352535	0.978228	0.881025	1.07848	0.985185	0.935501	0.982131	0.891086
Aminomalonic acid	3.34493	-1.74488	down-regulated	0.000451928	0.29836	1.1492	3.85171	232	14.7976	1.019	0.847974	0.71378	1.05673	1.46462	1.559	1.38327	3.48349	1.99059	3.82939	5.54539	3.77973	2.41312	5.92029
alpha-Aminoadipic acid	3.31516	-1.12756	down-regulated	0.000483997	0.457689	0.372669	0.814241	260	21.1414	0.316175	0.36702	0.337957	0.309886	0.321297	0.449367	0.50698	0.888217	0.60277	1.10366	1.05334	0.66241	0.485503	0.903779
Melatonin	3.25068	-0.568862	down-regulated	0.000561464	0.674148	0.13148	0.195032	173	7.07488	0.0955198	0.122122	0.116688	0.135071	0.113429	0.167419	0.170115	0.19922	0.159067	0.2178	0.228223	0.186971	0.186745	0.187198
Phenaceturic acid	3.18736	1.60327	up-regulated	0.000649597	3.0383	1.43322	0.471717	104	13.3793	1.34072	1.2014	0.696352	1.73661	1.02162	1.84537	2.19046	0.369323	0.706943	0.181118	0.393435	0.526589	0.759515	0.365096
glutamic acid	3.15657	-1.06432	down-regulated	0.000697313	0.478199	90.343	188.924	246	12.6891	83.05	99.1654	49.2141	70.0421	88.1514	124.57	118.209	174.208	179.055	174.203	169.497	197.55	296.197	131.756
2-hydroxypyridine	3.07889	-0.353602	down-regulated	0.000833889	0.782628	7.72961	9.87648	152	5.27122	6.01562	7.63156	7.9962	8.15037	7.25255	8.42096	8.64	10.2808	9.08793	10.6722	11.2036	9.27927	8.60371	10.0079
Cetadiol	3.05873	-0.862593	down-regulated	0.000873517	0.549963	0.0300042	0.0545567	263	16.5364	0.0414771	0.0265946	0.0221419	0.0258782	0.0335608	0.0338259	0.026551	0.0496537	0.0419531	0.044481	0.0656018	0.0585373	0.0773971	0.0442731
D-Fructose 1,6-bisphosphate	3.02934	3.99875	up-regulated	0.000934672	15.9862	9.05123	0.566191	300	35.5103	6.09908	4.35652	3.77258	15.2891	5.85049	15.0798	12.9111	0.624985	0.376325	0.803901	0.806946	0.399078	0.21651	0.735591
beta-Glycerophosphoric acid	2.996	0.720442	up-regulated	0.00100924	1.64769	0.867596	0.526554	299	21.4149	0.63981	0.753257	0.717881	0.990051	0.764444	1.14073	1.067	0.53248	0.397279	0.625512	0.607545	0.50732	0.484228	0.531513
Glucose-1-phosphate	2.93093	-0.927155	down-regulated	0.00117238	0.525895	7.8361	14.9005	217	12.8212	15.0696	7.41241	4.32164	8.31982	6.32999	4.74265	8.65654	13.0642	14.0068	13.0105	12.2354	17.2604	19.2496	15.4768
phytosphingosine	2.79742	-1.79091	down-regulated	0.00159433	0.288989	0.0617244	0.213587	204	5.8055	0.0677399	0.0676213	1e-06	0.0661213	0.0816224	0.07046	0.0785052	0.163792	0.163299	0.151717	0.177361	0.261174	0.412344	0.165424
scopoletin	2.74148	-2.56428	down-regulated	0.00181353	0.169073	0.00876662	0.0518511	234	6.45852	1e-06	1e-06	1e-06	0.0167083	0.0243533	1e-06	0.0203007	0.0407059	0.0841442	0.0288879	0.0277479	0.0558989	0.0913778	0.0341952
Lactobionic Acid	2.74123	1.11876	up-regulated	0.00181454	2.1716	0.774942	0.356853	252	41.9064	0.554517	1.034	0.411797	1.17286	0.626951	0.890714	0.733765	0.36701	0.29727	0.41673	0.399052	0.334496	0.27188	0.411533
phenylethylamine	2.70802	1.50957	up-regulated	0.00195874	2.84726	1.68216	0.5908	174	17.1853	1.60437	0.960233	0.677347	2.55011	1.45468	2.24266	2.28571	0.664108	0.59851	0.737972	0.663139	0.443829	0.254726	0.773317
O-methylthreonine	2.69515	-0.486825	down-regulated	0.00201767	0.713594	0.248064	0.347626	88	12.4804	0.203082	0.245609	0.20386	0.372078	0.206683	0.219484	0.285652	0.356673	0.329724	0.351338	0.391684	0.334226	0.314126	0.355611
lysine	2.68896	-0.18198	not-significant	0.00204665	0.881492	683.785	775.713	174	26.4036	748.124	733.346	674.185	657.238	698.607	651.836	623.159	752.868	689.917	788.249	784.687	804.721	795.422	814.128
5-Aminoimidazole-4-carboxamide	2.65325	16.1191	up-regulated	0.00222206	71178.1	0.0711781	1e-06	142	35.7684	1e-06	0.0969887	0.0998042	0.100497	0.101498	1e-06	0.0994571	1e-06	1e-06	1e-06	1e-06	1e-06	1e-06	1e-06
1,5-Anhydroglucitol	2.63975	0.47622	up-regulated	0.00229219	1.39109	2.60915	1.87561	226	23.9853	2.68901	2.88788	2.22833	2.52036	2.67986	2.41617	2.84244	1.81643	2.20552	1.7889	1.51901	1.85289	1.29465	2.65186
guanine	2.60929	-0.570593	down-regulated	0.00245871	0.67334	0.054784	0.0813616	295	44.5573	0.0733843	0.0697559	0.047274	0.0447712	0.0603013	0.0330427	0.0549588	0.0903611	0.0856694	0.0942088	0.0914171	0.0692797	0.0708761	0.0677192
4-Hydroxyphenylethanol	2.60444	2.10516	up-regulated	0.00248633	4.30246	0.303906	0.0706355	179	17.3662	0.38311	0.216336	1e-06	0.37744	0.333536	0.472248	0.344673	0.104927	0.108622	0.112557	0.0944866	0.000271263	1e-06	0.0735838
L-kynurenine	2.60253	-16.6553	down-regulated	0.00249727	9.68837e-06	1e-06	0.103217	192	30.7612	1e-06	1e-06	1e-06	1e-06	1e-06	1e-06	1e-06	0.137246	0.132424	0.131676	0.148262	0.000415322	0.172492	1e-06
mannitol	2.56117	-4.5111	down-regulated	0.00274681	0.0438554	0.1302	2.96883	128	26.9873	0.170328	0.187631	0.170031	0.0441406	0.161475	0.00321024	0.174581	1.52572	3.24171	0.187332	5.84838	3.05552	1.8348	5.08838
D-Arabitol	2.51804	0.883645	up-regulated	0.00303364	1.84503	434.167	235.317	217	20.89	430.191	375.342	342.678	434.177	397.902	531.14	527.742	298.967	258.677	318.829	324.008	95.0453	27.8992	323.795
cuminic alcohol	2.50815	-17.6175	down-regulated	0.00310352	4.97269e-06	1e-06	0.201099	133	23.352	1e-06	1e-06	1e-06	1e-06	1e-06	1e-06	1e-06	0.0037923	0.214168	1e-06	0.254655	0.3086	0.36693	0.259543
Benzoylformic acid	2.4927	-1.48051	down-regulated	0.00321589	0.358363	0.886744	2.47443	89	5.81058	1.07087	0.585387	0.557704	0.925291	0.96531	1.01977	1.08288	2.2675	1.50868	1.72779	4.47256	2.3091	1.5143	3.52105
Gluconic lactone	2.43851	-0.450114	down-regulated	0.00364329	0.731985	3.74169	5.11171	217	17.311	5.27591	4.54685	3.59908	3.52657	4.02644	2.38362	2.83338	5.12402	4.81265	5.15757	5.42005	5.0868	4.89824	5.28261
flavin adenine degrad product	2.38978	-4.10176	down-regulated	0.00407582	0.0582435	0.0326979	0.561399	231	23.6356	1e-06	1e-06	0.228879	1e-06	1e-06	1e-06	1e-06	0.00803274	0.666393	0.777789	1e-06	0.825205	0.866425	0.785947
ribose	2.36285	-0.364047	down-regulated	0.00433659	0.776982	26.9202	34.6471	103	20.1813	32.0788	28.1043	19.4091	22.3417	31.5407	27.6974	27.2693	35.0343	35.5358	33.9165	35.6784	33.764	40.3428	28.258
Maleimide	2.36244	2.4701	up-regulated	0.00434066	5.54082	0.44565	0.0804303	154	6.36652	0.936995	0.275349	0.287421	0.1601	0.67669	0.366648	0.416348	0.110323	0.10316	0.102167	0.127401	0.000345854	0.119615	1e-06
galactose	2.35528	-0.746593	down-regulated	0.00441286	0.596009	0.385976	0.647601	305	26.0126	0.365922	0.467481	0.634304	0.216731	0.402219	0.204259	0.410915	0.555583	0.62322	0.525644	0.523498	0.763909	0.872579	0.668772
Dihydroxyacetone	2.32362	-23.3027	down-regulated	0.00474652	9.6645e-08	1e-06	10.3471	70	8.54202	1e-06	1e-06	1e-06	1e-06	1e-06	1e-06	1e-06	9.9554	4.89851	7.3115	27.5491	7.16963	4.77042	10.7755
beta-hydroxypyruvate	2.29538	-3.28843	down-regulated	0.00506548	0.102349	0.0153859	0.150327	262	15.077	0.0391373	1e-06	0.0284605	1e-06	0.0400992	1e-06	1e-06	0.00334941	0.187351	1e-06	0.200563	0.220161	0.231369	0.209496
Analyte 113	2.26801	-1.06617	down-regulated	0.00539504	0.477584	0.0371709	0.0778311	111	6.95169	1e-06	0.0502939	0.049394	0.0487139	0.0615713	0.0502212	1e-06	0.0754182	0.0810604	0.0512786	0.103201	0.0764498	0.097409	0.0600004
N-methylaniline	2.25351	-0.248107	not-significant	0.00557808	0.842001	0.214238	0.254439	164	12.5116	0.212325	0.226219	0.224168	0.199462	0.226453	0.192473	0.218563	0.261241	0.242647	0.277534	0.264749	0.242395	0.202838	0.289667
lactic acid	2.2416	-0.685738	down-regulated	0.00573322	0.621688	12.1791	19.5903	117	6.51211	18.6623	7.35396	16.2562	11.4367	7.47673	11.1133	12.9541	20.8587	15.7683	23.6192	24.3675	17.2169	13.761	21.5405
Adenosine 5-monophosphate	2.22862	1.80789	up-regulated	0.00590722	3.5013	0.370333	0.10577	315	45.21	0.155079	0.35155	0.190379	0.408058	0.404471	0.475808	0.606983	0.00356389	1e-06	0.113569	0.398578	0.0643918	0.127857	0.0324293
D-erythro-sphingosine	2.21999	0.677413	up-regulated	0.0060257	1.59927	5.43277	3.39703	204	11.2299	3.43545	6.57361	7.11048	6.92175	3.78655	5.08453	5.11698	3.45561	3.50374	4.62736	2.54511	3.20991	2.9806	3.45687
6-phosphogluconic acid	2.21324	1.51581	up-regulated	0.00612017	2.85959	5.76999	2.01777	240	36.144	3.38383	3.47885	3.74609	6.20294	3.80631	9.7994	9.97249	2.03228	1.53556	2.37769	2.29895	1.93915	1.621	2.31975
thymidine	2.17292	-6.745	down-regulated	0.00671559	0.00932291	0.000955437	0.102483	125	17.1397	1e-06	7.29278e-06	0.00275154	0.00174606	0.00209043	1e-06	9.07271e-05	0.00226468	0.13992	1e-06	0.083012	0.157151	0.225521	0.109508
3-hydroxybenzoic acid	2.15393	3.84767	up-regulated	0.00701563	14.3967	0.243139	0.0168885	267	17.2431	0.573006	0.344365	0.255606	1e-06	0.193069	0.170587	0.165342	4.90716e-05	0.118165	1e-06	1e-06	1e-06	1e-06	1e-06
MALONAMIDE	2.10736	-1.71702	down-regulated	0.00780975	0.304176	1.16571	3.83237	70	6.01359	1e-06	1.61678	2.07701	0.83177	0.911138	1.5471	1.17621	2.7836	4.96683	3.95707	1.0974	4.15073	7.60577	2.26519
pyridoxal phosphate	2.09317	-3.16969	down-regulated	0.0080692	0.111129	0.00344042	0.0309587	225	9.76461	0.0240769	1e-06	1e-06	1e-06	1e-06	1e-06	1e-06	0.0433355	0.0437438	0.0420898	0.0442016	0.000207682	1e-06	0.0431319
1-Methyladenosine	2.07107	-1.31088	down-regulated	0.00849046	0.403076	0.0960679	0.238337	119	46.18	0.0779342	0.121635	0.0610424	0.0492409	0.0798394	0.13486	0.147924	0.226373	0.102406	0.308142	0.367619	0.194055	0.102547	0.36722
palatinitol	2.0658	1.3307	up-regulated	0.00859404	2.51525	1.97267	0.784284	204	43.9412	1.32187	1.64976	0.948572	1.08	2.44489	3.26338	3.10021	0.606176	0.582173	0.669731	0.571274	0.987677	0.72218	1.35078
2-ketoadipate	2.06278	-0.255291	not-significant	0.00865406	0.837818	0.402684	0.480635	316	31.93	0.352459	0.383976	0.324982	0.456109	0.376279	0.433813	0.491174	0.488622	0.443292	0.51535	0.510655	0.468569	0.44939	0.488565
pantothenic acid	1.99202	1.62598	up-regulated	0.0101855	3.08651	3.45353	1.11891	247	27.9004	2.52579	6.33306	1e-06	4.9758	2.60528	3.79228	3.94247	1.16671	0.849552	1.3692	1.3653	1.02697	1.00016	1.05449
creatine degr	1.96295	0.370896	up-regulated	0.0108905	1.29316	9.32366	7.21	147	6.9106	7.62538	8.25344	8.16783	11.4313	8.23224	10.6114	10.944	7.51079	6.08096	8.14606	8.55336	6.70898	6.14419	7.32568
myo-inositol	1.95383	0.337115	up-regulated	0.0111216	1.26323	219.543	173.795	305	30.1355	214.093	202.529	201.493	221.038	193.394	253.613	250.64	189.391	151.631	212.69	210.641	149.493	127.664	175.055
O-acetylserine	1.88265	-0.197013	not-significant	0.0131024	0.872355	0.5721	0.655811	102	10.5224	0.597648	0.650998	0.501924	0.525312	0.650575	0.537391	0.540852	0.658197	0.644168	0.744854	0.594288	0.649601	0.634298	0.665273
pyridine-2,3-dicarboxylic acid	1.87185	-2.4726	down-regulated	0.0134323	0.180167	0.022036	0.122309	237	14.5392	1e-06	0.0806886	0.0735582	1e-06	1e-06	1e-06	1e-06	0.17148	0.168986	0.166505	0.179209	0.000411789	1e-06	0.16957
malonic acid	1.86945	1.35951	up-regulated	0.0135068	2.56598	1.59273	0.620712	255	14.6644	3.39814	2.09588	1.38485	1.27788	1.0149	1.03551	0.941967	0.588283	0.53881	0.5714	0.661277	0.661136	0.696601	0.627477
phosphate	1.81914	-0.460151	down-regulated	0.0151655	0.72691	6.83733	9.40601	299	10.2652	6.25461	7.10179	6.62305	7.3866	6.21948	6.8881	7.38767	10.547	12.2026	11.5665	8.31268	7.52639	10.0511	5.63588
Mono(2-ethylhexyl)phthalate	1.81314	-0.459815	down-regulated	0.0153765	0.727079	1.79445	2.46802	221	6.23625	1.56881	1.64145	1.62956	1.92502	1.797	1.9646	2.03467	2.56133	2.01796	2.1986	3.78736	2.23686	2.26311	2.21092
trehalose	1.78626	-0.785789	down-regulated	0.0163584	0.580035	83.7676	144.418	271	41.743	104.163	99.2855	91.5865	61.6139	78.6724	71.9529	79.0993	104.06	179.214	94.2873	66.6842	187.899	165.653	213.132
Pipecolinic acid	1.76041	1.85459	up-regulated	0.0173617	3.61649	18.4634	5.10532	176	16.0189	23.5184	28.4862	1e-06	23.0173	25.426	28.7955	1e-06	5.38343	4.69851	5.52032	6.01526	4.70074	4.42264	4.99634
Norleucine	1.74361	1.14811	up-regulated	0.0180463	2.21624	15.0189	6.77675	86	8.20206	17.5577	8.90817	6.16054	24.4043	11.6812	16.0704	20.35	6.2119	3.088	4.59888	16.8789	5.40984	4.0844	7.16539
3,5-Dihydroxyphenylglycine	1.72848	-3.06457	down-regulated	0.0186861	0.119529	0.0103106	0.0862605	282	11.5679	1e-06	1e-06	0.0721685	1e-06	1e-06	1e-06	1e-06	0.119645	0.0664115	0.144159	0.178896	0.000307251	1e-06	0.094403
N-Acetyl-beta-alanine	1.69966	-0.789861	down-regulated	0.0199682	0.5784	3.22046	5.56787	84	10.2392	3.89585	1e-06	3.59865	4.5253	1e-06	5.15388	5.36951	5.67068	5.16108	5.83122	6.05904	5.41085	5.08762	5.75461
inosine	1.68835	2.64207	up-regulated	0.0204952	6.24228	0.398721	0.0638742	230	40.7431	0.308594	0.458822	1e-06	0.713137	0.455647	0.854842	1e-06	4.55483e-05	0.0944968	1e-06	1e-06	0.117476	0.113386	0.121713
5'-methylthioadenosine	1.65374	1.01541	up-regulated	0.0221953	2.02148	0.140592	0.0695493	236	42.2729	0.0997023	0.147412	0.15761	0.143174	0.135349	0.156775	0.144123	4.95644e-05	1e-06	1e-06	0.121762	0.117468	0.0847509	0.162814
saccharopine	1.61514	0.933587	up-regulated	0.0242583	1.91002	21.2051	11.102	84	36.1643	11.7315	13.1207	18.6281	19.1252	14.8121	35.9076	35.1102	11.5233	8.79664	13.7042	12.693	10.1256	7.91073	12.9606
Pyrrole-2-Carboxylic Acid	1.60565	-3.96198	down-regulated	0.0247943	0.0641689	0.00363887	0.0567076	241	11.0528	1e-06	1e-06	1e-06	0.0254661	1e-06	1e-06	1e-06	4.33339e-05	1e-06	0.0813734	1e-06	0.104971	0.0972029	0.113361
trans,trans-Muconic acid	1.6039	-0.387115	down-regulated	0.0248943	0.764657	0.996459	1.30315	271	15.0314	1.55594	1.20628	0.931819	0.847503	0.903881	0.781081	0.748709	1.21991	1.20442	1.16778	1.29076	1.40944	1.53839	1.29131
cytidine-monophosphate	1.59937	1.54177	up-regulated	0.0251553	2.91151	1.64904	0.566385	243	14.0241	3.9317	2.24867	1.44632	1.20807	1.05463	0.89945	0.754396	0.543667	0.536696	0.533344	0.561388	0.595148	0.647002	0.547449
D-Glyceric acid	1.59662	0.963847	up-regulated	0.0253152	1.9505	8.34621	4.279	189	11.5309	6.08313	4.13283	3.53313	9.50774	7.68035	14.1354	13.3508	4.34704	4.15415	4.28605	4.61362	4.18308	4.29469	4.07437
O-Succinylhomoserine	1.57708	-0.638819	down-regulated	0.0264798	0.642238	4.21276	6.55949	128	8.34142	2.39564	4.33453	5.11617	4.17571	3.29173	5.27792	4.8976	4.79291	5.87535	4.72347	3.96738	8.84994	8.59555	9.11185
L-Allothreonine	1.51995	0.387309	up-regulated	0.0302033	1.30795	6.10483	4.66748	117	10.7692	5.96132	5.31866	4.01474	6.47723	5.54632	7.61999	7.79557	4.96505	4.10611	5.37127	5.54961	4.16756	3.3914	5.12136
3-Hydroxypyridine	1.48207	-0.175282	not-significant	0.0329559	0.885595	0.813093	0.918132	152	7.87318	0.638582	0.76451	0.824105	0.856076	0.79589	0.836701	0.975785	0.924774	0.824043	0.962775	0.996857	0.906119	0.895941	0.916413
Levoglucosan	1.43814	2.408	up-regulated	0.0364637	5.30739	3.26088	0.614404	204	20.7211	4.94011	3.89053	3.09308	6.70366	4.19879	1e-06	1e-06	0.000162622	1e-06	4.30066	1e-06	1e-06	1e-06	1e-06
xylose	1.4353	1.08807	up-regulated	0.0367033	2.12589	0.252975	0.118997	132	40.6325	0.294044	0.311103	0.155761	0.324708	0.337815	0.341259	0.00613468	0.160228	0.161705	0.180226	0.141148	0.000435014	0.189237	1e-06
D-alanyl-D-alanine	1.41469	-0.432399	down-regulated	0.0384867	0.741029	3.05877	4.12774	96	9.81474	3.06494	3.71187	3.09299	2.1802	4.19735	2.81934	2.34472	3.87247	5.07264	4.95197	2.31182	4.19463	4.89944	3.59121
2-deoxy-D-glucose	1.39499	-0.338884	down-regulated	0.0402724	0.790653	0.687192	0.869145	56	31.7022	0.648663	0.601657	1.02582	0.538678	0.737709	0.612953	0.644864	0.83909	0.725248	0.893612	0.911571	0.890119	0.712748	1.11163
Threonic acid	1.3849	1.32154	up-regulated	0.0412194	2.49933	0.322292	0.128951	220	16.6831	0.289339	0.28844	0.287721	0.311986	0.321156	0.386229	0.371174	7.69995e-05	1e-06	0.456524	1e-06	0.000667374	1e-06	0.445388
Tagatose	1.27557	-1.06993	not-significant	0.053019	0.476341	1.08511	2.27801	217	18.0804	0.716907	0.848132	1.28687	1.38937	1.05198	1.21847	1.08405	1.43461	1.33782	1.52906	1.44338	3.10624	5.26092	1.83404
Hippuric acid	1.27172	-16.5322	not-significant	0.0534906	1.05515e-05	1e-06	0.0947733	118	6.21439	1e-06	1e-06	1e-06	1e-06	1e-06	1e-06	1e-06	0.00358645	0.22187	0.20792	1e-06	0.000479119	1e-06	0.229555
4-nitrophenol	1.25728	-3.63098	not-significant	0.0552997	0.080717	0.00468771	0.0580759	238	11.0935	1e-06	1e-06	0.0131687	1e-06	0.0196403	1e-06	1e-06	3.74587e-05	0.0525604	1e-06	1e-06	0.110544	0.172582	0.0708063
4-Hydroxymandelic acid	1.25553	0.176353	not-significant	0.0555227	1.13002	0.686102	0.607157	267	28.6952	0.671065	0.6961	0.621589	0.607308	0.745693	0.726188	0.734773	0.64708	0.622733	0.67729	0.642389	0.546494	0.449089	0.665024
N-(3-aminopropyl)-morpholine	1.25525	-17.6098	not-significant	0.0555589	4.99944e-06	1e-06	0.200022	100	8.15636	1e-06	1e-06	1e-06	1e-06	1e-06	1e-06	1e-06	1e-06	1e-06	1e-06	1e-06	0.466521	0.483409	0.450222
Lyxose	1.24519	18.2744	not-significant	0.0568602	317052	0.317052	1e-06	103	19.6342	1e-06	0.653462	1e-06	1e-06	1e-06	0.752495	0.813401	1e-06	1e-06	1e-06	1e-06	1e-06	1e-06	1e-06
N-Methyl-L-glutamic acid	1.24102	0.457233	not-significant	0.0574093	1.37291	2.00702	1.46188	98	7.96266	1.87338	2.13556	2.05936	2.21066	2.07875	1.20913	2.48228	1.01889	0.67094	1.56525	1.00721	1.98998	2.0329	1.94796
Atrazine-2-hydroxy	1.20128	-0.846928	not-significant	0.0629106	0.555967	0.0103606	0.0186353	238	34.9244	1e-06	0.00298281	0.00328565	0.00568424	0.0238535	0.019636	0.0170811	0.0192609	0.0150036	0.020339	0.0234156	0.0165773	0.0111055	0.024745
Orotic acid	1.17149	-0.743626	not-significant	0.0673771	0.597237	0.215833	0.361387	254	9.16803	0.452875	0.0307135	0.0313254	0.364886	0.322272	1e-06	0.30876	0.364885	0.320232	0.383428	0.395658	0.3536	0.396798	0.315106
thymine	1.16461	0.239713	not-significant	0.0684525	1.18076	0.445239	0.377079	255	12.3382	0.547026	0.449151	0.309059	0.367415	0.531826	0.459597	0.452597	0.389763	0.436289	0.346915	0.391205	0.358392	0.349913	0.367076
tryptophan	1.03566	-0.225778	not-significant	0.0921166	0.855133	20.6121	24.104	202	32.6429	14.5563	21.7449	14.2976	21.9402	20.3453	27.5396	23.8609	24.0533	21.7633	24.1397	26.4891	24.0702	22.7907	25.4216
hypoxanthine	1.00402	0.425269	not-significant	0.0990796	1.34282	1.21895	0.907755	265	23.2727	0.623539	0.846801	1.46636	1.68795	0.844058	1.74782	1.31615	0.928733	0.756299	1.02596	1.0324	0.868054	0.794921	0.947914
2-methylfumarate	0.99166	0.555723	not-significant	0.101939	1.4699	0.148139	0.100782	81	11.9434	0.178411	1e-06	0.150986	0.175795	0.146401	0.164546	0.220837	0.0948207	0.0785511	0.0963538	0.112639	0.107689	0.105612	0.109807
Isoleucine	0.975117	0.148707	not-significant	0.105897	1.10858	161.822	145.973	158	10.7585	171.244	182.058	116.74	154.244	170.186	178.984	159.299	144.031	128.222	151.809	153.499	148.005	154.004	142.24
picolinic acid	0.953162	0.175154	not-significant	0.111388	1.12908	0.232994	0.206356	180	11.4171	0.265433	0.257268	0.184563	0.23935	0.169751	0.25594	0.258652	0.207415	0.195977	0.197237	0.23085	0.204277	0.210526	0.198213
Cysteinylglycine	0.949202	-0.886339	not-significant	0.112408	0.540985	0.571894	1.05713	115	5.21243	0.58301	0.607269	0.56235	0.51739	0.703837	0.535977	0.493424	0.0119686	1e-06	1.2743	1.34542	1.57361	1.87154	1.32311
butyraldehyde	0.943406	-2.61692	not-significant	0.113918	0.163015	0.00285107	0.0174896	212	9.22685	0.0199515	1e-06	1e-06	1e-06	1e-06	1e-06	1e-06	0.001153	0.0395196	0.0387861	1e-06	0.000206785	1e-06	0.0427599
2,4-diaminobutyric acid	0.914526	-1.3366	not-significant	0.121752	0.395952	0.185763	0.469155	174	10.0397	1e-06	1e-06	0.622962	1e-06	1e-06	0.677371	1e-06	0.00765627	0.664517	0.675377	1e-06	0.644463	0.601002	0.691066
indole-3-acetic acid	0.912676	0.784981	not-significant	0.122271	1.72307	0.375741	0.218065	202	20.7891	0.452871	0.621108	0.474227	0.284338	0.485229	0.312415	1e-06	0.00462212	0.3507	0.28157	1e-06	0.294741	0.337166	0.257655
epsilon-Caprolactam	0.911449	-0.718	not-significant	0.122617	0.60794	0.747724	1.22993	170	8.82399	2.12226	0.308654	0.343806	0.331007	1.4825	0.328214	0.317626	1.30106	1.03034	1.35568	1.5767	1.11525	1.11815	1.11235
1-Kestose	0.847213	-15.0865	not-significant	0.142163	2.8742e-05	1e-06	0.0347923	281	27.7366	1e-06	1e-06	1e-06	1e-06	1e-06	1e-06	1e-06	0.00244029	0.119806	1e-06	0.121296	1e-06	1e-06	1e-06
glucuronic acid	0.832587	-15.2376	not-significant	0.147033	2.58836e-05	1e-06	0.0386346	144	23.1844	1e-06	1e-06	1e-06	1e-06	1e-06	1e-06	1e-06	5.20576e-05	1e-06	0.141076	1e-06	0.000359099	1e-06	0.128952
urea	0.819839	0.78148	not-significant	0.151412	1.71889	1.26559	0.736282	189	9.96762	2.01791	1.32478	0.106138	0.668455	1.68209	2.02414	1.03562	0.0100207	0.701803	1.43375	1e-06	0.974533	0.726345	1.30753
N-Methyl-DL-alanine	0.812522	-0.728769	not-significant	0.153985	0.603419	3.15185	5.22332	87	5.18933	3.72535	3.25819	2.88491	2.78599	3.70585	2.89002	2.81266	7.29063	7.37206	6.80239	7.72759	0.00271438	1e-06	7.36788
4-Hydroxyquinazoline	0.805958	-1.95188	not-significant	0.15633	0.258479	0.162206	0.62754	217	22.9857	0.22829	0.274222	1e-06	0.0310796	0.294884	1e-06	0.306963	0.0138309	1.7718	1.49327	1e-06	0.0010549	1e-06	1.11282
4-aminobutyric acid	0.786245	-0.21485	not-significant	0.163589	0.861636	586.02	680.125	174	16.3217	611.61	523.88	428.026	681.697	557.556	678.891	620.479	725.308	576.442	788.789	839.173	595.329	452.378	783.453
succinic acid	0.765379	-0.197241	not-significant	0.171641	0.872217	8.22341	9.42817	247	11.2097	7.81919	4.98207	8.57193	8.18538	8.41486	8.63839	10.952	9.77384	7.88489	10.9131	10.8505	8.80764	7.72444	10.0427
Phosphoglycolic acid	0.699973	-0.376881	not-significant	0.199539	0.770101	0.664361	0.862694	298	12.7034	0.520855	0.643658	0.808481	0.621304	0.480782	0.545098	1.03035	0.995867	0.674357	1.39335	1.05112	0.601503	0.386468	0.936187
3-Phenyllactic acid	0.685846	-0.327311	not-significant	0.206136	0.797021	0.25705	0.322513	115	5.30255	0.183809	0.250106	0.235227	0.306786	0.280141	0.296996	0.246283	0.224986	0.341151	0.346903	0.0962299	0.415226	0.449721	0.383376
pyrophosphate	0.63502	-0.729358	not-significant	0.231729	0.603172	4.4492	7.37633	451	19.6617	3.33609	9.25635	11.0865	3.96474	1.54995	1.05015	0.900616	8.92899	4.04287	13.5022	13.041	3.66613	2.12341	6.32967
terephthalic acid	0.604194	-0.798376	not-significant	0.248775	0.574996	0.130992	0.227814	221	28.4064	0.343463	0.22051	1e-06	0.189458	1e-06	0.16351	1e-06	0.298053	0.281232	0.253476	0.371431	0.000624404	1e-06	0.38988
putrescine	0.601518	0.0896411	not-significant	0.250312	1.06411	346.197	325.341	174	8.17453	325.022	362.322	333.085	374.3	288.766	357.851	382.037	335.194	289.119	339.443	383.747	309.746	295.9	324.24
2,3-Dihydroxypyridine	0.579552	-0.246991	not-significant	0.263298	0.842652	0.335807	0.398512	240	11.1788	0.197415	0.366428	0.325853	0.34555	0.310359	0.36143	0.443612	0.378153	0.189768	0.494445	0.576315	0.38311	0.359344	0.408447
threonine	0.539905	0.0893563	not-significant	0.288466	1.0639	68.2607	64.1611	219	12.7909	68.1338	72.6748	49.3888	67.2282	69.2161	78.9384	72.2448	63.8983	57.6515	66.1593	68.4016	64.3385	64.0389	64.6396
11-beta-prostaglandin-F-2-alpha	0.537359	14.7389	not-significant	0.290162	27343.5	0.0273435	1e-06	235	39.9806	1e-06	0.175323	1e-06	0.00601089	1e-06	1e-06	0.0100663	1e-06	1e-06	1e-06	1e-06	1e-06	1e-06	1e-06
nicotinamide	0.507031	0.145699	not-significant	0.311149	1.10627	7.68983	6.95116	179	15.117	6.26597	6.35448	6.64665	8.48845	7.73329	8.92173	9.41827	7.39684	6.21582	7.90246	8.23908	6.1457	4.66935	8.08884
5-Methoxyindole-3-acetic acid	0.47532	-12.8983	not-significant	0.334718	0.000130989	1e-06	0.00763425	232	34.0641	1e-06	1e-06	1e-06	1e-06	1e-06	1e-06	1e-06	1e-06	1e-06	1e-06	1e-06	0.00023066	0.0532041	1e-06
glycerol	0.475278	-12.9392	not-significant	0.334751	0.000127323	1e-06	0.00785406	203	19.1148	1e-06	1e-06	1e-06	1e-06	1e-06	1e-06	1e-06	1e-06	1e-06	1e-06	1e-06	0.000233965	0.0547394	1e-06
shikimic acid	0.473873	-10.2891	not-significant	0.335835	0.000799256	1e-06	0.00125116	164	6.8212	1e-06	1e-06	1e-06	1e-06	1e-06	1e-06	1e-06	2.05927e-05	1e-06	0.00873255	1e-06	1e-06	1e-06	1e-06
cis-1,2-Dihydronaphthalene-1,2-diol	0.473275	-16.1784	not-significant	0.336298	1.34841e-05	1e-06	0.0741612	191	21.7317	1e-06	1e-06	1e-06	1e-06	1e-06	1e-06	1e-06	1e-06	1e-06	1e-06	1e-06	0.000720003	0.518404	1e-06
N-Acetyl-L-leucine	0.473145	-16.5954	not-significant	0.336399	1.00995e-05	1e-06	0.0990151	305	15.5589	1e-06	1e-06	1e-06	1e-06	1e-06	1e-06	1e-06	1e-06	1e-06	1e-06	1e-06	0.000832027	1e-06	0.692269
4-Vinylphenol dimer	0.472658	-13.5824	not-significant	0.336777	8.15258e-05	1e-06	0.0122661	192	34.9815	1e-06	1e-06	1e-06	1e-06	1e-06	1e-06	1e-06	4.41081e-05	1e-06	1e-06	0.0858133	1e-06	1e-06	1e-06
Pelargonic acid	0.472522	-14.6464	not-significant	0.336882	3.89936e-05	1e-06	0.0256452	215	12.2594	1e-06	1e-06	1e-06	1e-06	1e-06	1e-06	1e-06	5.64051e-05	0.179455	1e-06	1e-06	1e-06	1e-06	1e-06
S-carboxymethylcysteine	0.472353	-18.0178	not-significant	0.337013	3.76801e-06	1e-06	0.265392	83	12.2196	1e-06	1e-06	1e-06	1e-06	1e-06	1e-06	1e-06	0.000122928	1e-06	1e-06	1.85761	1e-06	1e-06	1e-06
aspartic acid	0.466909	-6.76487	not-significant	0.341264	0.00919539	0.0632124	6.87436	232	14.6534	1e-06	0.0706027	1e-06	0.117388	1e-06	0.129845	0.124648	1e-06	1e-06	1e-06	1e-06	0.00693639	1e-06	48.1136
noradrenaline	0.465764	0.268396	not-significant	0.342165	1.20447	3.45405	2.8677	174	25.1931	1.28197	3.04318	4.18461	3.52456	2.51165	6.03181	3.60056	2.4781	2.07923	2.3679	3.09093	3.35241	3.31193	3.39338
urocanic acid	0.463493	-0.51237	not-significant	0.343959	0.70107	0.187018	0.26676	151	8.63868	0.271917	0.320039	0.150364	1e-06	0.255764	0.143948	0.167089	0.384734	0.33626	0.433608	0.390578	0.000567074	1e-06	0.321573
Carnitine	0.462707	-0.491343	not-significant	0.344582	0.711362	0.369374	0.519249	117	6.18952	0.258728	0.306162	0.296813	0.346384	0.627069	0.366832	0.383631	0.651477	0.26073	1.0471	1.01279	0.211609	0.303497	0.147541
4-Hydroxybenzoic acid	0.441332	0.436571	not-significant	0.361966	1.35338	0.427229	0.315674	267	18.8149	0.817433	1e-06	0.527514	0.613429	0.53508	1e-06	0.497142	0.321117	0.29537	0.343233	0.326614	0.306792	0.277874	0.33872
Corticosterone	0.431471	-2.17062	not-significant	0.370279	0.222114	0.0141466	0.0636907	51	10.2566	0.0990204	1e-06	1e-06	1e-06	1e-06	1e-06	1e-06	0.00305613	0.364455	1e-06	0.0783197	1e-06	1e-06	1e-06
uridine	0.397574	0.164925	not-significant	0.400337	1.12111	20.1526	17.9756	217	36.1131	13.7562	21.1363	13.7333	24.0458	17.8474	26.1525	24.397	15.3927	17.6869	14.3807	14.3387	21.0524	17.1787	25.7995
xylitol	0.375365	0.133843	not-significant	0.421343	1.09721	2.47048	2.2516	163	28.6432	3.0003	2.1876	1.98566	2.08567	2.56192	2.65349	2.81871	2.54521	1.9048	2.96117	2.92321	1.78618	1.46946	2.17116
Analyte 400	0.35534	-1.19386	not-significant	0.441224	0.437132	0.0122344	0.0279878	227	12.6679	1e-06	1e-06	1e-06	0.0371099	0.0485256	1e-06	1e-06	4.71902e-05	1e-06	1e-06	0.105088	0.000300791	1e-06	0.0904753
ornithine	0.349146	-0.111271	not-significant	0.447563	0.925772	446.659	482.472	142	18.5515	366.576	598.879	550.248	346.637	527.504	404.106	332.663	481.705	427.462	567.389	460.855	478.233	430.923	530.736
ribose-5-phosphate	0.30877	1.1368	not-significant	0.491168	2.19892	1.43944	0.654609	299	36.4531	0.235004	0.277292	0.578394	8.05195	0.282544	0.307888	0.342975	0.532877	0.564816	0.459806	0.58264	0.801177	0.997373	0.643576
Galactonic acid	0.297469	0.0999657	not-significant	0.504117	1.07175	0.638736	0.595976	305	28.4397	0.524042	0.587885	0.55087	0.576809	0.581787	0.804444	0.845318	0.527346	0.521771	0.541405	0.519141	0.683251	0.597144	0.781776
palmitic acid	0.295092	0.183135	not-significant	0.506883	1.13535	0.615604	0.542216	132	29.2296	1.18619	0.637983	0.494498	0.499915	0.487244	0.416368	0.587031	0.488684	0.456637	0.439817	0.581089	0.599837	0.480257	0.749191
2,6-Diaminopimelic acid	0.292325	0.303274	not-significant	0.510124	1.23394	0.29564	0.23959	200	28.5641	0.315084	0.316805	1e-06	0.354014	0.395729	0.355686	0.332157	0.00542052	1e-06	0.382406	0.416484	0.286411	0.230458	0.355947
2-Deoxyerythritol	0.269854	0.0544465	not-significant	0.537212	1.03846	0.50969	0.490813	117	10.6923	0.450442	0.417559	0.445576	0.524405	0.555961	0.565568	0.608319	0.471279	0.504188	0.436955	0.475122	0.515999	0.524926	0.507223
Citraconic acid	0.268548	0.112984	not-significant	0.538831	1.08146	0.503107	0.46521	147	11.8067	0.81465	0.409906	0.375858	0.483896	0.518916	0.411586	0.506937	0.430125	0.377273	0.411528	0.512539	0.508303	0.515264	0.501437
oxalacetic acid	0.257813	0.0988041	not-significant	0.552316	1.07089	0.440093	0.410962	186	33.7979	0.285286	0.361636	0.37211	0.418831	0.449039	0.632632	0.56112	0.38347	0.381274	0.411925	0.359038	0.446968	0.439597	0.454463
quinic acid	0.223886	-0.291203	not-significant	0.597192	0.81722	0.0511772	0.0626235	305	13.1168	0.0557204	1e-06	0.0659599	1e-06	0.0683852	0.0861956	0.0819769	0.00192521	1e-06	0.0807211	0.0883991	0.0890583	0.0926984	0.0855612
N-Carbamylglutamate	0.219418	-0.541994	not-significant	0.603367	0.686821	0.0902707	0.131433	201	19.0276	1e-06	0.223512	0.182884	1e-06	1e-06	1e-06	0.225495	0.00409478	0.322082	1e-06	0.213169	0.000616492	1e-06	0.380063
N-Acetyltryptophan	0.214314	1.2155	not-significant	0.6105	2.32221	1.63005	0.701938	202	32.3398	1e-06	1e-06	1e-06	1e-06	1e-06	11.4103	1e-06	1e-06	1e-06	1e-06	1e-06	0.00221615	4.91134	1e-06
ribitol	0.20524	0.781301	not-significant	0.62339	1.71868	21.5589	12.5438	217	27.9897	3.93847	3.55211	2.6723	3.42421	4.89914	128.793	3.63307	11.53	11.9734	11.1286	11.5035	13.7739	16.1503	11.7472
Synephrine	0.178815	0.305301	not-significant	0.662499	1.23568	0.0169125	0.0136868	355	8.60458	0.0210064	0.0251317	0.0174636	0.0168818	1e-06	0.0193393	0.0185638	0.000900683	1e-06	0.0263004	0.0277813	0.000201549	1e-06	0.040622
Threitol	0.176751	-0.0640894	not-significant	0.665654	0.956549	49.0105	51.2368	217	15.6128	41.6085	50.8084	49.1917	41.06	44.5701	56.8757	58.9592	55.6009	41.0324	64.2419	65.208	43.7293	36.6046	52.2407
Methyl Palmitoleate	0.172954	-0.355724	not-significant	0.671499	0.781478	0.105606	0.135136	97	20.5636	0.360722	1e-06	1e-06	0.110183	0.0470362	1e-06	0.221299	0.00247903	0.144316	0.105568	1e-06	0.22114	0.153161	0.31929
Indolelactate	0.159022	-0.225828	not-significant	0.69339	0.855104	0.0486855	0.0569352	130	9.54481	0.0763454	1e-06	0.0572068	0.0943705	0.0443233	1e-06	0.0685504	0.0769442	0.0897964	0.0784996	0.0646251	0.000297292	0.0883825	1e-06
Pyruvic acid	0.157859	0.147126	not-significant	0.69525	1.10736	1.16717	1.05401	174	6.33586	0.96146	0.469652	0.254992	1.06062	1.29921	1.70069	2.42356	0.997604	1.20212	0.902154	0.915472	1.11932	1.17605	1.06533
beta-Alanine	0.150114	-0.0677204	not-significant	0.70776	0.954144	2.25765	2.36615	248	7.61695	1.34785	1.92029	1.82243	2.5551	2.02238	2.81428	3.32122	2.28361	1.99164	2.41222	2.47877	2.43536	2.00849	2.95296
3,4-Dihydroxymandelic acid	0.14854	0.266871	not-significant	0.71033	1.2032	0.039206	0.0325849	295	41.3507	0.061333	1e-06	0.0346389	0.0415788	0.0483164	0.0498084	0.0387653	0.00160112	0.0741409	1e-06	0.0553623	0.000310929	0.0966769	1e-06
D-Talose	0.138867	0.773734	not-significant	0.726328	1.70969	19.8599	11.6161	319	26.3389	1e-06	1e-06	1e-06	1e-06	1e-06	1e-06	139.019	1e-06	1e-06	1e-06	1e-06	0.00901684	81.3034	1e-06
benzoic acid	0.121439	0.0699001	not-significant	0.756068	1.04964	0.367319	0.349946	179	9.88015	0.660359	0.401165	0.345809	0.319487	0.324151	0.272139	0.248124	0.326377	0.313484	0.288515	0.384394	0.37842	0.403803	0.354633
DL-dihydrosphingosine	0.117748	-0.150452	not-significant	0.762522	0.900968	0.336815	0.373836	132	8.74416	0.38314	0.331341	1e-06	0.313035	0.403416	0.474631	0.452138	0.48694	0.574073	0.615298	0.32687	0.000782873	1e-06	0.612889
(2R)-2-amino-3-phosphonopropanoic acid	0.109841	-0.150449	not-significant	0.776532	0.90097	1.69398	1.88017	341	12.1744	1.72369	1.52843	2.51039	1.38375	1.28402	1.62412	1.80345	2.44818	0.970277	3.94173	3.8366	0.00140108	1e-06	1.96303
2'-Deoxycytidine 5'-triphosphate degr prod	0.106016	0.0944848	not-significant	0.7834	1.06768	24.5972	23.0379	58	5.36125	17.8189	12.1389	9.62513	20.8587	22.7412	41.8181	47.1794	21.2607	19.84	20.8244	23.2606	25.305	23.3452	27.4292
valine	0.0983932	0.0257649	not-significant	0.797273	1.01802	179.553	176.375	144	9.23625	185.556	219.013	148.671	152.461	198.493	190.169	162.507	171.39	175.217	199.777	143.826	181.108	195.709	167.595
Leucrose	0.0748325	0.42375	not-significant	0.84172	1.34141	0.106151	0.0791341	204	40.1317	0.743053	1e-06	1e-06	1e-06	1e-06	1e-06	1e-06	8.21229e-05	0.553852	1e-06	1e-06	1e-06	1e-06	1e-06
glucose	0.0609774	0.270874	not-significant	0.869006	1.20654	0.0504815	0.0418399	56	31.7006	1e-06	1e-06	1e-06	1e-06	0.23015	1e-06	0.123215	6.44718e-05	1e-06	0.267984	1e-06	0.00015707	1e-06	0.024671
proline	0.0602961	0.0155361	not-significant	0.87037	1.01083	152.675	151.04	142	10.8446	157.224	169.197	106.125	139.59	164.556	178.133	153.9	152.439	136.685	170.199	152.268	148.536	145.152	151.999
D-(glycerol 1-phosphate)	0.0544325	0.0235803	not-significant	0.882201	1.01648	156.723	154.182	71	27.2498	104.825	119.351	137.484	188.813	152.447	186.876	207.268	160.978	125.92	178.65	185.44	142.705	137.825	147.758
Ribonic acid, gamma-lactone	0.0362718	0.0892388	not-significant	0.919874	1.06381	0.123025	0.115646	116	18.9711	0.0915421	0.154619	0.227232	0.134592	1e-06	1e-06	0.253187	1e-06	1e-06	1e-06	1e-06	0.250265	0.154895	0.404356
gluconic acid	0.0141521	0.00725879	not-significant	0.967939	1.00504	25.5334	25.4052	205	28.1048	23.9447	29.4034	25.5989	23.1612	17.7391	32.6939	26.1925	20.7828	29.1607	16.4807	18.6783	30.7897	34.3303	27.6142
oxoproline	0.00877803	-0.00683956	not-significant	0.979991	0.99527	1074.98	1080.08	156	12.2829	1237.13	1134.43	1800.38	1049.77	1165	471.605	666.52	1155.17	1752.79	905.814	970.887	924.718	966.225	884.994

## Sheet: B0-B4
Metabolites	P	FC	Status	P-VALUE	FC/	AVERAGE(B0)	AVERAGE(B4)	Quant Mass	RT(min)	B0-1	B0-2	B0-3	B0-4	B0-5	B0-6	B0-7	B4-1	B4-2	B4-3	B4-4	B4-5	B4-6	B4-7
cis-1,2-Dihydronaphthalene-1,2-diol	11.6831	-19.3889	down-regulated	2.07446e-12	1.45666e-06	1e-06	0.686504	191	21.7317	1e-06	1e-06	1e-06	1e-06	1e-06	1e-06	1e-06	0.694606	0.644725	0.727587	0.570548	0.683858	0.719004	0.765198
N-Acetyl-D-galactosamine	10.5943	2.56876	up-regulated	2.54524e-11	5.93299	19.2385	3.24264	202	29.8729	19.3388	20.5683	21.8563	17.7126	17.2082	20.4112	17.5742	3.11411	3.41232	2.6901	3.93033	3.22392	3.0364	3.2913
N-Acetyl-beta-D-mannosamine	10.5506	2.51526	up-regulated	2.81418e-11	5.71701	3.12292	0.546251	202	29.7272	3.11924	3.28244	3.60882	2.96229	2.79238	3.27255	2.82274	0.501655	0.566622	0.477535	0.65317	0.543561	0.503921	0.577296
Leucrose	10.1697	-1.43385	down-regulated	6.76625e-11	0.370141	2.53568	6.85057	204	40.1317	2.11244	2.64116	2.29992	2.77965	3.08386	2.20895	2.62376	6.29644	6.65543	7.08787	7.53636	6.84017	6.52205	7.01566
D-erythro-sphingosine	9.97444	2.44268	up-regulated	1.06063e-10	5.4365	26.688	4.90904	204	11.2299	25.9017	31.0292	27.9084	24.4436	28.1272	24.2992	25.1066	4.05993	4.12443	4.04568	7.72004	4.77324	4.0341	5.60584
spermidine	9.86635	21.1983	up-regulated	1.36035e-10	2.40608e+06	2.40608	1e-06	200	32.3515	2.70551	2.21125	2.41133	2.17187	2.58704	2.81848	1.93709	1e-06	1e-06	1e-06	1e-06	1e-06	1e-06	1e-06
glutamic acid	9.16132	-2.63505	down-regulated	6.89727e-10	0.160979	89.5828	556.486	246	12.6891	117.791	56.0339	181.752	46.875	49.3851	129.655	45.5872	606.491	546.483	606.639	470.293	554.779	564.968	545.752
Dodecanol	9.0227	1.83527	up-regulated	9.4908e-10	3.56839	1.50057	0.420517	204	33.2055	1.50614	1.68064	1.28825	1.37357	1.65627	1.39279	1.60633	0.350854	0.37215	0.336884	0.517442	0.415475	0.470253	0.480562
pantothenic acid	8.99552	1.99238	up-regulated	1.01036e-09	3.97892	1.45437	0.365518	247	27.9004	1.20026	1.46915	1.60582	1.493	1.35054	1.62077	1.44104	0.239803	0.367214	0.315857	0.518613	0.356444	0.330511	0.430187
3,5-Dihydroxyphenylglycine	8.65978	16.3961	up-regulated	2.18888e-09	86242	0.086242	1e-06	282	11.5679	0.085255	0.105669	0.0914175	0.0777598	0.100678	0.0796226	0.0632926	1e-06	1e-06	1e-06	1e-06	1e-06	1e-06	1e-06
Glucoheptonic acid	8.61987	2.30429	up-regulated	2.39956e-09	4.93924	5.10162	1.03288	158	23.399	5.90196	5.75011	4.95423	4.62792	4.05823	5.65678	4.7621	1.0565	0.967605	1.03938	1.1406	1.03142	1.03208	0.962543
1-Methylhydantoin	8.43292	-1.39808	down-regulated	3.69045e-09	0.379433	62.4411	164.564	258	7.51802	53.5788	72.4625	50.093	69.7418	61.9581	48.2956	80.9578	179.482	174.23	168.274	141.19	164.111	154.747	169.916
cuminic alcohol	8.41055	-18.6915	down-regulated	3.88555e-09	2.36217e-06	1e-06	0.423339	133	23.352	1e-06	1e-06	1e-06	1e-06	1e-06	1e-06	1e-06	0.440455	0.400064	0.44975	0.302025	0.417593	0.552459	0.401026
Phosphoglycolic acid	8.36308	19.6143	up-regulated	4.33427e-09	802607	0.802607	1e-06	298	12.7034	0.808238	0.955788	0.798179	0.684433	0.879825	0.93653	0.555254	1e-06	1e-06	1e-06	1e-06	1e-06	1e-06	1e-06
fructose	8.31407	-1.24683	down-regulated	4.8521e-09	0.421372	215.7	511.899	103	25.0942	195.451	241.811	190.341	283.695	197.558	191.659	209.385	545.273	507.904	549.088	432.009	510.458	538.181	500.382
(2R)-2-amino-3-phosphonopropanoic acid	8.08971	18.5748	up-regulated	8.13368e-09	390458	0.390458	1e-06	341	12.1744	0.328025	0.353477	0.371738	0.3461	0.547936	0.39332	0.392609	1e-06	1e-06	1e-06	1e-06	1e-06	1e-06	1e-06
nicotinamide	8.03368	1.7315	up-regulated	9.25375e-09	3.32073	8.24158	2.48186	179	15.117	6.78585	7.32636	8.76297	8.89179	7.64578	9.24723	9.03105	2.27995	2.67603	1.92034	3.49983	2.44115	2.11148	2.44421
citrulline	7.99789	1.39533	up-regulated	1.00486e-08	2.63049	26.1243	9.93135	256	23.9013	26.6973	24.9002	28.9727	23.2652	23.7519	26.3332	28.9497	8.711	9.77197	6.9487	13.8462	9.75049	10.0272	10.4639
myo-inositol	7.97586	1.14704	up-regulated	1.05716e-08	2.2146	48.1064	21.7224	305	30.1355	41.7044	50.4429	51.8805	50.5852	44.1415	51.0395	46.9507	18.5282	21.7212	19.0298	27.1244	21.5268	19.2782	24.8483
guanosine	7.94955	-0.79158	down-regulated	1.12317e-08	0.577711	6.63728	11.4889	245	42.1604	5.83492	7.37863	6.78011	7.45651	6.57412	5.52289	6.91375	12.1536	10.9922	12.3784	11.4727	11.4761	10.777	11.1725
alpha-Aminoadipic acid	7.93782	2.81537	up-regulated	1.15392e-08	7.03899	4.5709	0.649368	260	21.1414	3.85015	4.83802	4.48415	3.31352	4.95017	5.20973	5.35052	0.43621	0.721484	0.565187	0.921991	0.634749	0.589998	0.67596
Acetol	7.92422	-1.38776	down-regulated	1.19064e-08	0.382159	1.30323	3.41017	219	11.2778	1.00551	1.42733	1.06942	1.76805	1.27648	1.11987	1.45594	3.79664	3.38532	3.74515	2.86742	3.39773	3.40845	3.2705
saccharopine	7.86669	3.00306	up-regulated	1.35927e-08	8.01697	88.526	11.0423	84	36.1643	65.8899	104.52	84.2906	88.423	88.7036	109.306	78.5487	7.35915	12.5571	9.28339	18.4776	10.6153	9.63667	9.36696
Hippuric acid	7.85327	-4.25931	down-regulated	1.40193e-08	0.0522179	0.0162296	0.310806	118	6.21439	1e-06	1e-06	1e-06	1e-06	0.113601	1e-06	1e-06	0.390257	0.317979	0.296677	0.261514	0.308827	0.29748	0.302907
dibenzofuran	7.79066	-1.35253	down-regulated	1.61934e-08	0.391604	11.8382	30.2299	56	5.62	11.6998	14.3588	8.64342	14.2195	11.0836	9.48621	13.3757	34.3466	30.3124	33.6331	26.2814	30.1119	28.2822	28.6417
beta-Alanine	7.75532	1.23869	up-regulated	1.75661e-08	2.35984	2.96551	1.25666	248	7.61695	2.52532	3.19526	3.37723	3.21602	2.86888	2.76066	2.81519	1.06787	1.39075	1.04955	1.40828	1.24749	1.19082	1.44184
gly-pro	7.75485	0.852407	up-regulated	1.75853e-08	1.80551	7.88973	4.3698	174	13.3529	7.62901	9.06869	7.25497	8.28092	7.97656	7.19163	7.82633	4.83326	4.31939	4.67453	4.00685	4.36171	4.16392	4.22897
21-hydroxypregnenolone	7.6562	-1.32108	down-regulated	2.20698e-08	0.400235	0.133961	0.334705	145	8.30618	0.0965517	0.163431	0.118106	0.155538	0.135556	0.0996065	0.168935	0.355407	0.355238	0.370905	0.316362	0.33365	0.323624	0.287748
phenylethylamine	7.6498	-2.19709	down-regulated	2.23975e-08	0.218077	0.521127	2.38964	174	17.1853	0.629218	0.754256	0.3451	0.40414	0.756753	1e-06	0.758423	2.7697	2.27356	2.16876	2.12602	2.37831	2.29325	2.71791
Isomaltose	7.59863	-0.972818	down-regulated	2.51981e-08	0.50951	14.1381	27.7485	204	43.4239	12.3676	15.4701	12.8493	17.2984	13.4385	12.8401	14.703	30.4475	27.139	29.8848	23.9013	27.6716	28.5881	26.6072
Maleamate	7.4605	-2.04512	down-regulated	3.46336e-08	0.242302	0.614802	2.53734	151	7.15242	0.714527	0.766659	0.240666	0.204276	0.780467	0.468228	1.12879	2.76342	2.61052	2.89528	2.26613	2.52718	2.22298	2.47589
pyrophosphate	7.45939	3.9939	up-regulated	3.47224e-08	15.9325	14.5344	0.912248	451	19.6617	15.1098	17.4126	11.1225	10.5787	16.0283	13.5662	17.9227	1.36087	1.14393	0.886296	0.916068	0.877309	0.605074	0.596192
D-Fructose 1,6-bisphosphate	7.45739	6.46485	up-regulated	3.48824e-08	88.3311	1.7253	0.0195322	300	35.5103	1.85645	1.55518	2.19996	1.30614	1.77662	2.10465	1.27808	0.0635063	0.0731739	1e-06	1e-06	4.08503e-05	1e-06	1e-06
2,6-Diaminopimelic acid	7.45681	3.89099	up-regulated	3.49291e-08	14.8356	0.642887	0.0433341	200	28.5641	0.580423	0.578698	0.660716	0.763077	0.628218	0.790983	0.498096	1e-06	0.160738	1e-06	1e-06	5.32939e-05	1e-06	0.142543
N-Acetyl-N-formyl-5-methoxykynurenamine	7.45389	-0.895851	down-regulated	3.5165e-08	0.53743	0.11499	0.213963	239	15.3594	0.106021	0.130792	0.0951959	0.133036	0.106674	0.10346	0.129754	0.237077	0.207156	0.220159	0.19466	0.213555	0.201722	0.223413
3-Methylthiopropylamine	7.43907	-2.1805	down-regulated	3.63854e-08	0.2206	4.34602	19.7009	174	13.4552	3.55457	5.95744	1e-06	8.31582	4.29217	2.44501	5.85712	20.9355	19.78	17.3333	22.1351	19.6207	17.093	21.0088
Allylmalonic acid	7.42745	-1.26417	down-regulated	3.73727e-08	0.41634	1.26692	3.043	169	13.4721	1.12497	1.39063	0.98817	1.74714	1.25873	1.08328	1.27551	3.38102	3.16786	3.17101	2.45869	3.03027	3.12686	2.96527
O-Succinylhomoserine	7.41231	1.30062	up-regulated	3.86985e-08	2.46334	14.8721	6.03736	128	8.34142	13.1804	14.9567	14.3291	12.3868	15.4414	17.3736	16.4366	6.13097	5.86537	4.97868	6.9863	5.99573	5.31071	6.9938
L-glutamic acid	7.40513	-2.72741	down-regulated	3.93435e-08	0.150996	9.13621	60.5061	84	15.6726	8.44355	6.11516	15.0702	8.32439	5.55408	16.6797	3.76634	69.1125	66.343	72.2926	42.6344	59.7363	57.6684	55.7556
N-Methyl-DL-alanine	7.38153	-1.337	down-regulated	4.15408e-08	0.395843	4.10785	10.3775	87	5.18933	4.00232	4.90138	2.91598	4.88981	3.98521	3.22578	4.83444	12.054	10.2633	11.6208	9.06522	10.3294	9.54497	9.76451
2-amino-2-methylpropane-1,3-diol	7.35372	2.54554	up-regulated	4.42869e-08	5.83825	9.55122	1.63597	218	28.504	10.1778	11.9555	6.75404	9.08989	10.8633	8.37257	9.64542	1.82035	1.701	0.914998	1.88085	1.59805	1.73124	1.80532
tyrosine	7.3166	-1.12761	down-regulated	4.82396e-08	0.457674	28.6722	62.6476	226	22.2172	25.4238	31.45	23.3534	32.9676	28.6183	24.0513	34.8408	69.2543	61.0895	70.7768	52.9838	62.4028	61.7758	60.2502
Erythrose	7.26287	-2.32134	down-regulated	5.45918e-08	0.200082	2.65435	13.2663	205	14.4277	2.17588	3.21424	1.64791	3.76928	2.57838	1.82616	3.36858	16.2326	12.4931	15.9252	9.80034	13.1041	13.0501	12.2585
ribitol	7.25162	-1.28564	down-regulated	5.60248e-08	0.410188	9.57677	23.3473	217	27.9897	8.55259	11.7513	6.49727	12.1479	9.15616	7.16881	11.7634	24.6156	23.4023	25.6173	19.3539	23.2683	24.402	22.7716
2-aminoethanethiol	7.21626	-1.50308	down-regulated	6.07765e-08	0.3528	17.0965	48.4596	174	5.90595	15.6985	19.7164	11.9061	18.5079	16.7793	14.1599	22.9078	58.8542	47.6697	53.9441	41.4286	48.1504	44.1522	45.0178
6-phosphogluconic acid	7.17259	3.11376	up-regulated	6.72062e-08	8.65633	11.8038	1.3636	240	36.144	8.56812	13.5258	12.352	10.4141	11.7977	15.6615	10.307	1.00021	1.49487	1.49286	2.10645	1.31806	0.918159	1.21458
4-aminobutyric acid	7.07491	1.96385	up-regulated	8.41577e-08	3.90101	570.932	146.355	174	16.3217	558.088	661.068	462.351	619.398	561.744	515.555	618.319	78.8612	149.048	89.6051	295.433	134.662	139.436	137.441
3-Hydroxypropionic acid	7.06538	-0.755165	down-regulated	8.60231e-08	0.592479	1.89644	3.20085	103	13.4184	1.7424	1.95833	1.78638	2.34238	1.79172	1.77193	1.88193	3.46791	3.15743	3.48007	2.93027	3.1945	3.22091	2.95489
Gallic acid	7.03753	-1.12687	down-regulated	9.17206e-08	0.457907	8.91864	19.477	281	8.38965	7.31021	9.47446	6.75707	11.5345	9.05179	7.34499	10.9575	19.8858	21.9159	18.8556	16.5946	19.4188	20.2589	19.4091
1,3-diaminopropane	6.99022	-1.12445	down-regulated	1.02278e-07	0.458677	59.8385	130.459	174	14.5043	51.702	68.9626	46.64	76.314	60.6813	50.5851	63.9846	149.358	130.842	140.43	108.602	129.917	125.01	129.053
p-benzoquinone	6.97278	-1.2979	down-regulated	1.06468e-07	0.406717	25.1701	61.886	121	5.48698	22.7499	29.7996	18.4648	31.7247	24.0282	20.6175	28.8062	73.2466	61.9028	69.104	53.4261	61.5457	55.9711	58.0055
maltose	6.92458	-1.11204	down-regulated	1.18964e-07	0.462641	345.728	747.293	217	27.1706	292.129	386.25	239.912	453.109	322.021	286.858	439.819	791.821	737.553	815.299	662.839	745.814	763.681	714.045
L-cysteine	6.85581	1.61762	up-regulated	1.39376e-07	3.06867	2.71541	0.884881	220	16.9529	3.49252	2.29769	2.43608	2.35445	2.90075	2.70326	2.82313	0.805654	0.872364	0.678228	1.20323	0.873657	0.880835	0.880201
sorbitol	6.69172	-1.11983	down-regulated	2.03366e-07	0.460148	0.652859	1.4188	231	18.8367	0.639343	0.602454	0.607301	0.727164	0.623824	0.61051	0.759418	1.45929	1.18015	1.49993	1.17453	1.40845	1.56169	1.64756
phenylalanine	6.68774	0.507111	up-regulated	2.05237e-07	1.4212	144.991	102.02	192	18.7141	154.181	149.359	160.665	132.721	136.247	146.201	135.566	101.793	99.4033	100.097	106.257	101.997	100.76	103.836
Ribonic acid, gamma-lactone	6.66274	2.99768	up-regulated	2.17401e-07	7.98716	1.98438	0.248446	116	18.9711	1.84383	1.86055	1.8397	1.6234	2.19486	1.6519	2.87643	0.219526	0.348743	0.19915	0.294262	0.243936	0.221194	0.212313
oxalic acid	6.65396	-1.52352	down-regulated	2.21842e-07	0.347836	218.337	627.7	147	5.31798	204.028	267.288	108.452	275.877	236.029	155.396	281.286	703.463	629.048	739.429	503.84	623.254	634.812	560.057
Analyte 113	6.65392	-3.92941	down-regulated	2.2186e-07	0.0656341	0.0077883	0.118662	111	6.95169	1e-06	1e-06	0.0277589	1e-06	1e-06	0.0267542	1e-06	0.142476	0.106435	0.162327	0.0931866	0.116641	0.106171	0.103401
thymidine	6.62492	-4.5429	down-regulated	2.37181e-07	0.0428993	0.0150728	0.351354	125	17.1397	0.00162026	0.0246564	0.00168805	0.0396805	0.0172064	5.06197e-05	0.0206075	0.460947	0.333097	0.424931	0.200255	0.341362	0.381111	0.317773
Glucose-1-phosphate	6.62146	-1.01419	down-regulated	2.3908e-07	0.495106	16.6988	33.7277	217	12.8212	15.0834	15.9094	18.8013	21.0349	15.4361	18.5305	12.0962	35.8155	32.2612	37.9187	27.9774	33.5941	35.431	33.0963
4-hydroxybutyrate	6.56654	-2.60656	down-regulated	2.71307e-07	0.164191	0.373482	2.27468	248	9.65058	0.247578	0.382634	0.189553	0.705623	0.364149	0.213924	0.510914	3.25458	2.17539	2.3057	1.9078	2.24177	2.0138	2.02376
Galactonic acid	6.55389	2.8764	up-regulated	2.79324e-07	7.34314	0.377977	0.0514734	305	28.4397	0.331377	0.351711	0.457165	0.406258	0.340727	0.4331	0.3255	0.100203	0.144382	1e-06	1e-06	0.00034442	1e-06	0.115382
Nicotinoylglycine	6.43167	-0.980841	down-regulated	3.70109e-07	0.506684	3.79922	7.4982	207	6.11047	3.26167	4.74717	3.28112	4.91838	3.38412	3.16765	3.83444	8.50637	7.4373	8.18999	6.74372	7.47486	6.89227	7.24291
lactic acid	6.34505	-1.43536	down-regulated	4.51805e-07	0.369754	4.64911	12.5735	117	6.51211	3.6519	5.9886	3.2272	6.18047	4.64925	3.38226	5.4641	11.7696	11.7618	13.4799	11.4767	12.4798	10.977	16.0698
putrescine	6.30866	0.827035	up-regulated	4.9129e-07	1.77404	490.479	276.476	174	8.17453	473.431	487.321	507.629	567.911	455.777	534.267	407.015	270.7	312.528	229.325	288.425	275.47	280.29	278.596
Phytanic acid	6.28319	-1.33639	down-regulated	5.20964e-07	0.396012	1.32434	3.34418	159	5.39906	1.18909	1.57773	0.954878	1.72082	1.25621	1.03831	1.5333	4.22671	3.34748	3.64962	2.90029	3.31758	2.96053	3.00709
Analyte 43	6.22273	-1.2248	down-regulated	5.98777e-07	0.427856	0.253209	0.591809	82	5.71682	0.264723	0.270242	0.210054	0.322816	0.243858	0.221174	0.239594	0.752527	0.584785	0.647893	0.501607	0.586756	0.514421	0.554677
2-ketobutyric acid	6.17639	-1.27545	down-regulated	6.66208e-07	0.413096	2.70954	6.55911	89	5.25783	2.64396	3.23957	2.00987	3.05088	2.60499	2.35649	3.06103	8.36111	7.00992	6.50537	5.28166	6.49782	6.56319	5.69469
pyridoxal phosphate	6.14154	-4.11258	down-regulated	7.21879e-07	0.0578082	0.00288	0.04982	225	9.76461	1e-06	1e-06	1e-06	1e-06	0.020154	1e-06	1e-06	0.0716218	0.0489523	0.0499035	0.0373648	0.0489063	0.0507455	0.0412459
Citraconic acid degr1	6.08958	-1.23985	down-regulated	8.13625e-07	0.423416	0.269032	0.635384	121	5.76084	0.203662	0.3508	0.203788	0.30547	0.300332	0.230845	0.288324	0.746482	0.664032	0.737349	0.504163	0.630101	0.58294	0.582618
aspartic acid	5.99653	-2.42059	down-regulated	1.00803e-06	0.18678	19.6688	105.305	232	14.6534	1e-06	18.0628	0.0987878	40.1734	17.7232	0.084939	61.5384	113.539	104.017	103.234	89.0932	105.014	110.84	111.394
Prostaglandin E2	5.91074	-0.994304	down-regulated	1.22819e-06	0.501978	0.196591	0.391633	225	6.22354	0.189305	0.219619	0.158507	0.150607	0.206022	0.207709	0.244367	0.4079	0.467099	0.432588	0.359155	0.389227	0.341417	0.344042
N-Acetyl-L-aspartic acid	5.88402	0.725721	up-regulated	1.30611e-06	1.65373	0.314003	0.189876	276	19.8482	0.278377	0.356107	0.274147	0.341537	0.287814	0.31453	0.345506	0.215307	0.177165	0.189207	0.196719	0.189441	0.171855	0.189436
5-Methoxytryptamine	5.8782	-0.810833	down-regulated	1.32374e-06	0.570053	56.3021	98.7664	174	7.1133	48.7495	62.251	45.5693	69.4196	57.1367	47.7025	63.2858	112.157	100.196	105.802	84.4873	98.4266	93.8037	96.4927
3-hydroxybutyric acid	5.87554	-0.988802	down-regulated	1.33186e-06	0.503896	0.177839	0.352927	233	8.256	0.134099	0.21678	0.134194	0.205323	0.187537	0.163204	0.203734	0.372788	0.354571	0.429709	0.322246	0.35114	0.320243	0.319795
Gluconic lactone	5.86658	0.65774	up-regulated	1.35964e-06	1.57761	4.64389	2.94363	217	17.311	4.39395	4.33376	5.11096	5.19455	3.92771	4.82999	4.71632	2.79493	2.82228	2.77489	3.34537	2.93601	2.74366	3.18825
Lactobionic Acid	5.86057	1.18878	up-regulated	1.37856e-06	2.2796	3.02474	1.32687	252	41.9064	3.05319	3.01695	3.17101	3.97487	2.61285	2.74901	2.59528	1.23077	1.58325	1.15679	1.56629	1.31622	1.12075	1.31405
Dithioerythritol	5.82917	-1.23797	down-regulated	1.48193e-06	0.423969	0.906282	2.13761	221	5.28263	0.770861	0.957077	0.651886	1.26267	0.840023	0.931661	0.929795	2.67052	2.34505	2.25212	1.7198	2.11747	1.8545	2.00385
5-Aminovaleric acid	5.81833	-0.912467	down-regulated	1.5194e-06	0.531276	2.95791	5.56756	174	13.2109	2.35756	3.02686	3.42765	3.28524	2.74985	2.11961	3.7386	6.47691	5.60967	5.99498	4.9417	5.54625	5.0743	5.32909
Methyl Phosphate	5.73632	-1.80678	down-regulated	1.83519e-06	0.285827	23.3409	81.6607	241	8.53083	13.6746	28.1473	18.9094	38.4321	28.2788	8.83077	27.1132	84.1683	71.6832	91.2634	98.0157	80.3409	54.1675	91.9861
6-hydroxy caproic acid trimer	5.70384	18.0009	up-regulated	1.97768e-06	262310	0.26231	1e-06	187	8.83647	0.233668	0.244242	0.372984	0.122207	0.318531	0.314028	0.23051	1e-06	1e-06	1e-06	1e-06	1e-06	1e-06	1e-06
4-aminophenol	5.60048	14.1997	up-regulated	2.50911e-06	18816.1	0.0188161	1e-06	251	37.158	0.0175138	0.0267111	0.0274247	0.0143947	0.0146942	0.0184809	0.0124934	1e-06	1e-06	1e-06	1e-06	1e-06	1e-06	1e-06
D-(glycerol 1-phosphate)	5.58862	0.784767	up-regulated	2.57859e-06	1.72281	86.0583	49.9521	71	27.2498	83.7126	82.2114	94.9186	96.9651	71.6239	93.7643	79.212	44.08	48.9929	44.9542	63.6389	49.6109	46.5755	51.8126
Sophorose	5.54575	-1.11742	down-regulated	2.84608e-06	0.460918	206.897	448.88	204	28.9045	167.035	258.15	182.241	304.317	200.267	174.327	161.942	465.537	452.05	514.034	337.287	445.547	491.38	436.325
3,6-Anhydro-D-galactose	5.51741	-1.69525	down-regulated	3.03801e-06	0.308801	8.40263	27.2105	231	22.0517	3.51844	11.2915	2.47225	16.6781	9.11363	3.12477	12.6198	31.8597	26.9896	27.8222	23.0169	27.1042	27.469	26.2121
palatinitol	5.48617	1.33205	up-regulated	3.26457e-06	2.51761	40.5924	16.1234	204	43.9412	38.2603	37.1129	50.1735	34.3616	35.7826	53.1721	35.2836	17.2359	18.6023	12.5078	17.8008	16.0081	15.2057	15.503
octanal	5.41336	-0.975116	down-regulated	3.86046e-06	0.508699	0.379242	0.745513	86	6.87993	0.262244	0.480839	0.310025	0.515867	0.41116	0.30973	0.364825	0.802544	0.705309	0.873636	0.727797	0.74219	0.630258	0.736856
Methyl-beta-D-galactopyranoside	4.99239	-1.13878	down-regulated	1.01769e-05	0.454142	0.541769	1.19295	133	24.1765	0.596377	0.882872	0.429353	0.548745	0.503412	0.405471	0.426153	1.24005	1.24178	1.19713	0.860908	1.18148	1.435	1.19431
creatine degr	4.98269	1.11393	up-regulated	1.04065e-05	2.16434	5.93129	2.74046	147	6.9106	5.96703	4.92766	7.44559	5.70269	4.98009	7.39438	5.10161	2.0726	2.8956	2.40532	3.04117	2.71125	2.6754	3.38188
2-hydroxypyridine	4.85674	-0.641854	down-regulated	1.39079e-05	0.640889	5.70954	8.90878	152	5.27122	4.59131	6.67945	6.1608	6.91747	5.27693	5.42166	4.91915	10.0535	8.79174	9.52824	7.54386	8.87616	8.35599	9.212
cycloleucine	4.84303	1.83752	up-regulated	1.43539e-05	3.57395	3.86121	1.08038	156	7.8451	5.56796	3.599	4.74497	3.33085	3.08957	4.1754	2.5207	0.970366	1.10385	1.02791	1.34723	1.07474	1.01656	1.02198
D-Arabitol	4.7453	0.419376	up-regulated	1.79763e-05	1.33735	881.495	659.136	217	20.89	794.059	964.499	827.544	916.34	874.826	853.259	939.94	614.943	677.653	578.739	714.255	656.828	621.552	749.985
noradrenaline	4.64182	1.00724	up-regulated	2.28127e-05	2.01007	11.4594	5.70103	174	25.1931	10.145	7.44067	10.4763	12.3042	13.0755	12.8742	13.9002	5.14144	5.18997	6.179	6.07453	5.68658	6.11039	5.52532
D-erythronolactone	4.58518	1.15556	up-regulated	2.59909e-05	2.22771	0.397961	0.178642	98	34.8532	0.45894	0.415663	0.485432	0.347992	0.317936	0.490608	0.269159	0.183282	0.156745	0.173901	0.185035	0.178291	0.177641	0.195597
22-Ketocholesterol	4.56663	-1.77505	down-regulated	2.71251e-05	0.292184	0.0986738	0.337712	225	6.76531	0.115784	0.168707	0.00744397	1e-06	0.135819	0.07932	0.183642	0.458646	0.328926	0.377272	0.285248	0.333175	0.282981	0.297733
trans,trans-Muconic acid	4.54494	-0.863647	down-regulated	2.85144e-05	0.549561	0.611761	1.11318	271	15.0314	0.674487	0.992368	0.475549	0.615365	0.504899	0.452354	0.567302	1.11852	1.05094	1.24075	1.00073	1.1105	1.20025	1.07056
panthenol	4.53466	20.3554	up-regulated	2.91968e-05	1.34153e+06	1.34153	1e-06	390	36.5822	1.07442	1.00727	2.1185	0.845358	1.26036	2.11974	0.965049	1e-06	1e-06	1e-06	1e-06	1e-06	1e-06	1e-06
uridine	4.52826	0.91142	up-regulated	2.96307e-05	1.8809	52.456	27.8888	217	36.1131	50.9491	53.909	56.8969	52.8165	48.9792	55.7556	47.8857	32.404	33.2894	30.355	34.8525	25.4447	7.60423	31.2721
Mono(2-ethylhexyl)phthalate	4.51505	-0.505257	down-regulated	3.05454e-05	0.704535	1.66872	2.36855	221	6.23625	1.42752	1.83442	1.74812	1.97089	1.52305	1.68655	1.49051	2.6602	2.56721	2.44125	2.08242	2.36086	2.17748	2.29039
1,5-Anhydroglucitol	4.51056	8.89832	up-regulated	3.0863e-05	477.157	0.918659	0.00192527	226	23.9853	1.05811	0.745555	1.52458	0.464108	0.703592	1.25885	0.675809	1e-06	1e-06	0.00920281	5.14803e-05	8.95655e-05	0.000283179	0.00384787
1-Hydroxy-2-naphthoic acid	4.49124	0.590884	up-regulated	3.22671e-05	1.50617	0.460789	0.305934	185	17.3281	0.417121	0.426881	0.516456	0.531628	0.366593	0.472329	0.494513	0.350453	0.312879	0.295908	0.297881	0.305263	0.278016	0.30114
thymine	4.47546	-0.746072	down-regulated	3.34609e-05	0.596224	0.489427	0.820877	255	12.3382	0.406227	0.303929	0.478451	0.728018	0.481103	0.457766	0.570496	0.849256	0.787497	0.853583	0.85647	0.820335	0.78797	0.79103
glutamine	4.46108	1.38081	up-regulated	3.45872e-05	2.60414	197.832	75.9681	156	22.6225	196.305	169.771	141.243	168.241	205.452	211.087	292.723	79.4721	60.5304	65.6232	99.7303	74.9109	64.5403	86.9691
adenine	4.33727	0.766732	up-regulated	4.59966e-05	1.70141	0.907079	0.533133	265	24.7441	0.810523	0.936471	1.14536	0.759901	0.792017	1.03937	0.86591	0.588065	0.608443	0.459157	0.619948	0.528856	0.448438	0.479027
N-alpha-Acetyl-L-ornithine	4.31824	3.00747	up-regulated	4.80571e-05	8.04151	0.259399	0.0322574	258	28.6011	0.274477	0.20212	0.366187	0.18607	0.216218	0.372528	0.198189	1e-06	0.117443	1e-06	0.108307	4.83148e-05	1e-06	1e-06
oxamic acid	4.31119	-0.887709	down-regulated	4.88438e-05	0.540472	0.198577	0.367414	190	6.58555	0.160194	0.23103	0.172937	0.290578	0.181926	0.158832	0.194539	0.465791	0.35495	0.415495	0.318542	0.364129	0.335285	0.317705
Threitol	4.28902	0.937124	up-regulated	5.14021e-05	1.91471	4.86986	2.54339	217	15.6128	4.63998	5.32306	6.17747	3.29133	4.65712	5.43516	4.56487	1.85823	2.8194	2.30312	3.22713	2.51053	2.35488	2.73045
galactose	4.27935	-1.41377	down-regulated	5.25598e-05	0.375329	7.50828	20.0045	305	26.0126	3.46121	8.71707	5.80107	14.7017	6.92698	4.66014	8.28977	16.9947	16.9905	24.3886	15.5321	19.681	26.0459	20.3989
farnesol	4.23124	-0.683253	down-regulated	5.87167e-05	0.622759	0.522238	0.838588	123	5.11948	0.48329	0.608236	0.389223	0.62858	0.502971	0.424209	0.619158	0.992402	0.845485	0.943036	0.731805	0.833785	0.771693	0.751906
glutaraldehyde	4.18136	-0.700875	down-regulated	6.58631e-05	0.615199	17.1602	27.8938	86	5.51281	16.2346	20.5665	12.0234	19.2879	17.0299	14.0493	20.93	28.8703	34.7166	25.3457	26.6444	27.7301	24.26	27.6895
adenosine	4.16579	0.459929	up-regulated	6.82672e-05	1.37547	83.72	60.8663	230	39.2533	78.9613	83.5074	98.3704	87.2123	73.8455	86.7744	77.3685	58.0951	60.7309	54.5459	73.1005	60.6177	56.0227	62.9509
2-hydroxybutanoic acid	4.15353	-3.59356	down-regulated	7.02216e-05	0.082838	0.0267589	0.323027	131	6.57212	0.0368072	1e-06	1e-06	1e-06	0.0665133	1e-06	0.0839877	0.50548	0.415044	0.238468	0.173362	0.301052	0.201235	0.426545
5-Hydroxyindole-2-carboxylic acid	4.05184	3.73704	up-regulated	8.87482e-05	13.334	2.8048	0.210349	376	33.1655	2.5636	2.22537	4.57112	1.68623	2.46891	4.29602	1.82234	0.456278	1e-06	0.438664	1e-06	0.0006978	0.576799	1e-06
Ethanolamine	3.99306	1.37152	up-regulated	0.000101611	2.58743	64.4624	24.9137	174	10.2176	45.9152	85.5184	45.6344	76.1195	73.6193	46.3852	78.045	22.955	24.3664	17.5259	33.7671	24.4631	22.3569	28.9614
hydroxylamine	3.96885	-0.702814	down-regulated	0.000107435	0.614373	0.756216	1.23087	249	7.4723	0.603061	0.946338	0.556597	1.00723	0.816534	0.694384	0.669366	1.34931	1.27006	1.40314	0.962597	1.22345	1.2165	1.19106
Aminooxyacetic acid	3.94728	-1.10147	down-regulated	0.000112907	0.466041	8.65587	18.5732	235	7.9127	9.9703	9.39128	6.25156	1.35633	12.2026	10.2947	11.1243	23.2346	17.063	21.5874	16.2981	18.3969	15.491	17.9413
Aminomalonic acid	3.93445	1.09059	up-regulated	0.000116292	2.12961	3.8302	1.79854	232	14.7976	4.50173	3.86782	3.67135	4.25794	3.47286	4.966	2.07369	1.77987	2.21499	1.87383	1.88544	1.78384	1.40296	1.64885
maleic acid	3.92801	2.62613	up-regulated	0.000118029	6.17368	1.37742	0.223112	245	10.9689	1.82659	0.960811	1.85236	0.634099	1.17007	2.0945	1.10354	0.272524	0.25006	0.215776	0.18033	0.221423	0.213615	0.208057
L-dopa	3.92196	2.09373	up-regulated	0.000119685	4.2685	3.7376	0.875625	218	27.4814	2.98365	4.86062	1.7292	4.73401	4.81838	2.45158	4.58578	0.510945	0.876071	0.462055	1.0759	0.820481	0.968813	1.41511
pyridine-2,3-dicarboxylic acid	3.90971	16.5602	up-regulated	0.000123108	96629.8	0.0966298	1e-06	237	14.5392	0.0890227	0.134652	1e-06	0.132342	0.105933	0.096211	0.118248	1e-06	1e-06	1e-06	1e-06	1e-06	1e-06	1e-06
xylose	3.90063	1.66301	up-regulated	0.000125709	3.16677	0.604786	0.190979	132	40.6325	0.568481	0.741789	0.53119	0.703897	0.58874	0.561057	0.538347	0.379121	1e-06	0.319739	0.302457	0.00479314	0.330739	1e-06
tryptophan	3.88751	1.21866	up-regulated	0.000129564	2.3273	46.3597	19.92	202	32.6429	51.5022	46.0968	65.1546	29.7863	42.9952	55.259	33.7242	15.6772	19.9241	16.7355	24.6857	19.7202	21.2783	21.419
2-Monopalmitin	3.82033	18.2636	up-regulated	0.000151241	314704	0.314704	1e-06	314	38.5438	0.290825	0.217693	0.571461	0.191758	0.278007	0.481762	0.171418	1e-06	1e-06	1e-06	1e-06	1e-06	1e-06	1e-06
epsilon-Caprolactam	3.80815	1.30321	up-regulated	0.000155544	2.46778	2.18864	0.886886	170	8.82399	1.96483	2.74083	2.91002	2.75894	1.54962	2.03754	1.35869	0.874953	0.971732	0.803577	0.827668	0.878925	0.721674	1.12968
4-Hydroxymandelic acid	3.78951	15.5657	up-regulated	0.000162365	48498.5	0.0484985	1e-06	267	28.6952	0.0477461	0.0506881	0.0528434	0.0570425	1e-06	0.079104	0.0520643	1e-06	1e-06	1e-06	1e-06	1e-06	1e-06	1e-06
Adipamide	3.752	1.2608	up-regulated	0.000177012	2.39629	0.313628	0.130881	253	20.813	0.370914	0.305392	0.331497	0.311086	0.254124	0.325147	0.297238	1e-06	0.182168	0.173476	0.20331	0.0236811	0.147785	0.185745
2-Deoxytetronic acid	3.54471	-0.787454	down-regulated	0.000285292	0.579365	0.172055	0.296972	233	13.9255	0.118772	0.185745	0.147459	0.25393	0.172829	0.130561	0.195087	0.26787	0.31002	0.378556	0.224664	0.293812	0.311058	0.29282
Glucosaminic acid	3.50517	21.1114	up-regulated	0.000312482	2.26551e+06	2.26551	1e-06	418	35.1805	2.11132	1.58523	4.54196	1.24954	1.80661	3.21244	1.35147	1e-06	1e-06	1e-06	1e-06	1e-06	1e-06	1e-06
Benzylamine	3.50364	16.4266	up-regulated	0.000313588	88082	0.088082	1e-06	229	14.0926	0.126349	0.0800123	0.127413	0.0617264	0.0941187	0.126953	1e-06	1e-06	1e-06	1e-06	1e-06	1e-06	1e-06	1e-06
1-Hydroxyanthraquinone	3.44304	-0.995725	down-regulated	0.000360548	0.501484	0.396644	0.790941	281	5.24485	0.403352	0.625764	0.377752	0.385949	0.321453	0.153207	0.509033	0.665464	0.981439	0.909251	0.920215	0.777699	0.720942	0.561577
3-aminopropionitrile	3.43539	-0.833454	down-regulated	0.000366951	0.561184	0.704158	1.25477	239	11.9262	0.568308	1.20889	0.43686	0.729361	0.727072	0.449773	0.808839	1.4946	1.3019	1.33161	1.15929	1.24878	1.1223	1.12493
hypoxanthine	3.40585	3.59549	up-regulated	0.000392781	12.0879	1.46614	0.12129	265	23.2727	1.8752	1.53844	2.16862	1.26929	1.48458	1.92687	1e-06	1e-06	0.344174	1e-06	0.318913	0.000522517	0.185419	1e-06
8-Aminocaprylic acid	3.38319	-0.730336	down-regulated	0.000413817	0.602764	10.7742	17.8747	174	15.2867	8.2635	13.2671	10.6215	15.6163	11.2543	10.252	6.14481	18.6443	18.9245	19.5714	12.7105	17.7186	18.9347	18.6191
indole-3-acetamide	3.31281	21.421	up-regulated	0.000486615	2.80778e+06	2.80778	1e-06	416	39.9206	3.15256	2.33374	6.03439	1.86803	1.71958	3.10724	1.43895	1e-06	1e-06	1e-06	1e-06	1e-06	1e-06	1e-06
asparagine	3.28467	0.844464	up-regulated	0.000519191	1.7956	53.9527	30.0472	116	19.9221	63.1906	45.8061	73.9001	35.4129	46.8196	61.4621	51.0773	27.2628	26.3301	27.0519	36.7782	29.8654	31.4661	31.5758
ornithine	3.24805	1.44071	up-regulated	0.000564875	2.71454	355.411	130.929	142	18.5515	466.231	319.203	294.33	170.581	367.016	336.325	534.192	101.267	110.466	76.3341	229.198	124.319	131.791	143.126
2-deoxy-D-glucose	3.15375	-0.344705	down-regulated	0.000701858	0.787469	0.717818	0.911551	56	31.7022	0.646857	0.828224	0.59095	0.807385	0.707734	0.713102	0.730476	1.06257	0.906626	0.944994	0.839834	0.9089	0.88021	0.837725
L-Malic acid	3.08993	1.0829	up-regulated	0.000812962	2.11829	43.1764	20.3827	233	12.8411	47.2385	40.2601	62.3645	33.2309	33.285	58.3058	27.5502	19.7483	23.5669	14.7827	21.7824	20.2005	20.809	21.7889
fumaric acid	3.02127	1.42423	up-regulated	0.0009522	2.68371	118.787	44.2622	245	7.63827	138.333	93.6479	174.523	72.8859	92.968	178.115	81.0344	47.3434	52.8219	24.3702	47.7461	43.1713	48.6568	45.7255
trehalose-6-phosphate	2.96023	16.9419	up-regulated	0.0010959	125898	0.125898	1e-06	271	46.4682	0.178376	0.106204	0.215186	0.0910752	0.0833495	0.207098	1e-06	1e-06	1e-06	1e-06	1e-06	1e-06	1e-06	1e-06
mannitol	2.90739	1.84658	up-regulated	0.00123769	3.59648	2.65079	0.737053	128	26.9873	2.41768	2.98736	0.20791	3.81269	2.70354	3.72494	2.70145	0.515492	0.698268	0.713576	0.889679	0.727842	0.774466	0.840049
4-Hydroxybenzoic acid	2.87911	0.560406	up-regulated	0.00132095	1.47468	0.485722	0.329374	267	18.8149	0.387106	0.665295	0.505698	0.525464	0.400348	0.418702	0.497443	0.306655	0.309364	0.348495	0.323514	0.328656	0.315625	0.373308
nicotinic acid	2.74013	-0.240556	not-significant	0.00181914	0.846419	1.8224	2.15308	180	10.8081	1.65118	1.80297	1.95798	2.14087	1.60464	1.77345	1.82574	2.12782	2.22151	2.35296	1.95614	2.15007	2.18289	2.08013
2-Furoic Acid	2.68631	-17.7079	down-regulated	0.00205916	4.67071e-06	1e-06	0.2141	125	17.4681	1e-06	1e-06	1e-06	1e-06	1e-06	1e-06	1e-06	1e-06	0.2898	0.373038	0.192796	0.0352601	0.316286	0.291522
Orotic acid	2.64267	-0.743597	down-regulated	0.00227681	0.597248	0.271663	0.454858	254	9.16803	0.0206632	0.326773	0.289449	0.394736	0.310456	0.266025	0.29354	0.50004	0.448873	0.47648	0.365031	0.452934	0.476921	0.463727
2-Deoxyerythritol	2.63563	-0.332021	down-regulated	0.00231403	0.794423	0.256683	0.323106	117	10.6923	0.20827	0.21717	0.23319	0.326047	0.277828	0.265671	0.268602	0.326557	0.307997	0.367447	0.313245	0.322571	0.314894	0.30903
Methylmalonic acid	2.6324	-0.993246	down-regulated	0.00233132	0.502346	0.323587	0.644151	84	7.39121	0.426025	0.426373	0.172344	0.198696	0.475617	1e-06	0.56605	0.649758	0.719589	0.496855	0.770746	0.638885	0.596498	0.636724
citric acid	2.62199	-1.17243	down-regulated	0.00238785	0.443675	16.7946	37.8533	305	23.7823	4.7344	23.3658	0.625332	39.4298	20.1435	3.16677	26.0965	36.6216	38.273	41.036	34.71	37.8104	38.8312	37.6912
Dehydroascorbic Acid	2.59784	21.9767	up-regulated	0.00252441	4.12711e+06	4.12711	1e-06	173	30.3029	2.68854	1.60947	8.41084	1.8647	4.78263	7.6292	1.90442	1e-06	1e-06	1e-06	1e-06	1e-06	1e-06	1e-06
glycerol	2.59008	-15.2101	down-regulated	0.00256992	2.63811e-05	1e-06	0.0379059	203	19.1148	1e-06	1e-06	1e-06	1e-06	1e-06	1e-06	1e-06	0.0652647	0.066989	0.0417104	0.03066	0.00815384	1e-06	0.0525622
succinate semialdehyde	2.58856	4.84923	up-regulated	0.00257895	28.8245	4.48132	0.155469	89	8.6717	6.67264	3.5656	8.02614	0.627045	3.40687	7.7376	1.33332	0.144347	0.177255	0.119211	0.171493	0.153965	0.182388	0.139624
Homocystine	2.56023	0.79462	up-regulated	0.00275278	1.73462	1.73182	0.998389	128	32.7547	1.41699	1.51538	1.84589	1.93692	1.50019	2.25868	1.64874	0.41698	1.03264	0.546225	1.64228	0.911692	1.19898	1.23993
Phenaceturic acid	2.55787	0.9795	up-regulated	0.00276777	1.97178	3.50783	1.77901	104	13.3793	3.05076	3.35773	5.43326	4.52381	2.32656	3.86459	1.9981	1.74397	1.76779	2.03429	1.92767	1.77307	1.59482	1.61149
O-acetylserine	2.5344	18.612	up-regulated	0.00292146	400653	0.400653	1e-06	102	10.5224	0.613641	1e-06	0.444173	1e-06	0.560092	0.495986	0.690674	1e-06	1e-06	1e-06	1e-06	1e-06	1e-06	1e-06
N-Acetyl-beta-alanine	2.43902	0.477099	up-regulated	0.00363902	1.39194	3.22668	2.31812	84	10.2392	2.47355	2.9425	3.4441	4.4776	2.7271	3.18735	3.33458	2.43825	2.5583	2.40644	2.20191	2.31349	2.19715	2.11127
phosphate	2.36448	-1.43937	down-regulated	0.00432034	0.368728	4.06208	11.0165	299	10.2652	5.02698	5.22433	5.69144	0.623033	5.07286	5.56015	1.2358	20.4977	5.21699	8.23982	9.85447	10.2241	12.8275	10.2548
Galactinol	2.36186	5.81829	up-regulated	0.00434649	56.4259	270.908	4.80114	191	27.7927	92.0193	48.628	426.563	107.816	497.746	504.967	218.619	1e-06	33.6079	1e-06	1e-06	1.79642e-05	1e-06	1e-06
Gentiobiose	2.32388	-0.342262	down-regulated	0.00474377	0.788804	33.4488	42.4044	204	42.8845	40.2552	36.3921	28.5818	39.012	26.8184	30.8307	32.2511	50.2403	42.9039	36.057	40.6532	42.2061	45.1194	39.651
fructose-6-phosphate	2.28215	4.76021	up-regulated	0.0052221	27.0998	0.372248	0.0137362	315	34.4625	0.40792	0.219096	0.860721	0.160314	0.178315	0.631884	0.147483	1e-06	1e-06	1e-06	0.037657	0.000177392	0.0339217	0.0243942
4-Methyl-5-thiazolethanol	2.27339	1.34574	up-regulated	0.00532855	2.54161	0.595975	0.234487	174	21.5541	0.787897	0.615115	0.768217	1e-06	0.612479	0.786977	0.60114	0.232787	0.219139	0.166226	0.306975	0.229191	0.183259	0.303834
Purine riboside	2.22186	0.949921	up-regulated	0.00599983	1.93177	3.67581	1.90282	245	16.6679	3.62694	3.02708	4.839	3.33239	3.00978	4.36966	3.52585	2.72412	2.64465	1e-06	2.66553	0.222942	2.41629	2.64625
norvaline	2.15596	1.51764	up-regulated	0.00698295	2.86322	43.5963	15.2263	144	9.68932	23.6657	62.9431	13.9867	62.4507	59.814	20.3108	62.0028	15.151	16.0025	8.93126	18.7184	14.898	15.686	17.1969
D-alanyl-D-alanine	2.10783	3.11365	up-regulated	0.00780143	8.65572	1.79652	0.207552	96	9.81474	3.44861	0.608349	1.17227	0.139602	1.9213	1.94847	3.33701	1e-06	0.1145	1e-06	0.976896	0.00374662	0.0936339	0.264087
scopoletin	2.08614	-2.72298	down-regulated	0.00820094	0.151462	0.0148771	0.0982236	234	6.45852	1e-06	0.0836419	1e-06	1e-06	0.0204929	1e-06	1e-06	0.153045	0.131644	0.143326	1e-06	0.0186161	0.130368	0.110564
4-hydroxycinnamic acid	2.07847	-0.733762	down-regulated	0.00834692	0.601334	0.0939652	0.156261	237	28.2121	0.0666769	0.158145	0.0809795	0.102274	0.066935	0.0865759	0.0961693	0.133998	0.194982	0.17483	0.0972694	0.151317	0.124595	0.216837
sucrose	1.9991	-0.766447	down-regulated	0.0100208	0.587863	0.125945	0.214243	271	40.157	0.104203	0.220322	0.202202	0.0882616	0.0644715	0.0751987	0.126959	0.24379	0.19177	0.295488	0.15164	0.210343	0.203077	0.203592
6-Methylmercaptopurine	1.99546	13.4382	up-regulated	0.010105	11099.5	0.0110995	1e-06	249	36.5479	0.0124254	0.00750142	0.0110655	0.0277696	0.0176952	0.00123814	1e-06	1e-06	1e-06	1e-06	1e-06	1e-06	1e-06	1e-06
Pyruvic acid	1.98867	1.14577	up-regulated	0.0102644	2.21265	3.20941	1.45049	174	6.33586	1.86916	4.5933	1.68347	4.49519	3.94228	1.51254	4.36995	1.02486	1.49932	1.03383	2.54967	1.38802	1.34469	1.31301
N-methyltryptophan	1.97776	1.3457	up-regulated	0.0105253	2.54154	20.6169	8.11196	144	12.3029	13.2578	28.3334	5.28017	31.1922	26.7187	9.50927	30.0266	7.39883	7.69431	6.99016	10.2761	8.05626	7.83778	8.5302
beta-hydroxypyruvate	1.93837	-2.23348	down-regulated	0.0115248	0.212644	0.0591067	0.27796	262	15.077	0.12337	1e-06	0.12093	1e-06	1e-06	1e-06	0.169442	0.438096	0.378074	0.396016	0.309579	0.0444436	1e-06	0.37951
Carnitine	1.91087	-1.89392	down-regulated	0.0122782	0.269075	0.198417	0.737403	117	6.18952	0.192717	0.210422	0.150847	0.673766	1e-06	0.161164	1e-06	1.40179	0.499941	1.30058	0.379411	0.6492	0.452858	0.478036
1-Methyladenosine	1.88815	-0.683853	down-regulated	0.0129376	0.622501	0.0882077	0.141699	119	46.18	0.0805234	0.143455	0.0477227	0.101682	0.0560508	0.0692934	0.118727	0.197469	0.11839	0.13289	0.107786	0.138505	0.179221	0.117632
N,N-Dimethyl-p-phenylenediamine	1.88211	1.67556	up-regulated	0.0131186	3.19444	0.342895	0.107341	315	18.9222	0.280401	0.304057	0.793404	0.299477	0.248013	0.35908	0.115834	0.0851461	0.0983699	0.0658314	0.121576	0.104187	0.136559	0.139719
3-hydroxy-L-proline	1.88127	1.00438	up-regulated	0.0131442	2.00608	17.2869	8.61725	158	22.6823	11.9094	23.9791	5.70315	22.933	22.6536	9.81225	24.0176	8.29885	7.99487	7.86171	10.0521	8.58785	8.23592	9.28945
4-Hydroxyphenylethanol	1.87861	2.04968	up-regulated	0.0132248	4.14014	0.884746	0.2137	179	17.3662	1.73919	1.29296	0.904512	1e-06	0.930832	1.14266	0.183057	0.225909	0.239143	0.22008	0.20605	0.213178	0.191863	0.199675
Levoglucosan	1.86356	-2.36511	down-regulated	0.0136911	0.194103	0.899742	4.63539	204	20.7211	1e-06	1e-06	1e-06	3.76005	1e-06	2.53814	1e-06	1e-06	6.4035	7.11531	5.6356	0.468345	6.55259	6.27236
alpha-ketoglutaric acid	1.84638	1.31661	up-regulated	0.0142435	2.49081	1.7116	0.687166	247	17.5309	1.72983	1.12931	3.31722	1.10641	1.00197	2.65895	1.03752	0.519782	0.795801	0.430011	1.04388	0.663693	0.685721	0.671275
fucose	1.80994	0.224217	not-significant	0.0154901	1.16814	1.40659	1.20412	117	21.6428	1.21989	1.67248	1.23994	1.59048	1.32722	1.32092	1.4752	1.19378	1.19882	1.15889	1.32609	1.20229	1.09591	1.25308
Pipecolinic acid	1.80609	2.08969	up-regulated	0.0156283	4.25655	30.637	7.19761	176	16.0189	54.2254	1e-06	1e-06	31.2033	42.929	44.1842	41.9172	5.24523	7.53261	5.35899	10.4176	7.02989	7.21477	7.5842
lysine	1.71011	-0.334494	down-regulated	0.0194934	0.793062	485.035	611.597	174	26.4036	537.774	559.086	402.915	407.808	464.116	486.013	537.531	508.706	669.193	438.55	748.357	603.013	626.859	686.502
xanthine	1.70103	1.6438	up-regulated	0.0199054	3.12489	1.02445	0.327835	355	28.4884	1.11178	0.540143	2.30152	0.562313	0.581442	1.55728	0.516655	0.326395	0.375908	0.327511	0.272272	0.326604	0.335175	0.330979
gluconic acid	1.67032	1.08765	up-regulated	0.0213639	2.12528	8.14141	3.83075	205	28.1048	7.16509	5.54687	16.7618	6.43743	5.29077	10.8887	4.89919	3.62483	4.13531	3.35855	4.10807	3.82223	3.9225	3.84373
quinic acid	1.63136	2.07731	up-regulated	0.0233692	4.2202	0.0547706	0.0129782	305	13.1168	0.0559756	0.0610929	0.0731771	1e-06	0.0720908	0.0660634	0.0549937	1e-06	0.0908358	1e-06	1e-06	6.70465e-06	1e-06	1e-06
trans-4-hydroxy-L-proline	1.63004	1.22144	up-regulated	0.0234402	2.3318	5.14566	2.20673	158	24.6404	2.68578	7.10348	1.08773	8.09776	6.58708	2.49236	7.96544	2.27911	2.28771	2.17778	2.94814	2.13706	2.4611	1.15623
trehalose	1.61394	0.460642	up-regulated	0.0243254	1.37615	279.803	203.323	271	41.743	321.307	330.68	112.374	315.896	275.991	300.326	302.048	179.249	224.186	174.067	226.829	202.428	206.753	209.746
3-Methylamino-1,2-propanediol	1.60964	-1.62239	down-regulated	0.0245674	0.324797	0.812827	2.50257	117	5.52597	0.748772	1.1072	1e-06	1.33629	0.826258	0.723931	0.947336	4.4117	3.43447	2.77878	3.22511	0.277872	1e-06	3.39005
3-Aminoisobutyric acid	1.59597	1.13323	up-regulated	0.0253532	2.19349	2.70487	1.23314	102	7.59182	3.73546	1.17742	1.43281	2.51593	2.09581	2.3925	5.58419	1.3006	1.0165	1.16917	1.53872	1.22451	1.15016	1.2323
Tagatose	1.5754	-1.59173	down-regulated	0.0265825	0.331773	0.409378	1.23391	217	18.0804	0.437819	0.72435	0.278222	1e-06	0.565768	0.814598	0.0448852	0.982034	0.826878	1.04804	0.689969	1.09473	0.96823	3.02748
2-methylfumarate	1.55695	1.69443	up-regulated	0.0277364	3.23649	0.0867237	0.0267956	81	11.9434	0.122794	0.0824819	1e-06	0.131337	0.0768486	0.0893296	0.104274	1e-06	0.105337	1e-06	0.0821835	4.53135e-05	1e-06	1e-06
N-Methyl-L-glutamic acid	1.52545	2.53848	up-regulated	0.0298227	5.80977	2.13475	0.367442	98	7.96266	2.01449	2.32436	4.5584	1e-06	1e-06	4.16755	1.87846	1.35248	1.2195	1e-06	1e-06	0.000108697	1e-06	1e-06
D-Glyceric acid	1.50213	-0.188385	not-significant	0.0314682	0.877587	1.57948	1.7998	189	11.5309	1.57041	1.44853	1.6131	1.73933	1.2917	1.87383	1.51945	1.60604	1.94835	1.98536	1.7096	1.79474	1.66826	1.88624
3-Cyanoalanine	1.49615	0.940639	up-regulated	0.0319044	1.91938	0.551331	0.287245	141	12.4359	0.946948	0.362364	0.304597	0.189596	0.872313	0.648478	0.535024	0.27473	0.279348	0.29982	0.29826	0.287101	0.291928	0.279527
MALONAMIDE	1.49484	-0.878672	down-regulated	0.0320011	0.543868	2.44395	4.49364	70	6.01359	2.5983	1.15142	1.2793	1e-06	3.30934	2.47562	6.29364	5.02873	3.72582	4.32092	6.36946	4.4176	3.80451	3.78846
3-Hydroxynorvaline	1.43547	-1.59144	down-regulated	0.0366884	0.331839	0.0379517	0.114368	131	9.13504	1e-06	0.0925848	1e-06	1e-06	0.0800669	1e-06	0.0930063	0.168521	0.15969	0.161085	1e-06	0.0212123	0.140653	0.149412
D-Altrose	1.42771	-3.02513	down-regulated	0.0373501	0.122842	0.0349663	0.284646	179	32.8372	0.244758	1e-06	1e-06	1e-06	1e-06	1e-06	1e-06	0.43058	0.491254	1e-06	1e-06	0.00625449	0.516442	0.547986
maltotriose	1.39003	-1.10664	down-regulated	0.0407356	0.464374	5.27348	11.3561	204	41.1939	2.80579	7.63731	4.14697	4.4843	5.40731	4.47421	7.95847	10.9818	26.2901	9.66416	6.99961	10.2227	7.07846	8.2559
N-Ethylglycine	1.36285	-0.490161	down-regulated	0.0433656	0.711946	18.3289	25.7448	130	5.16705	22.0612	17.9327	14.6079	8.05999	19.7091	19.9708	25.9608	28.2723	24.3745	39.2216	20.9459	25.1406	20.4556	21.8032
Aconitic Acid	1.32069	4.98547	up-regulated	0.0477867	31.6792	2.20588	0.0696316	229	22.0334	1e-06	1e-06	0.259028	4.59393	3.54303	0.794121	6.25102	1e-06	1e-06	0.220322	1e-06	6.23644e-05	0.267033	1e-06
N-Acetyl-L-leucine	1.31094	-1.3266	down-regulated	0.0488718	0.398706	0.175595	0.440413	305	15.5589	0.0234154	0.293621	0.0175762	0.351695	0.245209	0.0235138	0.274136	0.69177	0.588378	1e-06	0.526056	0.0654265	0.584187	0.627074
proline	1.29664	0.63925	not-significant	0.0505079	1.55752	173.954	111.687	142	10.8446	258.777	161.962	226.386	25.8671	175.634	217.416	151.639	114.398	108.315	107.962	117.896	111.64	109.934	111.663
glucose-6-phosphate	1.25965	6.10582	not-significant	0.0549985	68.8707	1.4844	0.0215534	315	34.6199	1.95735	0.237236	3.79383	0.095806	0.0914158	4.12408	0.0910623	1e-06	1e-06	0.0551975	0.0404425	0.000222945	1e-06	0.0550079
N-(3-aminopropyl)-morpholine	1.25265	17.6781	not-significant	0.0558924	209717	0.209717	1e-06	100	8.15636	0.508889	1e-06	1e-06	1e-06	0.505445	1e-06	0.453682	1e-06	1e-06	1e-06	1e-06	1e-06	1e-06	1e-06
cellobiose	1.24487	-1.66645	not-significant	0.0569021	0.315028	0.546502	1.73477	204	45.0456	1e-06	1e-06	1.27126	1e-06	1e-06	2.16521	0.389036	0.923807	4.4297	1.0332	1.73563	1.49924	1.055	1.46683
urocanic acid	1.2339	15.6547	not-significant	0.0583576	51586	0.051586	1e-06	151	8.63868	0.137086	1e-06	0.123823	0.100189	1e-06	1e-06	1e-06	1e-06	1e-06	1e-06	1e-06	1e-06	1e-06	1e-06
Indolelactate	1.23361	-15.1833	not-significant	0.0583971	2.68773e-05	1e-06	0.0372061	130	9.54481	1e-06	1e-06	1e-06	1e-06	1e-06	1e-06	1e-06	0.103424	1e-06	0.0781269	1e-06	0.000293182	0.0785956	1e-06
iminodiacetic acid	1.22559	-14.9565	not-significant	0.0594857	3.14525e-05	1e-06	0.0317939	214	16.8815	1e-06	1e-06	1e-06	1e-06	1e-06	1e-06	1e-06	0.0903765	0.0680206	1e-06	1e-06	0.000270615	1e-06	0.0638868
4-nitrophenol	1.19035	13.1201	not-significant	0.0645131	8903.41	0.00890341	1e-06	238	11.0935	0.0143566	1e-06	1e-06	1e-06	0.0229777	1e-06	0.0249855	1e-06	1e-06	1e-06	1e-06	1e-06	1e-06	1e-06
flavin adenine degrad product	1.18233	-1.62469	not-significant	0.065716	0.324279	0.159684	0.492429	231	23.6356	1e-06	1e-06	0.61718	1e-06	1e-06	1e-06	0.500605	0.797471	0.725022	0.73635	0.408489	0.0705518	0.709118	1e-06
ribose	1.1542	1.24153	not-significant	0.0701126	2.3645	19.2379	8.13617	103	20.1813	22.3405	9.29053	46.5805	9.29814	8.11753	30.1648	8.87343	7.28156	8.65098	7.12195	9.63548	8.09952	8.0166	8.14707
Adenosine 5-monophosphate	1.1513	2.87685	not-significant	0.0705825	7.34545	0.179006	0.0243697	315	45.21	0.0264588	1e-06	0.367861	0.0514932	1e-06	0.368192	0.439038	1e-06	1e-06	0.0534852	1e-06	4.2931e-05	1e-06	0.117056
Pelargonic acid	1.12144	15.7768	not-significant	0.0756069	56143.5	0.0561435	1e-06	215	12.2594	0.130678	1e-06	1e-06	1e-06	1e-06	0.0783325	0.183991	1e-06	1e-06	1e-06	1e-06	1e-06	1e-06	1e-06
Analyte 400	1.08681	-1.29583	not-significant	0.0818827	0.407301	0.0249338	0.0612172	227	12.6679	1e-06	1e-06	1e-06	0.0715518	0.047908	0.0550732	1e-06	1e-06	0.0815728	0.0692899	0.0774022	0.0124936	0.0828852	0.104876
L-Allothreonine	1.08319	0.936771	not-significant	0.0825674	1.91424	11.496	6.00551	117	10.7692	7.42211	8.8614	16.5651	25.7796	5.69629	12.2155	3.93178	7.57974	5.87119	7.4994	4.30705	5.90686	5.55108	5.32323
L-4-Hydroxyphenylglycine	1.08085	-1.95807	not-significant	0.0830128	0.257372	0.0145018	0.0563458	179	12.6339	1e-06	1e-06	1e-06	0.0558082	0.0456996	1e-06	1e-06	0.103597	0.0935939	0.113809	0.0813031	0.00211583	1e-06	1e-06
2,4-diaminobutyric acid	1.03036	1.3153	not-significant	0.0932485	2.48853	0.575152	0.231121	174	10.0397	0.623668	1e-06	0.755762	0.865013	1e-06	0.809485	0.972137	1e-06	0.484778	1e-06	1e-06	0.000733227	0.567404	0.56493
glycine	1.01359	-0.120119	not-significant	0.096919	0.920112	193.639	210.452	174	11.0244	219.988	197.861	223.636	168.636	175.157	203.062	167.137	219.239	210.275	216.854	197.821	210.352	206.949	211.674
serine	0.991221	0.29907	not-significant	0.102042	1.23035	202.648	164.708	204	12.2147	254.076	205.642	246.769	86.9147	193.497	235.406	196.233	162.65	161.832	162.511	166.919	164.666	161.587	172.788
carbamoyl-aspartic acid	0.981929	0.422461	not-significant	0.104249	1.34021	1.31252	0.979338	160	13.9646	1.11452	2.32422	0.869432	1.49672	1.0107	1.14361	1.22843	0.838588	1.0261	0.8678	1.19096	0.973018	0.908371	1.05053
butyraldehyde	0.915818	-2.57076	not-significant	0.12139	0.168316	0.00402577	0.023918	212	9.22685	1e-06	0.0250348	1e-06	1e-06	1e-06	1e-06	0.00314058	0.0614421	1e-06	0.0598014	1e-06	0.00023509	1e-06	0.0459443
succinic acid	0.891838	-0.448276	not-significant	0.128281	0.732918	2.20805	3.01268	247	11.2097	1.8734	3.22478	2.62397	1.06771	2.63745	2.50258	1.52645	1.74176	4.02414	1.64597	4.4827	2.83624	3.37996	2.978
malonic acid	0.88862	0.552521	not-significant	0.129235	1.46665	0.995601	0.678828	255	14.6644	1.42505	1.91805	0.960172	0.89938	0.689651	0.53371	0.543198	0.811848	0.702427	0.692807	0.599785	0.675742	0.604298	0.664892
xylitol	0.830452	-14.2076	not-significant	0.147757	5.2856e-05	1e-06	0.0189193	163	28.6432	1e-06	1e-06	1e-06	1e-06	1e-06	1e-06	1e-06	1e-06	1e-06	0.0694276	0.0629634	4.04362e-05	1e-06	1e-06
S-carboxymethylcysteine	0.82742	18.1903	not-significant	0.148792	299101	0.299101	1e-06	83	12.2196	1e-06	1e-06	1e-06	1e-06	0.967185	1.12652	1e-06	1e-06	1e-06	1e-06	1e-06	1e-06	1e-06	1e-06
5'-methylthioadenosine	0.826704	15.4288	not-significant	0.149038	44109.7	0.0441097	1e-06	236	42.2729	0.141705	1e-06	1e-06	1e-06	1e-06	1e-06	0.167057	1e-06	1e-06	1e-06	1e-06	1e-06	1e-06	1e-06
Cetadiol	0.82216	1.63959	not-significant	0.150605	3.11578	0.0270974	0.00869683	263	16.5364	0.0366043	1e-06	1e-06	0.061458	0.0249069	0.0292509	0.0374595	1e-06	0.0608665	1e-06	1e-06	6.27186e-06	1e-06	1e-06
N-methylaniline	0.81114	0.253639	not-significant	0.154476	1.19221	0.176354	0.147922	164	12.5116	0.171411	0.209286	0.174287	0.119818	0.192368	0.184966	0.18234	0.107398	0.146345	0.103615	0.22653	0.143487	0.14559	0.162487
Sedoheptulose	0.775652	-15.3428	not-significant	0.167628	2.40637e-05	1e-06	0.0415564	191	21.023	1e-06	1e-06	1e-06	1e-06	1e-06	1e-06	1e-06	0.104086	1e-06	1e-06	1e-06	5.18533e-05	0.186753	1e-06
Corticosterone	0.756043	-4.03958	not-significant	0.175371	0.0608086	0.00698316	0.114838	51	10.2566	1e-06	1e-06	1e-06	0.0488761	1e-06	1e-06	1e-06	1e-06	0.534966	1e-06	1e-06	0.000453341	0.176524	0.0919219
sulfuric acid	0.720372	0.620551	not-significant	0.190383	1.53746	1.03589	0.673766	158	34.2052	0.527657	1.35878	1e-06	1.74061	1.45924	0.519152	1.64579	0.516256	0.643669	0.523352	0.885621	0.662403	0.688994	0.796066
5-Methoxyindole-3-acetic acid	0.718708	-1.22582	not-significant	0.191114	0.427554	0.0416334	0.0973757	232	34.0641	0.0967196	1e-06	1e-06	1e-06	0.0990019	1e-06	0.095708	0.103818	0.0662527	0.232268	0.047621	0.0159415	0.215728	1e-06
Diglycerol	0.718258	0.579228	not-significant	0.191312	1.49405	0.854987	0.572262	103	18.185	0.905461	1.01711	0.921846	1.14401	1e-06	1.02022	0.976261	1e-06	0.849746	0.774394	0.577275	0.0809257	0.805247	0.918243
N-Carbamylglutamate	0.716187	-0.732095	not-significant	0.192226	0.602029	0.1247	0.207133	201	19.0276	0.154033	0.152387	0.152374	1e-06	0.132018	0.127384	0.154702	0.39532	0.257356	0.287661	0.313106	0.0337988	1e-06	0.162687
oxalacetic acid	0.699909	-0.149106	not-significant	0.199568	0.901809	0.347258	0.385068	186	33.7979	0.302224	0.410709	0.304215	0.441654	0.39076	0.349744	0.231499	0.379189	0.376824	0.384757	0.381199	0.384984	0.384925	0.403598
urea	0.683586	0.174481	not-significant	0.207212	1.12856	6.31511	5.59573	189	9.96762	4.4362	5.14931	6.67037	8.56845	5.97605	6.94981	6.45556	4.64482	5.26517	6.01728	5.80476	5.57425	5.67141	6.19242
threonine	0.633537	0.210292	not-significant	0.232521	1.15692	74.5196	64.4119	219	12.7909	92.3313	68.5298	104.399	41.8378	64.4139	87.0496	63.0757	65.9088	63.7261	64.5482	63.9514	64.4011	62.3418	66.0061
glucuronic acid	0.629863	-1.17684	not-significant	0.234497	0.442318	0.0986776	0.223092	144	23.1844	1e-06	1e-06	1e-06	1e-06	0.690737	1e-06	1e-06	0.264636	0.222784	0.249643	0.165528	0.221051	0.210468	0.227534
beta-Mannosylglycerate	0.59758	0.118373	not-significant	0.252592	1.08551	6.72775	6.19778	204	19.4139	5.2359	8.16638	7.36836	6.38998	6.56433	7.66476	5.70453	7.10824	5.86902	6.44904	6.03912	6.18224	5.59235	6.14444
2'-Deoxycytidine 5'-triphosphate degr prod	0.586334	-0.135748	not-significant	0.259218	0.910198	21.8864	24.0458	58	5.36125	17.82	17.1431	24.9066	29.7041	18.7278	20.6333	24.27	26.6892	24.8571	24.004	22.355	24.0075	22.4292	23.9784
Allo-inositol	0.584716	-0.846239	not-significant	0.260186	0.556233	0.169093	0.303997	192	9.89543	0.252821	0.0461719	0.197083	1e-06	0.226129	0.221619	0.239828	0.585483	1e-06	1e-06	0.471479	0.00653928	0.529508	0.53497
guanine	0.5823	1.47177	not-significant	0.261637	2.77363	0.210954	0.076057	295	44.5573	0.0747381	0.847318	0.335022	0.0707713	0.0398686	0.0592528	0.0497044	0.103744	0.106398	0.117298	0.0823407	0.0150176	1e-06	0.1076
11-beta-prostaglandin-F-2-alpha	0.58008	1.05348	not-significant	0.262978	2.07554	0.138774	0.0668618	235	39.9806	1e-06	0.448569	1e-06	0.115635	0.117445	0.0946166	0.195151	0.00380308	0.12714	0.0730767	0.132782	0.0375545	0.00688936	0.0867868
2,3-Dihydroxypyridine	0.576623	0.605862	not-significant	0.26508	1.52189	0.225556	0.148208	240	11.1788	0.250895	0.2264	0.402628	0.000734289	0.398266	0.165406	0.134565	0.233996	0.213289	0.236838	1e-06	0.025884	0.126798	0.200652
O-Phosphorylethanolamine	0.568452	0.577237	not-significant	0.270114	1.49199	1.36789	0.916822	341	33.4398	1.00475	3.352	1.52583	1.63203	1.07919	1e-06	0.981415	0.903522	1.14838	1.05607	0.796233	0.907226	0.725589	0.880735
4-Hydroxyquinazoline	0.552913	1.17985	not-significant	0.279954	2.26553	0.905882	0.399854	217	22.9857	0.775541	1e-06	0.725504	1.58791	1.00305	0.77462	1.47455	1e-06	1e-06	1e-06	2.79896	1.18713e-05	1e-06	1e-06
uracil	0.53018	0.591491	not-significant	0.294999	1.5068	5.74849	3.81503	241	11.6851	5.21735	3.29543	15.334	2.53363	2.98638	8.08787	2.78475	4.2447	3.87649	4.14342	3.42116	3.80504	3.5989	3.61547
phytosphingosine	0.525723	-4.69101	not-significant	0.298042	0.0387137	0.358235	9.25344	204	5.8055	0.072565	0.291887	0.32256	0.868882	0.248078	0.366517	0.337152	58.3056	0.684938	1.04982	0.725254	1.81984	1.14785	1.04074
4-Vinylphenol dimer	0.516243	0.86866	not-significant	0.304619	1.82597	0.537155	0.294176	192	34.9815	0.10106	0.625485	1e-06	1.49714	0.529809	1e-06	1.00658	0.273571	0.377811	1e-06	0.520484	0.0460325	0.410866	0.430463
O-methylthreonine	0.500587	-0.196563	not-significant	0.3158	0.872627	0.408507	0.468135	88	12.4804	0.395513	0.280963	0.532484	0.558842	0.242379	0.580104	0.269262	0.46447	0.462659	0.52548	0.422455	0.467323	0.465846	0.468709
palmitic acid	0.494479	0.753368	not-significant	0.320273	1.68572	0.892231	0.529287	132	29.2296	0.450878	2.92861	0.709708	0.784673	0.515555	0.326033	0.530156	0.625052	0.733696	0.714209	0.383609	0.505597	0.300662	0.442181
guaiacol	0.483398	-1.16134	not-significant	0.328551	0.447096	0.041685	0.093235	151	6.4608	0.170972	0.0344023	0.0495136	0.0140468	0.00530139	0.0175578	1e-06	1e-06	1e-06	0.300999	0.0172705	0.00227952	0.141906	0.190188
beta-Glycerophosphoric acid	0.480951	0.79815	not-significant	0.330407	1.73887	0.270311	0.155452	299	21.4149	0.483001	0.349125	0.553257	1e-06	1e-06	0.506787	1e-06	0.283643	1e-06	0.223562	0.334155	0.00415447	0.242647	1e-06
phosphomycin	0.472324	-15.3223	not-significant	0.337036	2.44077e-05	1e-06	0.0409706	71	14.7413	1e-06	1e-06	1e-06	1e-06	1e-06	1e-06	1e-06	0.286781	1e-06	1e-06	1e-06	8.12067e-06	1e-06	1e-06
5-Aminoimidazole-4-carboxamide	0.472307	14.1396	not-significant	0.337049	18048.6	0.0180486	1e-06	142	35.7684	1e-06	1e-06	1e-06	1e-06	1e-06	0.126334	1e-06	1e-06	1e-06	1e-06	1e-06	1e-06	1e-06	1e-06
inosine	0.472307	13.3115	not-significant	0.337049	10166.4	0.0101664	1e-06	230	40.7431	1e-06	1e-06	0.0711587	1e-06	1e-06	1e-06	1e-06	1e-06	1e-06	1e-06	1e-06	1e-06	1e-06	1e-06
Sucrose-6-Phosphate	0.472307	14.2316	not-significant	0.337049	19237.5	0.0192375	1e-06	315	33.6159	1e-06	1e-06	1e-06	1e-06	1e-06	0.134657	1e-06	1e-06	1e-06	1e-06	1e-06	1e-06	1e-06	1e-06
Norleucine	0.463026	1.04838	not-significant	0.344329	2.0682	71.4851	34.5638	86	8.20206	19.7224	73.3647	45.456	291.396	24.222	32.8453	13.3889	32.0867	38.0905	45.7157	30.6909	34.0426	24.9693	36.351
p-Anisic acid	0.434109	-1.08786	not-significant	0.368037	0.470459	0.0226142	0.0480684	209	6.70208	1e-06	0.0244384	1e-06	1e-06	0.0246304	1e-06	0.109227	0.117912	1e-06	0.110921	0.107308	0.000334606	1e-06	1e-06
alanine	0.413405	-0.0809053	not-significant	0.386007	0.945464	319.113	337.52	116	7.25836	372.206	341.709	288.247	252.947	306.346	328.569	343.769	355.572	289.333	317.361	405.715	335.877	318.855	339.928
terephthalic acid	0.408171	1.70911	not-significant	0.390687	3.2696	0.802994	0.245594	221	28.4064	0.238261	4.54624	0.292437	0.326323	0.217695	1e-06	1e-06	0.228177	0.270889	0.278459	0.2554	0.2445	0.234382	0.20735
Cysteinylglycine	0.37686	0.914312	not-significant	0.419894	1.88467	0.582458	0.309051	115	5.21243	0.649377	0.852167	0.493319	0.811548	0.691408	0.579387	1e-06	1e-06	1e-06	2.16334	1e-06	1.13725e-05	1e-06	1e-06
Methyl Palmitoleate	0.368317	1.09583	not-significant	0.428235	2.13736	0.330451	0.154607	97	20.5636	1e-06	1.49895	1e-06	0.503978	0.119744	1e-06	0.190484	0.318224	0.349939	0.250506	1e-06	0.00405565	1e-06	0.159522
1-Kestose	0.33319	-1.26308	not-significant	0.464312	0.416653	0.0181697	0.0436087	281	27.7366	1e-06	0.127182	1e-06	1e-06	1e-06	1e-06	1e-06	0.137659	1e-06	1e-06	1e-06	5.33526e-05	1e-06	0.167544
3,4-Dihydroxymandelic acid	0.311662	1.06154	not-significant	0.487908	2.08715	0.341452	0.163597	295	41.3507	0.102569	1.83002	0.102297	0.12361	0.0881688	0.035385	0.108117	0.195271	0.124882	0.200328	0.154383	0.161693	0.165094	0.143526
DL-dihydrosphingosine	0.271829	-0.910743	not-significant	0.534775	0.531911	0.0193917	0.0364567	132	8.74416	1e-06	1e-06	1e-06	1e-06	1e-06	1e-06	0.135736	0.0872215	0.0539228	1e-06	1e-06	0.000284927	1e-06	0.113765
L-kynurenine	0.263879	0.415328	not-significant	0.544654	1.3336	0.904008	0.67787	192	30.7612	1e-06	1.09941	0.0871458	2.39692	1.08572	1e-06	1.65886	0.467937	0.531877	0.464802	0.868335	0.645404	1.13	0.63673
3-hydroxybenzoic acid	0.238913	0.93416	not-significant	0.576882	1.91078	0.0324486	0.0169819	267	17.2431	1e-06	1e-06	0.115934	0.111201	1e-06	1e-06	1e-06	1e-06	0.118861	1e-06	1e-06	7.01197e-06	1e-06	1e-06
D-Talose	0.226757	0.303251	not-significant	0.593257	1.23392	177.676	143.993	319	26.3389	77.4283	191.249	197.624	369.397	134.075	113.764	160.193	1e-06	128.859	302.52	84.6731	7.41067	334.447	150.039
Benzoylformic acid	0.22387	-0.168575	not-significant	0.597214	0.889721	1.52703	1.7163	89	5.81058	0.9935	2.9286	1.50149	0.386884	2.09494	1.74458	1.0392	1.5852	2.51469	1.84962	1.31676	1.68127	1.37641	1.69013
Citraconic acid	0.221829	0.129847	not-significant	0.600028	1.09418	0.385002	0.351865	147	11.8067	0.384615	0.551798	0.368487	0.58899	0.235234	0.258621	0.307273	0.405467	0.427137	0.471189	0.270698	0.342491	0.31158	0.23449
indole-3-acetic acid	0.197507	0.408881	not-significant	0.63459	1.32766	0.0855032	0.0644017	202	20.7891	0.13109	0.0611077	1e-06	0.0547847	0.0512592	0.0592576	0.241022	1e-06	1e-06	1e-06	0.152967	0.000382858	0.187866	0.109592
Synephrine	0.196588	0.311272	not-significant	0.635934	1.2408	0.0226926	0.0182886	355	8.60458	0.0144041	0.0261128	0.0193791	0.028657	0.0208056	0.020153	0.0293365	0.051936	1e-06	1e-06	0.0336195	0.000204799	0.0422573	1e-06
picolinic acid	0.194179	0.0638114	not-significant	0.639472	1.04522	0.281711	0.269522	180	11.4171	0.271608	0.385433	0.314897	0.329116	0.222433	0.235528	0.212959	0.298343	0.288671	0.274068	0.249908	0.268874	0.265912	0.240877
oxoproline	0.192573	-0.0253885	not-significant	0.641841	0.982556	712.544	725.195	156	12.2829	752.866	768.279	685.958	757.032	607.745	659.32	756.609	785.397	719.215	727.746	693.902	724.58	686.369	739.153
L-homoserine	0.189889	0.0798677	not-significant	0.64582	1.05692	5.82982	5.51585	218	14.3281	5.83814	5.63697	6.38198	5.12398	5.24393	7.48641	5.09733	4.05418	6.95161	2.89374	6.89459	5.29473	6.13055	6.39157
N-Acetyltryptophan	0.173156	0.262563	not-significant	0.671187	1.19961	8.41811	7.01738	202	32.3398	1e-06	1e-06	1e-06	9.49068	16.7841	19.265	13.387	9.2047	6.473	8.13762	6.54444	6.93051	6.18579	5.6456
cytidine-monophosphate	0.168512	0.136385	not-significant	0.678403	1.09915	0.75784	0.68948	243	14.0241	1.22913	1.41293	0.6329	0.758459	0.461435	0.358267	0.451762	0.882307	0.680744	0.796155	0.620215	0.681638	0.546918	0.618385
3-Phenyllactic acid	0.15851	-0.319735	not-significant	0.694208	0.801217	0.139083	0.17359	115	5.30255	1e-06	0.280076	0.21313	1e-06	0.269712	1e-06	0.210661	0.387947	0.116715	0.345623	1e-06	0.00421948	1e-06	0.360622
benzoic acid	0.142277	0.174736	not-significant	0.720648	1.12876	0.335622	0.297338	179	9.88015	0.24996	0.779115	0.298389	0.32417	0.234403	0.208979	0.254338	0.413861	1e-06	0.476101	0.337028	0.0470298	0.399956	0.407387
Isoleucine	0.139992	0.0693697	not-significant	0.72445	1.04926	227.417	216.741	158	10.7585	289.897	255.269	269.038	57.8532	228.91	264.814	226.138	225.58	212.974	221.675	208.296	216.678	216.299	215.682
Melatonin	0.128148	-0.124102	not-significant	0.744478	0.917575	0.125106	0.136344	173	7.07488	0.11659	0.143456	0.157076	0.125946	0.109669	0.125498	0.0975067	0.196086	0.199918	1e-06	0.152259	0.0245005	0.177614	0.20403
ribose-5-phosphate	0.122095	-0.179695	not-significant	0.754928	0.88289	1.45974	1.65336	299	36.4531	0.259861	0.725513	4.73454	0.787253	0.650713	2.32177	0.738519	1.55134	1.94271	1.29804	1.95355	1.63741	1.7469	1.44359
Threonic acid	0.0870424	0.128959	not-significant	0.818385	1.0935	0.247314	0.226167	220	16.6831	0.262925	0.300521	0.303764	1e-06	0.282109	0.286289	0.29559	1e-06	0.432626	1e-06	0.343701	0.00536618	0.403242	0.398229
Linoleic acid methyl ester	0.0715733	0.0978068	not-significant	0.84806	1.07015	0.197219	0.184292	97	13.5112	0.12044	0.403121	0.105123	0.461373	0.110227	0.076544	0.103707	0.230277	0.241407	0.260526	0.0987898	0.172851	0.100254	0.185939
glucose	0.0581017	0.0579796	not-significant	0.874779	1.04101	0.203139	0.195137	56	31.7006	0.238015	1e-06	0.18814	0.279918	0.234766	0.252364	0.228769	0.253464	0.259678	0.232592	0.260266	0.14027	0.00907715	0.210612
Dihydroxyacetone	0.0418608	-0.0809933	not-significant	0.908112	0.945407	14.5368	15.3763	70	8.54202	1e-06	1e-06	46.3906	1e-06	15.0456	34.1482	6.17337	15.8478	16.9498	18.9803	13.0137	15.2582	13.6079	13.9761
Maleimide	0.0280045	-0.0385736	not-significant	0.937552	0.973617	0.223631	0.229691	154	6.36652	0.127292	0.110821	0.184608	0.132079	0.0909058	0.651508	0.268203	0.189091	0.18283	0.240088	0.252503	0.227607	0.27024	0.245479
3-Hydroxypyridine	0.0176924	-0.00459244	not-significant	0.96008	0.996822	0.907713	0.910607	152	7.87318	0.753282	0.849422	0.917667	1.06085	0.888201	0.976969	0.907602	1.13702	0.964015	0.90023	0.820331	0.904875	0.798854	0.848922
Pyrrole-2-Carboxylic Acid	0.00997321	-0.0126111	not-significant	0.977297	0.991297	0.175683	0.177225	241	11.0528	0.138902	0.203557	0.239914	0.242715	0.179027	0.16836	0.0573045	0.242887	0.274376	0.284951	0.122309	0.0295474	0.286506	1e-06
Alizarin	0.00726039	-0.0372206	not-significant	0.983421	0.974531	0.0379305	0.0389218	89	8.40308	1e-06	1e-06	0.0947324	0.170776	1e-06	1e-06	1e-06	1e-06	1e-06	1e-06	1e-06	8.05153e-06	0.272439	1e-06
valine	0.00577708	0.00334243	not-significant	0.986786	1.00232	219.556	219.048	144	9.23625	302.821	193.248	232.601	60.4685	232.035	257.318	258.402	249.185	193.669	216.204	219.482	218.495	226.983	209.319

## Sheet: B0-B8
Metabolites	P	FC	Status	P-VALUE	FC/	AVERAGE(B0)	AVERAGE(B8)	Quant Mass	RT(min)	B0-1	B0-2	B0-3	B0-4	B0-5	B0-6	B0-7	B8-1	B8-2	B8-3	B8-4	B8-5	B8-6	B8-7
N-Acetyl-D-galactosamine	11.0311	3.7826	up-regulated	9.30822e-12	13.7619	19.2385	1.39796	202	29.8729	19.3388	20.5683	21.8563	17.7126	17.2082	20.4112	17.5742	0.855144	0.742069	0.899499	1.95869	1.56504	1.71039	2.0549
N-Acetyl-beta-D-mannosamine	10.9905	3.47114	up-regulated	1.02219e-11	11.0897	3.12292	0.281607	202	29.7272	3.11924	3.28244	3.60882	2.96229	2.79238	3.27255	2.82274	0.192576	0.203748	0.210046	0.347263	0.327442	0.332124	0.358047
D-erythro-sphingosine	10.9618	3.49731	up-regulated	1.09198e-11	11.2926	26.688	2.36331	204	11.2299	25.9017	31.0292	27.9084	24.4436	28.1272	24.2992	25.1066	1.95434	1.92423	1.45051	2.255	2.21295	2.77653	3.96958
glutamic acid	9.99253	-2.80271	down-regulated	1.01736e-10	0.143318	89.5828	625.063	246	12.6891	117.791	56.0339	181.752	46.875	49.3851	129.655	45.5872	673.515	656.485	679.284	575.199	596.55	597.475	596.929
pantothenic acid	9.82175	3.32634	up-regulated	1.50746e-10	10.0307	1.45437	0.144992	247	27.9004	1.20026	1.46915	1.60582	1.493	1.35054	1.62077	1.44104	0.0596589	0.0540385	0.0640169	0.215826	0.104358	0.260588	0.25646
spermidine	9.76889	7.03352	up-regulated	1.70259e-10	131.009	2.40608	0.0183657	200	32.3515	2.70551	2.21125	2.41133	2.17187	2.58704	2.81848	1.93709	1e-06	1e-06	1e-06	0.128554	1e-06	1e-06	1e-06
4-aminobutyric acid	9.58424	4.04237	up-regulated	2.60473e-10	16.4769	570.932	34.6505	174	16.3217	558.088	661.068	462.351	619.398	561.744	515.555	618.319	11.2211	8.90481	12.3123	42.6007	18.8565	56.7739	91.8839
uridine	9.56611	1.49194	up-regulated	2.71578e-10	2.81266	52.456	18.65	217	36.1131	50.9491	53.909	56.8969	52.8165	48.9792	55.7556	47.8857	15.533	14.3753	15.8861	21.3716	19.5816	21.0659	22.7362
myo-inositol	9.49307	2.2024	up-regulated	3.21313e-10	4.60245	48.1064	10.4523	305	30.1355	41.7044	50.4429	51.8805	50.5852	44.1415	51.0395	46.9507	7.341	6.91347	7.24814	13.181	9.6195	12.5572	16.3061
citrulline	9.4795	3.06679	up-regulated	3.31509e-10	8.37906	26.1243	3.11781	256	23.9013	26.6973	24.9002	28.9727	23.2652	23.7519	26.3332	28.9497	1.25394	0.961116	1.4939	3.861	2.2301	4.62437	7.40023
Isomaltose	9.47597	-1.12135	down-regulated	3.34218e-10	0.459664	14.1381	30.7575	204	43.4239	12.3676	15.4701	12.8493	17.2984	13.4385	12.8401	14.703	31.8891	32.0315	32.0475	30.1911	31.7241	29.1757	28.2436
Dodecanol	9.39275	3.62159	up-regulated	4.0481e-10	12.3086	1.50057	0.121913	204	33.2055	1.50614	1.68064	1.28825	1.37357	1.65627	1.39279	1.60633	0.0269462	0.080496	1e-06	0.234037	0.185315	1e-06	0.326593
nicotinamide	9.14222	3.01428	up-regulated	7.20736e-10	8.07959	8.24158	1.02005	179	15.117	6.78585	7.32636	8.76297	8.89179	7.64578	9.24723	9.03105	0.55929	0.401848	0.567002	1.49745	1.09566	1.27511	1.74398
Glucoheptonic acid	9.06269	3.98594	up-regulated	8.65588e-10	15.8448	5.10162	0.321974	158	23.399	5.90196	5.75011	4.95423	4.62792	4.05823	5.65678	4.7621	0.260829	1e-06	0.294497	0.524095	0.398119	1e-06	0.776272
3-Methylamino-1,2-propanediol	8.97391	-2.21696	down-regulated	1.0619e-09	0.215095	0.812827	3.77892	117	5.52597	0.748772	1.1072	1e-06	1.33629	0.826258	0.723931	0.947336	3.74702	3.62064	3.89535	3.73609	3.92954	3.45049	4.07332
2,6-Diaminopimelic acid	8.80329	19.2942	up-regulated	1.57292e-09	642887	0.642887	1e-06	200	28.5641	0.580423	0.578698	0.660716	0.763077	0.628218	0.790983	0.498096	1e-06	1e-06	1e-06	1e-06	1e-06	1e-06	1e-06
Allylmalonic acid	8.80022	-1.49443	down-regulated	1.5841e-09	0.354921	1.26692	3.56958	169	13.4721	1.12497	1.39063	0.98817	1.74714	1.25873	1.08328	1.27551	3.91284	3.74949	3.83575	3.31661	3.63011	3.3025	3.23976
Gallic acid	8.79789	-1.35811	down-regulated	1.59261e-09	0.390092	8.91864	22.8629	281	8.38965	7.31021	9.47446	6.75707	11.5345	9.05179	7.34499	10.9575	23.3105	24.7116	24.4186	21.7568	21.7808	22.3394	21.7226
3,5-Dihydroxyphenylglycine	8.65978	16.3961	up-regulated	2.18888e-09	86242	0.086242	1e-06	282	11.5679	0.085255	0.105669	0.0914175	0.0777598	0.100678	0.0796226	0.0632926	1e-06	1e-06	1e-06	1e-06	1e-06	1e-06	1e-06
alpha-Aminoadipic acid	8.45943	4.34161	up-regulated	3.47192e-09	20.2748	4.5709	0.225447	260	21.1414	3.85015	4.83802	4.48415	3.31352	4.95017	5.20973	5.35052	0.131238	0.102311	0.100064	0.286047	0.151899	0.354356	0.452217
saccharopine	8.36388	4.41809	up-regulated	4.32633e-09	21.3785	88.526	4.14089	84	36.1643	65.8899	104.52	84.2906	88.423	88.7036	109.306	78.5487	2.13183	1.77659	1.48536	5.52469	3.76588	7.0736	7.22831
Phosphoglycolic acid	8.36308	19.6143	up-regulated	4.33427e-09	802607	0.802607	1e-06	298	12.7034	0.808238	0.955788	0.798179	0.684433	0.879825	0.93653	0.555254	1e-06	1e-06	1e-06	1e-06	1e-06	1e-06	1e-06
ribitol	8.25249	-1.59127	down-regulated	5.59122e-09	0.331878	9.57677	28.8563	217	27.9897	8.55259	11.7513	6.49727	12.1479	9.15616	7.16881	11.7634	31.1008	31.7777	31.6371	26.2962	28.2247	27.416	25.5415
4-hydroxybutyrate	8.10242	-3.04849	down-regulated	7.89923e-09	0.120869	0.373482	3.08998	248	9.65058	0.247578	0.382634	0.189553	0.705623	0.364149	0.213924	0.510914	3.56981	3.23451	3.5486	2.80876	3.43711	2.3843	2.64675
(2R)-2-amino-3-phosphonopropanoic acid	8.08971	18.5748	up-regulated	8.13368e-09	390458	0.390458	1e-06	341	12.1744	0.328025	0.353477	0.371738	0.3461	0.547936	0.39332	0.392609	1e-06	1e-06	1e-06	1e-06	1e-06	1e-06	1e-06
Prostaglandin E2	8.05351	-1.48875	down-regulated	8.8408e-09	0.356322	0.196591	0.551723	225	6.22354	0.189305	0.219619	0.158507	0.150607	0.206022	0.207709	0.244367	0.569273	0.563931	0.512813	0.511359	0.662813	0.557782	0.484092
Acetol	7.92073	-1.74085	down-regulated	1.20024e-08	0.299194	1.30323	4.3558	219	11.2778	1.00551	1.42733	1.06942	1.76805	1.27648	1.11987	1.45594	5.04271	4.84536	4.80016	3.84948	4.22179	3.97564	3.75544
L-glutamic acid	7.89531	-3.60609	down-regulated	1.27259e-08	0.0821216	9.13621	111.252	84	15.6726	8.44355	6.11516	15.0702	8.32439	5.55408	16.6797	3.76634	127.598	126.638	111.914	112.501	126.04	100.386	73.6873
pyrophosphate	7.79744	23.793	up-regulated	1.59426e-08	1.45344e+07	14.5344	1e-06	451	19.6617	15.1098	17.4126	11.1225	10.5787	16.0283	13.5662	17.9227	1e-06	1e-06	1e-06	1e-06	1e-06	1e-06	1e-06
L-cysteine	7.76673	3.22908	up-regulated	1.71109e-08	9.37672	2.71541	0.289591	220	16.9529	3.49252	2.29769	2.43608	2.35445	2.90075	2.70326	2.82313	1e-06	0.121932	1e-06	0.514723	0.277273	0.512344	0.600862
Analyte 113	7.72402	-4.35916	down-regulated	1.88789e-08	0.0487262	0.0077883	0.159838	111	6.95169	1e-06	1e-06	0.0277589	1e-06	1e-06	0.0267542	1e-06	0.174432	0.164867	0.148166	0.106734	0.154373	0.193323	0.176971
2-amino-2-methylpropane-1,3-diol	7.69851	3.16909	up-regulated	2.00212e-08	8.99478	9.55122	1.06186	218	28.504	10.1778	11.9555	6.75404	9.08989	10.8633	8.37257	9.64542	0.522917	0.988107	1.16668	1.27124	1.31711	1.40846	0.758537
Analyte 43	7.62781	-1.5306	down-regulated	2.35606e-08	0.346134	0.253209	0.731535	82	5.71682	0.264723	0.270242	0.210054	0.322816	0.243858	0.221174	0.239594	0.879982	0.760248	0.805627	0.623521	0.72981	0.671318	0.65024
6-phosphogluconic acid	7.60764	4.57024	up-regulated	2.46809e-08	23.7563	11.8038	0.49687	240	36.144	8.56812	13.5258	12.352	10.4141	11.7977	15.6615	10.307	0.438257	0.241649	0.239151	0.640399	0.443691	0.754668	0.720273
Nicotinoylglycine	7.56727	-1.42103	down-regulated	2.70853e-08	0.373446	3.79922	10.1734	207	6.11047	3.26167	4.74717	3.28112	4.91838	3.38412	3.16765	3.83444	11.7905	10.6265	11.0429	8.67503	10.1828	9.9621	8.934
D-Fructose 1,6-bisphosphate	7.53326	20.7184	up-regulated	2.92913e-08	1.7253e+06	1.7253	1e-06	300	35.5103	1.85645	1.55518	2.19996	1.30614	1.77662	2.10465	1.27808	1e-06	1e-06	1e-06	1e-06	1e-06	1e-06	1e-06
Adipamide	7.48411	4.00949	up-regulated	3.28011e-08	16.1056	0.313628	0.0194733	253	20.813	0.370914	0.305392	0.331497	0.311086	0.254124	0.325147	0.297238	1e-06	1e-06	1e-06	0.136307	1e-06	1e-06	1e-06
1-Methylhydantoin	7.4564	-1.79767	down-regulated	3.4962e-08	0.28764	62.4411	217.081	258	7.51802	53.5788	72.4625	50.093	69.7418	61.9581	48.2956	80.9578	250.647	238.204	255.027	190.365	212.054	191.491	181.777
fructose	7.45182	-1.69275	down-regulated	3.53332e-08	0.309337	215.7	697.297	103	25.0942	195.451	241.811	190.341	283.695	197.558	191.659	209.385	802.626	789.05	796.734	605.757	675.92	633.351	577.638
phenylalanine	7.40949	0.959161	up-regulated	3.895e-08	1.94418	144.991	74.5772	192	18.7141	154.181	149.359	160.665	132.721	136.247	146.201	135.566	67.0555	60.5612	70.4846	82.0022	68.0985	81.7678	92.0704
Galactonic acid	7.30925	4.11502	up-regulated	4.90621e-08	17.3278	0.377977	0.0218133	305	28.4397	0.331377	0.351711	0.457165	0.406258	0.340727	0.4331	0.3255	1e-06	1e-06	1e-06	1e-06	1e-06	1e-06	0.152687
sorbitol	7.22576	-1.83071	down-regulated	5.94621e-08	0.281125	0.652859	2.32231	231	18.8367	0.639343	0.602454	0.607301	0.727164	0.623824	0.61051	0.759418	2.521	2.63301	2.82486	1.82863	2.37389	2.14229	1.93246
3-Hydroxypropionic acid	7.21441	-1.03767	down-regulated	6.10362e-08	0.487115	1.89644	3.8932	103	13.4184	1.7424	1.95833	1.78638	2.34238	1.79172	1.77193	1.88193	4.4526	4.25772	3.94019	3.37104	3.888	3.92476	3.41812
adenosine	7.19712	1.42284	up-regulated	6.35163e-08	2.68113	83.72	31.2257	230	39.2533	78.9613	83.5074	98.3704	87.2123	73.8455	86.7744	77.3685	23.4002	21.626	24.2273	38.4983	30.017	37.0769	43.7341
Ribonic acid, gamma-lactone	7.173	5.29867	up-regulated	6.71426e-08	39.3604	1.98438	0.0504156	116	18.9711	1.84383	1.86055	1.8397	1.6234	2.19486	1.6519	2.87643	0.0317854	1e-06	0.029001	0.0244429	0.0223432	0.0724297	0.172906
Lactobionic Acid	7.15701	2.30123	up-regulated	6.96613e-08	4.92878	3.02474	0.613689	252	41.9064	3.05319	3.01695	3.17101	3.97487	2.61285	2.74901	2.59528	0.458374	0.143014	0.464736	0.912686	0.652917	0.806429	0.857666
beta-hydroxypyruvate	7.14422	-2.9958	down-regulated	7.17432e-08	0.125364	0.0591067	0.47148	262	15.077	0.12337	1e-06	0.12093	1e-06	1e-06	1e-06	0.169442	0.547228	0.516287	0.524301	0.416032	0.44611	0.44267	0.407734
octanal	7.13658	-1.38911	down-regulated	7.30169e-08	0.3818	0.379242	0.993299	86	6.87993	0.262244	0.480839	0.310025	0.515867	0.41116	0.30973	0.364825	1.11866	1.08096	1.0458	0.845899	1.04462	0.903749	0.91341
Melatonin	7.09411	-1.45563	down-regulated	8.05181e-08	0.364595	0.125106	0.343137	173	7.07488	0.11659	0.143456	0.157076	0.125946	0.109669	0.125498	0.0975067	0.384641	0.394725	0.374674	0.314127	0.358263	0.297391	0.278139
L-homoserine	7.07346	2.61144	up-regulated	8.44391e-08	6.11114	5.82982	0.953966	218	14.3281	5.83814	5.63697	6.38198	5.12398	5.24393	7.48641	5.09733	0.366191	0.34132	0.454346	1.21082	0.558194	1.47459	2.2723
Homocystine	7.0442	3.1511	up-regulated	9.03226e-08	8.88334	1.73182	0.194952	128	32.7547	1.41699	1.51538	1.84589	1.93692	1.50019	2.25868	1.64874	0.0341734	0.0238041	0.034403	0.255647	0.124809	0.35548	0.536348
maltose	6.87751	-1.00481	down-regulated	1.32585e-07	0.498337	345.728	693.765	217	27.1706	292.129	386.25	239.912	453.109	322.021	286.858	439.819	721.087	667.989	716.835	691.277	676.197	692.362	690.605
dibenzofuran	6.82621	-1.79471	down-regulated	1.49209e-07	0.288229	11.8382	41.072	56	5.62	11.6998	14.3588	8.64342	14.2195	11.0836	9.48621	13.3757	50.1061	46.2767	46.6089	32.2741	40.733	36.5973	34.9081
2-aminoethanethiol	6.82361	-1.89336	down-regulated	1.50105e-07	0.26918	17.0965	63.5134	174	5.90595	15.6985	19.7164	11.9061	18.5079	16.7793	14.1599	22.9078	78.4183	70.2446	72.4099	47.893	62.6275	57.3033	55.6971
thymidine	6.7973	-5.20008	down-regulated	1.59479e-07	0.0272033	0.0150728	0.554081	125	17.1397	0.00162026	0.0246564	0.00168805	0.0396805	0.0172064	5.06197e-05	0.0206075	0.718989	0.686217	0.643232	0.454466	0.489295	0.522323	0.364047
p-benzoquinone	6.78645	-1.68345	down-regulated	1.63511e-07	0.311336	25.1701	80.8454	121	5.48698	22.7499	29.7996	18.4648	31.7247	24.0282	20.6175	28.8062	98.3218	89.9106	90.4966	63.4247	81.4954	72.4422	69.8267
tyrosine	6.77826	-1.29215	down-regulated	1.66623e-07	0.408343	28.6722	70.2158	226	22.2172	25.4238	31.45	23.3534	32.9676	28.6183	24.0513	34.8408	81.2977	78.8145	79.18	58.9644	65.0321	63.7802	64.4421
3-hydroxybutyric acid	6.73883	-1.36376	down-regulated	1.82461e-07	0.388567	0.177839	0.457678	233	8.256	0.134099	0.21678	0.134194	0.205323	0.187537	0.163204	0.203734	0.526879	0.548384	0.448847	0.406409	0.468511	0.405682	0.399032
O-Succinylhomoserine	6.71282	1.97788	up-regulated	1.93721e-07	3.93914	14.8721	3.77547	128	8.34142	13.1804	14.9567	14.3291	12.3868	15.4414	17.3736	16.4366	2.12511	2.03338	2.47052	6.39906	1.95444	4.5894	6.85636
oxamic acid	6.68672	-1.19913	down-regulated	2.05723e-07	0.435539	0.198577	0.455934	190	6.58555	0.160194	0.23103	0.172937	0.290578	0.181926	0.158832	0.194539	0.498368	0.465135	0.479414	0.477126	0.483636	0.40519	0.382666
beta-Alanine	6.6333	2.41273	up-regulated	2.32648e-07	5.32481	2.96551	0.556923	248	7.61695	2.52532	3.19526	3.37723	3.21602	2.86888	2.76066	2.81519	1e-06	1e-06	1e-06	0.999843	0.755337	1.04318	1.1001
21-hydroxypregnenolone	6.5565	-1.77695	down-regulated	2.77648e-07	0.291799	0.133961	0.459085	145	8.30618	0.0965517	0.163431	0.118106	0.155538	0.135556	0.0996065	0.168935	0.589964	0.518608	0.482766	0.367377	0.440992	0.434861	0.379027
gly-pro	6.49771	0.688281	up-regulated	3.17897e-07	1.61136	7.88973	4.89631	174	13.3529	7.62901	9.06869	7.25497	8.28092	7.97656	7.19163	7.82633	5.45637	5.3112	5.24617	4.44145	4.83839	4.59148	4.3891
3,6-Anhydro-D-galactose	6.4944	-2.04349	down-regulated	3.2033e-07	0.242576	8.40263	34.6392	231	22.0517	3.51844	11.2915	2.47225	16.6781	9.11363	3.12477	12.6198	39.0085	37.2926	39.2351	30.4809	34.9879	32.475	28.9948
D-(glycerol 1-phosphate)	6.49193	1.7337	up-regulated	3.22162e-07	3.3258	86.0583	25.8759	71	27.2498	83.7126	82.2114	94.9186	96.9651	71.6239	93.7643	79.212	16.6565	11.298	14.3153	36.9656	23.7979	33.8619	44.2365
Levoglucosan	6.48809	-3.06032	down-regulated	3.25017e-07	0.119881	0.899742	7.50529	204	20.7211	1e-06	1e-06	1e-06	3.76005	1e-06	2.53814	1e-06	8.38274	8.17803	8.07239	6.76192	7.5269	6.89622	6.71882
glutamine	6.48038	4.46903	up-regulated	3.30841e-07	22.1469	197.832	8.9327	156	22.6225	196.305	169.771	141.243	168.241	205.452	211.087	292.723	1.06486	0.683943	1.94962	11.9787	4.53044	12.313	30.0083
Erythrose	6.48036	-2.9494	down-regulated	3.3086e-07	0.129462	2.65435	20.503	205	14.4277	2.17588	3.21424	1.64791	3.76928	2.57838	1.82616	3.36858	25.954	24.9661	24.4482	16.3319	20.1383	16.7518	14.9304
Citraconic acid degr1	6.46331	-1.59497	down-regulated	3.44107e-07	0.331029	0.269032	0.812712	121	5.76084	0.203662	0.3508	0.203788	0.30547	0.300332	0.230845	0.288324	1.01993	0.811979	0.822291	0.670168	0.913898	0.81204	0.638677
2-Furoic Acid	6.43323	-18.8945	down-regulated	3.68782e-07	2.05201e-06	1e-06	0.487328	125	17.4681	1e-06	1e-06	1e-06	1e-06	1e-06	1e-06	1e-06	0.640418	0.620271	0.575276	0.372803	0.485956	0.408389	0.308183
cuminic alcohol	6.41599	-19.8905	down-regulated	3.83715e-07	1.02886e-06	1e-06	0.971947	133	23.352	1e-06	1e-06	1e-06	1e-06	1e-06	1e-06	1e-06	1.1008	1.16606	1.37203	0.718425	0.989012	0.776416	0.680882
palatinitol	6.38623	2.13021	up-regulated	4.10935e-07	4.3778	40.5924	9.27231	204	43.9412	38.2603	37.1129	50.1735	34.3616	35.7826	53.1721	35.2836	5.96815	5.6206	6.31509	12.0323	10.1957	10.9681	13.8062
2-ketobutyric acid	6.33184	-1.73375	down-regulated	4.65755e-07	0.300669	2.70954	9.0117	89	5.25783	2.64396	3.23957	2.00987	3.05088	2.60499	2.35649	3.06103	10.9865	10.3707	10.1334	6.25238	9.16508	8.16331	8.01055
Mono(2-ethylhexyl)phthalate	6.33158	-0.897926	down-regulated	4.66036e-07	0.536658	1.66872	3.10947	221	6.23625	1.42752	1.83442	1.74812	1.97089	1.52305	1.68655	1.49051	3.6076	3.41314	3.24852	2.87487	3.1281	2.77116	2.72292
1,3-diaminopropane	6.30507	-1.59321	down-regulated	4.95365e-07	0.331433	59.8385	180.545	174	14.5043	51.702	68.9626	46.64	76.314	60.6813	50.5851	63.9846	215.416	211.241	211.141	153.245	171.46	157.425	143.884
N-Acetyl-L-aspartic acid	6.26211	1.99293	up-regulated	5.46874e-07	3.98044	0.314003	0.0788863	276	19.8482	0.278377	0.356107	0.274147	0.341537	0.287814	0.31453	0.345506	1e-06	1e-06	0.0886742	0.11828	0.11872	0.111429	0.115099
putrescine	6.23066	0.816549	up-regulated	5.87945e-07	1.76119	490.479	278.493	174	8.17453	473.431	487.321	507.629	567.911	455.777	534.267	407.015	256.341	252.918	248.54	313.897	289.461	301.648	286.646
trans,trans-Muconic acid	6.18298	-1.14967	down-regulated	6.56175e-07	0.450729	0.611761	1.35727	271	15.0314	0.674487	0.992368	0.475549	0.615365	0.504899	0.452354	0.567302	1.31981	1.41066	1.42654	1.16154	1.34531	1.41116	1.42585
adenine	6.16112	3.15428	up-regulated	6.90045e-07	8.9029	0.907079	0.101886	265	24.7441	0.810523	0.936471	1.14536	0.759901	0.792017	1.03937	0.86591	1e-06	1e-06	1e-06	0.306789	1e-06	1e-06	0.406407
galactose	6.13693	-1.87424	down-regulated	7.29579e-07	0.272771	7.50828	27.5259	305	26.0126	3.46121	8.71707	5.80107	14.7017	6.92698	4.66014	8.28977	26.9921	31.9917	28.0968	31.2029	29.1759	26.181	19.0409
oxalic acid	6.102	-2.01921	down-regulated	7.90687e-07	0.246694	218.337	885.051	147	5.31798	204.028	267.288	108.452	275.877	236.029	155.396	281.286	1056.35	1062.59	1073.64	692.13	858.684	777.152	674.806
Phytanic acid	5.96864	-1.72105	down-regulated	1.07488e-06	0.303329	1.32434	4.36601	159	5.39906	1.18909	1.57773	0.954878	1.72082	1.25621	1.03831	1.5333	5.55208	4.88863	5.09707	3.29077	4.31799	3.82448	3.59105
2-hydroxypyridine	5.9468	-1.14964	down-regulated	1.13031e-06	0.450737	5.70954	12.6671	152	5.27122	4.59131	6.67945	6.1608	6.91747	5.27693	5.42166	4.91915	13.3837	13.6105	15.4606	12.6244	12.9253	10.7125	9.95275
5-Methoxytryptamine	5.94611	-1.12476	down-regulated	1.13212e-06	0.458577	56.3021	122.776	174	7.1133	48.7495	62.251	45.5693	69.4196	57.1367	47.7025	63.2858	144.508	137.426	139.475	104.897	118.382	110.499	104.242
1-Hydroxyanthraquinone	5.91348	-1.66552	down-regulated	1.22046e-06	0.315231	0.396644	1.25827	281	5.24485	0.403352	0.625764	0.377752	0.385949	0.321453	0.153207	0.509033	1.38681	1.31704	1.56141	0.996746	1.36764	1.01065	1.16757
Gluconic lactone	5.86317	0.717463	up-regulated	1.37034e-06	1.64429	4.64389	2.82426	217	17.311	4.39395	4.33376	5.11096	5.19455	3.92771	4.82999	4.71632	2.5108	2.39174	2.7579	2.82932	2.96752	3.04408	3.26845
Dithioerythritol	5.8174	-1.47143	down-regulated	1.52264e-06	0.360625	0.906282	2.51309	221	5.28263	0.770861	0.957077	0.651886	1.26267	0.840023	0.931661	0.929795	3.00812	2.99303	2.65578	2.08639	2.73475	1.88152	2.23205
Glucose-1-phosphate	5.80314	-1.76493	down-regulated	1.57348e-06	0.294241	16.6988	56.7521	217	12.8212	15.0834	15.9094	18.8013	21.0349	15.4361	18.5305	12.0962	65.6851	71.03	67.2837	41.6392	57.3069	51.0283	43.2917
6-hydroxy caproic acid trimer	5.70384	18.0009	up-regulated	1.97768e-06	262310	0.26231	1e-06	187	8.83647	0.233668	0.244242	0.372984	0.122207	0.318531	0.314028	0.23051	1e-06	1e-06	1e-06	1e-06	1e-06	1e-06	1e-06
Sophorose	5.68444	-2.21396	down-regulated	2.06805e-06	0.215541	206.897	959.895	204	28.9045	167.035	258.15	182.241	304.317	200.267	174.327	161.942	1165.09	1257.56	1091.96	739.416	986.929	836.689	641.63
glutaraldehyde	5.68116	-1.16697	down-regulated	2.08373e-06	0.445357	17.1602	38.5314	86	5.51281	16.2346	20.5665	12.0234	19.2879	17.0299	14.0493	20.93	44.8058	42.9336	38.629	38.7812	42.0914	34.5727	27.9064
hydroxylamine	5.65313	-1.29272	down-regulated	2.22265e-06	0.40818	0.756216	1.85265	249	7.4723	0.603061	0.946338	0.556597	1.00723	0.816534	0.694384	0.669366	2.23341	2.17954	1.872	1.51537	1.9664	1.72204	1.4798
cycloleucine	5.63298	2.90017	up-regulated	2.3282e-06	7.46516	3.86121	0.51723	156	7.8451	5.56796	3.599	4.74497	3.33085	3.08957	4.1754	2.5207	0.384756	0.271166	0.429993	0.698479	0.592663	0.570618	0.672938
lactic acid	5.62756	-1.8653	down-regulated	2.35743e-06	0.274467	4.64911	16.9387	117	6.51211	3.6519	5.9886	3.2272	6.18047	4.64925	3.38226	5.4641	19.6729	13.6158	20.6397	13.9916	15.057	21.9917	13.6023
8-Aminocaprylic acid	5.61506	-1.85961	down-regulated	2.42626e-06	0.275552	10.7742	39.1006	174	15.2867	8.2635	13.2671	10.6215	15.6163	11.2543	10.252	6.14481	46.1	49.6383	44.0886	31.9656	41.3066	34.1891	26.4162
Threitol	5.61472	1.54865	up-regulated	2.42815e-06	2.92543	4.86986	1.66466	217	15.6128	4.63998	5.32306	6.17747	3.29133	4.65712	5.43516	4.56487	1.54789	1.26297	1.08528	1.77102	1.47733	2.36234	2.14581
4-aminophenol	5.60048	14.1997	up-regulated	2.50911e-06	18816.1	0.0188161	1e-06	251	37.158	0.0175138	0.0267111	0.0274247	0.0143947	0.0146942	0.0184809	0.0124934	1e-06	1e-06	1e-06	1e-06	1e-06	1e-06	1e-06
2-hydroxybutanoic acid	5.53115	-4.19486	down-regulated	2.94341e-06	0.0546037	0.0267589	0.490056	131	6.57212	0.0368072	1e-06	1e-06	1e-06	0.0665133	1e-06	0.0839877	0.658215	0.605	0.588221	0.305991	0.535915	0.2984	0.43865
5-Aminovaleric acid	5.52316	-1.1828	down-regulated	2.99804e-06	0.440497	2.95791	6.71494	174	13.2109	2.35756	3.02686	3.42765	3.28524	2.74985	2.11961	3.7386	8.11049	7.51264	7.8278	5.59989	6.18764	6.09209	5.67405
asparagine	5.49413	2.25714	up-regulated	3.20534e-06	4.78041	53.9527	11.2862	116	19.9221	63.1906	45.8061	73.9001	35.4129	46.8196	61.4621	51.0773	9.4099	7.53268	9.50173	9.57155	7.7425	13.5844	21.6606
Leucrose	5.46957	-1.64786	down-regulated	3.39181e-06	0.319113	2.53568	7.94601	204	40.1317	2.11244	2.64116	2.29992	2.77965	3.08386	2.20895	2.62376	5.11098	8.86468	10.4533	7.20854	9.01526	6.84183	8.12754
tryptophan	5.36163	2.81121	up-regulated	4.34876e-06	7.01872	46.3597	6.60516	202	32.6429	51.5022	46.0968	65.1546	29.7863	42.9952	55.259	33.7242	1.46996	1.40913	2.67038	8.99371	5.9092	10.8397	14.944
2-Deoxytetronic acid	5.27652	-1.28601	down-regulated	5.29035e-06	0.410083	0.172055	0.419561	233	13.9255	0.118772	0.185745	0.147459	0.25393	0.172829	0.130561	0.195087	0.507635	0.484618	0.46186	0.338767	0.434805	0.381351	0.327894
N-Acetyl-N-formyl-5-methoxykynurenamine	5.26407	-1.00069	down-regulated	5.44415e-06	0.49976	0.11499	0.230091	239	15.3594	0.106021	0.130792	0.0951959	0.133036	0.106674	0.10346	0.129754	0.263583	0.229945	0.291817	0.186225	0.203467	0.215055	0.220546
Ethanolamine	5.04809	2.33524	up-regulated	8.95188e-06	5.04635	64.4624	12.7741	174	10.2176	45.9152	85.5184	45.6344	76.1195	73.6193	46.3852	78.045	7.45059	6.43685	7.87742	18.7825	11.4147	16.7898	20.6666
fucose	5.02978	0.727239	up-regulated	9.33729e-06	1.65547	1.40659	0.849662	117	21.6428	1.21989	1.67248	1.23994	1.59048	1.32722	1.32092	1.4752	0.824712	0.725777	0.848642	0.954491	0.754539	0.840976	0.998498
Methyl-beta-D-galactopyranoside	4.98211	-2.37722	down-regulated	1.04206e-05	0.19248	0.541769	2.81467	133	24.1765	0.596377	0.882872	0.429353	0.548745	0.503412	0.405471	0.426153	3.39785	3.64774	3.81248	2.09479	2.71053	2.30413	1.73518
ornithine	4.96392	3.70298	up-regulated	1.08662e-05	13.0229	355.411	27.2912	142	18.5515	466.231	319.203	294.33	170.581	367.016	336.325	534.192	10.7217	8.40116	13.0726	29.435	17.9838	36.4975	74.9267
1-Hydroxy-2-naphthoic acid	4.8678	1.93992	up-regulated	1.35582e-05	3.83684	0.460789	0.120096	185	17.3281	0.417121	0.426881	0.516456	0.531628	0.366593	0.472329	0.494513	0.186342	1e-06	1e-06	1e-06	0.217875	0.201477	0.234975
noradrenaline	4.84288	1.18455	up-regulated	1.43588e-05	2.27292	11.4594	5.04173	174	25.1931	10.145	7.44067	10.4763	12.3042	13.0755	12.8742	13.9002	4.31333	3.6415	4.53478	5.25215	5.32196	6.18463	6.04375
Pyrrole-2-Carboxylic Acid	4.81981	-2.69109	down-regulated	1.51423e-05	0.154846	0.175683	1.13456	241	11.0528	0.138902	0.203557	0.239914	0.242715	0.179027	0.16836	0.0573045	1.41213	1.59355	1.35072	0.845352	1.25522	0.868871	0.616091
Maleamate	4.80422	-2.2195	down-regulated	1.56956e-05	0.214715	0.614802	2.86334	151	7.15242	0.714527	0.766659	0.240666	0.204276	0.780467	0.468228	1.12879	3.73302	3.41554	3.29695	1.35662	2.38649	2.88022	2.97452
Tagatose	4.58824	-1.81118	down-regulated	2.58083e-05	0.284957	0.409378	1.43663	217	18.0804	0.437819	0.72435	0.278222	1e-06	0.565768	0.814598	0.0448852	1.55279	1.67153	1.75747	1.12127	1.5483	1.30637	1.09868
L-dopa	4.58366	3.06835	up-regulated	2.60821e-05	8.38816	3.7376	0.445581	218	27.4814	2.98365	4.86062	1.7292	4.73401	4.81838	2.45158	4.58578	0.204222	0.396441	0.422278	0.495908	0.540475	0.641124	0.418618
Purine riboside	4.57325	1.14467	up-regulated	2.67145e-05	2.21096	3.67581	1.66254	245	16.6679	3.62694	3.02708	4.839	3.33239	3.00978	4.36966	3.52585	1.30946	1.10816	1.30458	2.0104	1.76785	1.86086	2.2765
panthenol	4.53466	20.3554	up-regulated	2.91968e-05	1.34153e+06	1.34153	1e-06	390	36.5822	1.07442	1.00727	2.1185	0.845358	1.26036	2.11974	0.965049	1e-06	1e-06	1e-06	1e-06	1e-06	1e-06	1e-06
urea	4.51295	1.6141	up-regulated	3.06939e-05	3.0612	6.31511	2.06295	189	9.96762	4.4362	5.14931	6.67037	8.56845	5.97605	6.94981	6.45556	1.60109	1.15267	1.88586	1.43741	1.09696	3.33232	3.93432
farnesol	4.47007	-1.1461	down-regulated	3.38792e-05	0.451846	0.522238	1.15579	123	5.11948	0.48329	0.608236	0.389223	0.62858	0.502971	0.424209	0.619158	1.30679	1.17182	1.23264	0.880332	1.57202	0.993793	0.933114
xylose	4.4689	1.86017	up-regulated	3.39703e-05	3.6305	0.604786	0.166585	132	40.6325	0.568481	0.741789	0.53119	0.703897	0.58874	0.561057	0.538347	0.265329	0.252808	1e-06	0.274286	1e-06	0.373668	1e-06
5-Hydroxyindole-2-carboxylic acid	4.46817	21.4195	up-regulated	3.40277e-05	2.8048e+06	2.8048	1e-06	376	33.1655	2.5636	2.22537	4.57112	1.68623	2.46891	4.29602	1.82234	1e-06	1e-06	1e-06	1e-06	1e-06	1e-06	1e-06
Aminomalonic acid	4.46179	1.3184	up-regulated	3.45308e-05	2.4939	3.8302	1.53583	232	14.7976	4.50173	3.86782	3.67135	4.25794	3.47286	4.966	2.07369	1.57592	1.4274	1.38989	1.71121	1.21118	1.6335	1.80171
1,5-Anhydroglucitol	4.43112	5.59891	up-regulated	3.70576e-05	48.4661	0.918659	0.0189546	226	23.9853	1.05811	0.745555	1.52458	0.464108	0.703592	1.25885	0.675809	0.0366393	0.00239454	0.00878596	0.0222738	0.0347189	0.0106316	0.0172384
L-Malic acid	4.42432	2.0002	up-regulated	3.76424e-05	4.00057	43.1764	10.7926	233	12.8411	47.2385	40.2601	62.3645	33.2309	33.285	58.3058	27.5502	8.49158	7.57655	9.28934	11.8636	12.9419	11.1612	14.2238
2-Deoxyerythritol	4.41398	-0.79314	down-regulated	3.85497e-05	0.577087	0.256683	0.44479	117	10.6923	0.20827	0.21717	0.23319	0.326047	0.277828	0.265671	0.268602	0.562593	0.463626	0.478966	0.379737	0.442801	0.426794	0.359017
creatine degr	4.36251	0.885319	up-regulated	4.34001e-05	1.84717	5.93129	3.21101	147	6.9106	5.96703	4.92766	7.44559	5.70269	4.98009	7.39438	5.10161	3.61218	3.44615	3.63141	2.63465	3.30641	2.88681	2.95948
22-Ketocholesterol	4.32219	-2.10486	down-regulated	4.7622e-05	0.232474	0.0986738	0.424451	225	6.76531	0.115784	0.168707	0.00744397	1e-06	0.135819	0.07932	0.183642	0.532409	0.526578	0.562767	0.246847	0.386046	0.32937	0.38714
N-alpha-Acetyl-L-ornithine	4.24621	2.97613	up-regulated	5.67268e-05	7.86875	0.259399	0.0329657	258	28.6011	0.274477	0.20212	0.366187	0.18607	0.216218	0.372528	0.198189	1e-06	1e-06	1e-06	1e-06	0.0938575	0.136897	1e-06
3-aminopropionitrile	4.22511	-1.02908	down-regulated	5.95516e-05	0.490022	0.704158	1.43699	239	11.9262	0.568308	1.20889	0.43686	0.729361	0.727072	0.449773	0.808839	1.75139	1.5491	1.51191	1.23935	1.42578	1.30174	1.2797
D-erythronolactone	4.09427	0.975316	up-regulated	8.0488e-05	1.96607	0.397961	0.202415	98	34.8532	0.45894	0.415663	0.485432	0.347992	0.317936	0.490608	0.269159	0.217276	0.213958	0.212993	0.189376	0.205446	0.203712	0.174141
D-Arabitol	4.06712	1.32153	up-regulated	8.56805e-05	2.49931	881.495	352.695	217	20.89	794.059	964.499	827.544	916.34	874.826	853.259	939.94	140.277	114.095	144.334	581.684	296.659	533.793	658.022
guanosine	4.06633	-0.363602	down-regulated	8.58352e-05	0.777222	6.63728	8.53975	245	42.1604	5.83492	7.37863	6.78011	7.45651	6.57412	5.52289	6.91375	8.27305	7.72064	8.44358	8.81012	8.49919	8.86547	9.16617
cis-1,2-Dihydronaphthalene-1,2-diol	3.97091	-19.7354	down-regulated	0.000106928	1.14563e-06	1e-06	0.872886	191	21.7317	1e-06	1e-06	1e-06	1e-06	1e-06	1e-06	1e-06	1.11169	1.12469	1.21098	0.843102	1e-06	0.883103	0.936638
maleic acid	3.94343	2.6906	up-regulated	0.000113911	6.45581	1.37742	0.213362	245	10.9689	1.82659	0.960811	1.85236	0.634099	1.17007	2.0945	1.10354	0.341471	0.222458	0.194265	0.15924	0.200608	0.18406	0.191432
N-methylaniline	3.93209	1.41431	up-regulated	0.000116927	2.66533	0.176354	0.0661658	164	12.5116	0.171411	0.209286	0.174287	0.119818	0.192368	0.184966	0.18234	0.0360983	0.0151456	0.0333083	0.086236	0.051566	0.104227	0.13658
pyridine-2,3-dicarboxylic acid	3.90971	16.5602	up-regulated	0.000123108	96629.8	0.0966298	1e-06	237	14.5392	0.0890227	0.134652	1e-06	0.132342	0.105933	0.096211	0.118248	1e-06	1e-06	1e-06	1e-06	1e-06	1e-06	1e-06
3-Hydroxynorvaline	3.82378	-2.08542	down-regulated	0.000150044	0.235627	0.0379517	0.161067	131	9.13504	1e-06	0.0925848	1e-06	1e-06	0.0800669	1e-06	0.0930063	0.144085	0.22776	0.188272	0.140973	0.125172	0.167526	0.133679
2-Monopalmitin	3.82033	18.2636	up-regulated	0.000151241	314704	0.314704	1e-06	314	38.5438	0.290825	0.217693	0.571461	0.191758	0.278007	0.481762	0.171418	1e-06	1e-06	1e-06	1e-06	1e-06	1e-06	1e-06
hypoxanthine	3.81362	20.4836	up-regulated	0.000153597	1.46614e+06	1.46614	1e-06	265	23.2727	1.8752	1.53844	2.16862	1.26929	1.48458	1.92687	1e-06	1e-06	1e-06	1e-06	1e-06	1e-06	1e-06	1e-06
Cysteinylglycine	3.7951	19.1518	up-regulated	0.000160289	582458	0.582458	1e-06	115	5.21243	0.649377	0.852167	0.493319	0.811548	0.691408	0.579387	1e-06	1e-06	1e-06	1e-06	1e-06	1e-06	1e-06	1e-06
epsilon-Caprolactam	3.74665	1.36434	up-regulated	0.000179204	2.57458	2.18864	0.850094	170	8.82399	1.96483	2.74083	2.91002	2.75894	1.54962	2.03754	1.35869	0.703606	0.459493	0.801815	1.06903	0.80514	0.964114	1.14746
Sedoheptulose	3.64477	-17.767	down-regulated	0.000226584	4.48345e-06	1e-06	0.223042	191	21.023	1e-06	1e-06	1e-06	1e-06	1e-06	1e-06	1e-06	1e-06	0.321704	0.299101	0.15378	0.302507	0.225614	0.25859
phenylethylamine	3.63871	-1.20432	down-regulated	0.00022977	0.433975	0.521127	1.20082	174	17.1853	0.629218	0.754256	0.3451	0.40414	0.756753	1e-06	0.758423	1.03074	1.14485	0.903746	1.21639	1.31641	1.49326	1.30037
aspartic acid	3.60179	-2.04348	down-regulated	0.000250153	0.242578	19.6688	81.0824	232	14.6534	1e-06	18.0628	0.0987878	40.1734	17.7232	0.084939	61.5384	69.1664	57.9581	73.3457	114.332	61.0138	93.7348	98.0264
fumaric acid	3.5568	1.83787	up-regulated	0.000277459	3.57482	118.787	33.2288	245	7.63827	138.333	93.6479	174.523	72.8859	92.968	178.115	81.0344	36.5006	32.1655	34.0711	23.0446	38.3221	33.7609	34.7365
mannitol	3.54318	2.92793	up-regulated	0.000286296	7.61016	2.65079	0.348323	128	26.9873	2.41768	2.98736	0.20791	3.81269	2.70354	3.72494	2.70145	0.190384	0.293298	0.236108	0.563597	0.325408	0.453763	0.375702
Glucosaminic acid	3.50517	21.1114	up-regulated	0.000312482	2.26551e+06	2.26551	1e-06	418	35.1805	2.11132	1.58523	4.54196	1.24954	1.80661	3.21244	1.35147	1e-06	1e-06	1e-06	1e-06	1e-06	1e-06	1e-06
Benzylamine	3.50364	16.4266	up-regulated	0.000313588	88082	0.088082	1e-06	229	14.0926	0.126349	0.0800123	0.127413	0.0617264	0.0941187	0.126953	1e-06	1e-06	1e-06	1e-06	1e-06	1e-06	1e-06	1e-06
citric acid	3.47504	-1.39299	down-regulated	0.000334937	0.380776	16.7946	44.1062	305	23.7823	4.7344	23.3658	0.625332	39.4298	20.1435	3.16677	26.0965	46.8183	46.0713	45.4301	42.6833	44.6906	42.6932	40.3565
3-hydroxy-L-proline	3.32323	2.66272	up-regulated	0.000475086	6.33225	17.2869	2.72997	158	22.6823	11.9094	23.9791	5.70315	22.933	22.6536	9.81225	24.0176	1.21225	1.03135	0.221488	4.13483	2.47698	4.19383	5.8391
indole-3-acetamide	3.31281	21.421	up-regulated	0.000486615	2.80778e+06	2.80778	1e-06	416	39.9206	3.15256	2.33374	6.03439	1.86803	1.71958	3.10724	1.43895	1e-06	1e-06	1e-06	1e-06	1e-06	1e-06	1e-06
1-Methyladenosine	3.25374	-0.852717	down-regulated	0.000557518	0.553741	0.0882077	0.159294	119	46.18	0.0805234	0.143455	0.0477227	0.101682	0.0560508	0.0692934	0.118727	0.191362	0.182489	0.161562	0.151971	0.149962	0.13905	0.138664
4-Methyl-5-thiazolethanol	3.20163	2.37261	up-regulated	0.0006286	5.17876	0.595975	0.115081	174	21.5541	0.787897	0.615115	0.768217	1e-06	0.612479	0.786977	0.60114	0.0840073	0.095762	0.134248	0.135366	0.089452	0.128209	0.138521
4-Hydroxybenzoic acid	3.192	0.634939	up-regulated	0.000642691	1.55287	0.485722	0.31279	267	18.8149	0.387106	0.665295	0.505698	0.525464	0.400348	0.418702	0.497443	0.340425	0.283862	0.320109	0.29655	0.286276	0.309253	0.353053
4-hydroxycinnamic acid	3.18829	-1.11763	down-regulated	0.000648196	0.460851	0.0939652	0.203895	237	28.2121	0.0666769	0.158145	0.0809795	0.102274	0.066935	0.0865759	0.0961693	0.201911	0.267192	0.28848	0.204985	0.162089	0.153524	0.149082
norvaline	3.15608	3.39476	up-regulated	0.000698096	10.5178	43.5963	4.14499	144	9.68932	23.6657	62.9431	13.9867	62.4507	59.814	20.3108	62.0028	1.52023	1.64914	2.24734	4.67201	3.93086	5.50052	9.49483
4-Hydroxyquinazoline	3.15544	19.789	up-regulated	0.000699138	905882	0.905882	1e-06	217	22.9857	0.775541	1e-06	0.725504	1.58791	1.00305	0.77462	1.47455	1e-06	1e-06	1e-06	1e-06	1e-06	1e-06	1e-06
nicotinic acid	3.05066	-0.330442	down-regulated	0.000889906	0.795293	1.8224	2.29149	180	10.8081	1.65118	1.80297	1.95798	2.14087	1.60464	1.77345	1.82574	2.68039	2.42189	2.3698	2.02819	2.18474	2.16179	2.19361
trehalose-6-phosphate	2.96023	16.9419	up-regulated	0.0010959	125898	0.125898	1e-06	271	46.4682	0.178376	0.106204	0.215186	0.0910752	0.0833495	0.207098	1e-06	1e-06	1e-06	1e-06	1e-06	1e-06	1e-06	1e-06
trans-4-hydroxy-L-proline	2.9418	3.79302	up-regulated	0.00114341	13.8615	5.14566	0.371219	158	24.6404	2.68578	7.10348	1.08773	8.09776	6.58708	2.49236	7.96544	0.0648754	0.0911646	1e-06	1.21212	0.238959	0.445754	0.545654
carbamoyl-aspartic acid	2.89131	1.33115	up-regulated	0.00128437	2.51603	1.31252	0.521662	160	13.9646	1.11452	2.32422	0.869432	1.49672	1.0107	1.14361	1.22843	0.506955	0.392177	0.465209	0.530395	0.429125	0.571737	0.756038
Pyruvic acid	2.8625	1.75968	up-regulated	0.00137247	3.38622	3.20941	0.947785	174	6.33586	1.86916	4.5933	1.68347	4.49519	3.94228	1.51254	4.36995	0.92387	0.814251	0.933116	0.888167	0.865336	1.06401	1.14575
N-methyltryptophan	2.85541	2.55956	up-regulated	0.00139505	5.89528	20.6169	3.49718	144	12.3029	13.2578	28.3334	5.28017	31.1922	26.7187	9.50927	30.0266	2.04214	1.9498	2.56707	4.39202	3.38557	4.54608	5.59761
[truncated: 127 more rows]

## Sheet: B0-B12
Metabolites	P	FC	Status	P-VALUE	FC/	AVERAGE(B0)	AVERAGE(B12)	Quant Mass	RT(min)	B0-1	B0-2	B0-3	B0-4	B0-5	B0-6	B0-7	B12-1	B12-2	B12-3	B12-4	B12-5	B12-6	B12-7
[truncated: 289 more rows]

## Sheet: B0-B18
Metabolites	P	FC	Status	P-VALUE	FC/	AVERAGE(B0)	AVERAGE(B18)	Quant Mass	RT(min)	B0-1	B0-2	B0-3	B0-4	B0-5	B0-6	B0-7	B18-1	B18-2	B18-3	B18-4	B18-5	B18-6	B18-7
[truncated: 288 more rows]

[truncated: 7 more sheets: B0-B24, A0-B0, A8-B8, A4-B4, A12-B12, A18-B18, A24-B24]
