# Supplementary material for: GC–MS-Based Nontargeted and Targeted Metabolic Profiling Identifies Changes in the Lentinula edodes Mycelial Metabolome under High-Temperature Stress
Source: Int J Mol Sci. 2019 May 10;20(9):2330. doi: 10.3390/ijms20092330 (PMC6539000; doi:10.3390/ijms20092330)
Supplement: Supplementary file 1 [file ijms-20-02330-s001.zip › supplementary material/4、Data matrix.xlsx]

## Sheet: Sheet1
Metabolites	Quant Mass	RT(min)	A0-1	A0-2	A0-3	A0-4	A0-5	A0-6	A0-7	A4-1	A4-2	A4-3	A4-4	A4-5	A4-6	A4-7	A8-1	A8-2	A8-3	A8-4	A8-5	A8-6	A8-7	A12-1	A12-2	A12-3	A12-4	A12-5	A12-6	A12-7	A18-1	A18-2	A18-3	A18-4	A18-5	A18-6	A18-7	A24-1	A24-2	A24-3	A24-4	A24-5	A24-6	A24-7	B0-1	B0-2	B0-3	B0-4	B0-5
farnesol	123	5.11948	0.464518	0.294485	0.395988	0.384082	0.497687	0.375663	0.378205	0.403337	0.282824	0.357967	0.3183	0.357486	0.615198	0.406035	0.649813	0.335451	0.435917	0.676096	0.655055	0.698777	0.734071	0.442321	0.609609	0.81971	0.758794	0.880539	0.491641	0.430915	0.802364	0.765452	0.783691	0.575114	0.812522	0.738923	0.863394	0.693836	0.617843	0.532347	1.01554	0.825391	0.735414	0.926377	0.48329	0.608236	0.389223	0.62858	0.502971
N-Ethylglycine	130	5.16705	12.0126	17.0582	15.9851	10.4977	16.7514	14.5802	12.8129	22.8668	18.526	19.9449	18.6251	19.7916	22.5526	19.9158	22.7828	20.7717	16.186	25.4276	17.9033	20.5686	22.9036	24.7806	20.7399	19.3814	16.1429	17.3427	27.1819	21.7756	24.7794	26.723	25.7329	23.0123	24.522	24.4451	25.8855	25.1276	27.0754	28.6214	20.4734	28.5434	31.0197	26.2649	22.0612	17.9327	14.6079	8.05999	19.7091
N-Methyl-DL-alanine	87	5.18933	3.72535	3.25819	2.88491	2.78599	3.70585	2.89002	2.81266	4.75379	3.27969	4.06666	3.76534	4.27791	4.64899	4.87009	5.20136	4.18586	5.08407	4.98447	4.78085	5.44508	5.60991	5.48409	5.91054	6.52267	5.67073	6.73264	5.89408	5.29655	0	6.63086	0.00257505	0	6.45196	0.0349859	6.63724	7.29063	7.37206	6.80239	7.72759	0.00271438	0	7.36788	4.00232	4.90138	2.91598	4.88981	3.98521
Cysteinylglycine	115	5.21243	0.58301	0.607269	0.56235	0.51739	0.703837	0.535977	0.493424	0.911528	0.626436	0.740908	0.723524	0.767811	0.876445	0.925424	0.952338	0.762684	0.964206	0.96978	0.835236	0.950948	0.992268	0.999433	1.06239	1.19667	0.937253	1.11842	1.13228	1.01291	1.15394	1.26383	1.20763	1.29249	0	0.000108929	0	0.0119686	0	1.2743	1.34542	1.57361	1.87154	1.32311	0.649377	0.852167	0.493319	0.811548	0.691408
1-Hydroxyanthraquinone	281	5.24485	0.480258	0.394239	0.370304	0.369425	0.391196	0.355307	0.36947	0.480159	0.343722	0.412737	0.341804	0.419941	0.405814	0.468768	0.480741	0.448656	0.511171	0.46014	0.446032	0.458915	0.618878	0.535915	0.522543	0.647602	0.501406	0.57334	0.46595	0.43791	0.599894	0.588337	0.594087	0.630666	0.594125	0.635059	0.683542	0.58435	0.552746	0.553727	0.651925	0.676344	0.75667	0.604546	0.403352	0.625764	0.377752	0.385949	0.321453
2-ketobutyric acid	89	5.25783	2.87204	2.54088	2.19163	2.62239	3.04181	2.68321	2.99077	3.3769	2.41175	2.90456	2.6662	2.98886	3.32427	3.47842	3.58904	2.9695	3.7142	3.51626	3.31762	3.70061	3.73192	3.79805	3.96642	4.29781	3.73702	4.34104	3.95313	3.71984	4.33436	4.40569	4.36988	4.85314	4.28173	4.47359	4.30849	4.99992	5.0283	4.73495	5.24991	5.77083	6.63969	5.01567	2.64396	3.23957	2.00987	3.05088	2.60499
2-hydroxypyridine	152	5.27122	6.01562	7.63156	7.9962	8.15037	7.25255	8.42096	8.64	7.12473	7.2376	5.98928	6.12731	6.14556	7.31522	7.04644	8.26619	8.01707	8.01592	8.50206	7.78263	7.26255	7.36335	7.73702	7.91103	8.66387	7.82771	7.85532	7.80431	7.62042	7.05713	8.00371	7.51553	8.59799	7.97147	8.54703	9.10984	10.2808	9.08793	10.6722	11.2036	9.27927	8.60371	10.0079	4.59131	6.67945	6.1608	6.91747	5.27693
Dithioerythritol	221	5.28263	0.465191	0.525397	0.574541	0.559097	0.651927	0.520276	0.494564	0.766229	0.64282	0.712984	0.620507	0.676439	0.721646	0.881529	0.936329	0.854452	0.827951	0.999361	0.845313	0.829093	0.900032	1.01881	1.18475	1.15573	1.30901	1.52959	1.1089	1.05781	0.826517	0.921118	0.872536	1.00249	1.05716	1.09412	1.23589	1.70324	1.14439	1.44415	2.9898	1.66835	1.90568	1.46057	0.770861	0.957077	0.651886	1.26267	0.840023
3-Phenyllactic acid	115	5.30255	0.183809	0.250106	0.235227	0.306786	0.280141	0.296996	0.246283	0.301813	0.280206	0.209473	0.24991	0.234447	0.320106	0.308558	0.317832	0.26634	0.307339	0.345495	0.284148	0.30474	0.317558	0.290851	0.311734	0.318235	0.350862	0.377792	0.301463	0.24812	0.26702	0.0491261	0.114532	0.339186	0.312456	0.320924	0.311874	0.224986	0.341151	0.346903	0.0962299	0.415226	0.449721	0.383376	0	0.280076	0.21313	0	0.269712
oxalic acid	147	5.31798	17.0015	48.1868	32.711	20.514	13.1229	4.7128	3.36912	94.7512	99.681	113.744	95.9226	91.1894	172.154	181.276	183.237	168.075	149.619	189.047	155.255	141.598	161.334	151.728	166.661	127.87	173.303	205.091	184.996	167.98	207.059	245.15	225.301	202.339	169.945	185.481	185.572	135.956	183.283	118.844	115.371	194.717	234.817	161.465	204.028	267.288	108.452	275.877	236.029
2'-Deoxycytidine 5'-triphosphate degr prod	58	5.36125	17.8189	12.1389	9.62513	20.8587	22.7412	41.8181	47.1794	25.14	14.6468	15.7807	18.9233	27.5928	15.5781	13.9564	12.6518	12.3552	12.5953	12.2878	11.9484	16.937	17.1136	14.4116	17.421	29.2241	20.8986	18.0479	14.4439	12.183	26.1995	17.2695	21.2709	12.9484	14.3263	13.2917	12.6586	21.2607	19.84	20.8244	23.2606	25.305	23.3452	27.4292	17.82	17.1431	24.9066	29.7041	18.7278
Phytanic acid	159	5.39906	1.13354	1.11719	1.02879	1.06617	1.18166	1.06334	1.10104	1.57129	1.09336	1.3311	1.27206	1.42444	1.56057	1.61514	1.64606	1.38264	1.68953	1.61776	1.56965	1.711	1.66653	1.74682	1.87848	2.02475	1.78333	2.13154	1.87673	1.74137	1.98264	2.07211	2.02688	2.21634	2.08791	2.11298	2.03862	2.28756	2.18939	2.16315	2.5276	2.64593	3.01427	2.32261	1.18909	1.57773	0.954878	1.72082	1.25621
p-benzoquinone	121	5.48698	21.8265	20.121	17.8834	18.1178	23.0112	18.4669	18.0282	28.8797	20.1572	25.0434	23.0297	26.2366	28.31	29.2586	30.834	25.2373	31.6594	30.4464	29.1059	32.3639	33.3124	32.5409	35.1	38.229	33.7874	39.9844	35.0089	31.7834	37.4439	38.6408	38.0377	40.9007	38.037	39.5515	39.7695	43.5229	43.5287	40.756	46.4713	49.4638	56.8461	43.0402	22.7499	29.7996	18.4648	31.7247	24.0282
glutaraldehyde	86	5.51281	13.6191	13.0743	11.4871	11.3946	14.9046	12.3219	11.5004	19.3492	13.7824	17.003	16.4814	18.5714	20.5963	20.1613	21.503	18.095	22.6535	21.308	20.3893	23.1298	24.3087	24.2359	25.5987	28.1375	23.6181	28.8222	25.9206	23.3855	27.6616	28.3742	28.0157	30.5697	28.4695	29.5082	29.5227	30.3402	31.4261	31.0919	28.5835	37.5921	44.7458	31.5821	16.2346	20.5665	12.0234	19.2879	17.0299
3-Methylamino-1,2-propanediol	117	5.52597	0.893533	0.753078	0.684735	0.994046	0.995322	1.04135	1.07088	0.94992	0.692436	0.765715	0.907021	1.07814	0.9691	1.08484	1.03574	0.898263	1.11178	1.01084	1.02644	1.08337	1.21434	1.02075	1.15644	1.42344	1.11516	1.30875	1.12999	0.998185	1.31902	1.1813	1.24826	1.31704	1.34175	1.33552	1.34798	1.48214	1.39769	1.49574	1.5574	1.681	1.69773	1.66444	0.748772	1.1072	0	1.33629	0.826258
dibenzofuran	56	5.62	11.4698	9.5695	8.28866	8.30694	10.4714	8.4087	8.01662	13.0643	9.33336	11.6487	10.7089	12.325	13.5234	14.0532	15.1069	12.103	15.2891	14.4834	13.737	15.0961	15.658	15.8902	17.1695	19.1583	16.1743	19.074	17.2827	15.7828	18.8223	19.2823	19.0509	20.7235	18.8479	19.7795	19.8117	21.8198	21.9253	20.2817	23.3618	25.3084	28.8491	22.2023	11.6998	14.3588	8.64342	14.2195	11.0836
Analyte 43	82	5.71682	0.265415	0.238782	0.200932	0.20161	0.229246	0.220528	0.213375	0.267895	0.264605	0.261257	0.23478	0.286881	0.288857	0.291491	0.307233	0.303074	0.297968	0.323942	0.32476	0.338427	0.340796	0.301945	0.382312	0.45625	0.369729	0.457468	0.365849	0.366297	0.352667	0.427511	0.38829	0.441463	0.379425	0.407449	0.40383	0.444754	0.431539	0.43733	0.466155	0.469039	0.535225	0.411038	0.264723	0.270242	0.210054	0.322816	0.243858
Citraconic acid degr1	121	5.76084	0.228537	0.191007	0.156167	0.172651	0.242242	0.183371	0.191823	0.308204	0.198245	0.253791	0.236835	0.284114	0.262881	0.310987	0.289549	0.273293	0.31801	0.26787	0.301052	0.324079	0.372144	0.349832	0.372922	0.438261	0.402085	0.422253	0.3354	0.308077	0.373722	0.374871	0.374296	0.400655	0.367305	0.416761	0.491887	0.486153	0.463218	0.467522	0.530555	0.518379	0.574583	0.467673	0.203662	0.3508	0.203788	0.30547	0.300332
phytosphingosine	204	5.8055	0.0677399	0.0676213	0	0.0661213	0.0816224	0.07046	0.0785052	0.100654	0.063552	0.135849	0.0786075	0.0860902	0	0	0	0.0959757	0	0	0.0985503	0.11766	0.0920648	0.0911145	0.000316401	0	0.0981611	0	0	0.112175	0.131332	0.109389	0.119859	0	0.14359	0.00279351	0.151819	0.163792	0.163299	0.151717	0.177361	0.261174	0.412344	0.165424	0.072565	0.291887	0.32256	0.868882	0.248078
Benzoylformic acid	89	5.81058	1.07087	0.585387	0.557704	0.925291	0.96531	1.01977	1.08288	0.837028	0.457397	0.636447	0.658462	1.06277	1.2095	1.3422	0.981912	1.35576	1.13742	1.01668	1.97758	1.66103	2.62795	1.50474	1.83482	2.95291	3.26836	4.12658	1.03276	0.6165	0.914712	0	0.000956406	0.605889	1.71471	1.62531	4.13262	2.2675	1.50868	1.72779	4.47256	2.3091	1.5143	3.52105	0.9935	2.9286	1.50149	0.386884	2.09494
2-aminoethanethiol	174	5.90595	15.9021	15.1102	13.5867	13.4502	17.3283	13.3265	12.5499	21.625	15.2112	18.6395	17.4556	19.4265	21.1913	23.2822	23.6407	19.3106	24.8462	23.6654	21.4996	24.6128	25.1229	25.7284	27.7786	30.4264	25.2043	30.4381	28.9498	26.4276	30.6357	31.6904	31.1586	34.2806	30.7752	31.8187	30.5352	30.7224	30.9938	28.3512	33.0003	37.6934	46.6515	30.4554	15.6985	19.7164	11.9061	18.5079	16.7793
MALONAMIDE	70	6.01359	0	1.61678	2.07701	0.83177	0.911138	1.5471	1.17621	2.23349	3.13766	2.96932	2.59224	1.65236	2.76161	1.95106	3.47471	3.568	2.36116	4.68168	1.74124	1.95349	1.19457	2.32688	2.02805	1.42609	1.05778	0.876748	5.33947	4.23432	5.88022	7.17531	6.49557	9.20251	4.35259	4.09464	1.71393	2.7836	4.96683	3.95707	1.0974	4.15073	7.60577	2.26519	2.5983	1.15142	1.2793	0	3.30934
Nicotinoylglycine	207	6.11047	3.78273	3.38486	2.9371	3.28526	3.72288	3.23799	3.33735	4.28258	3.04117	3.70772	3.37256	3.89518	4.07628	4.66785	4.81338	4.16676	5.09823	4.8524	4.62476	4.96258	5.19913	5.08305	5.06642	6.10385	5.38758	6.32167	4.15112	3.85555	4.48311	4.62953	4.55573	4.93525	5.00165	5.02088	5.12764	5.67942	5.38281	5.04369	6.74769	6.06978	6.77327	5.43935	3.26167	4.74717	3.28112	4.91838	3.38412
Carnitine	117	6.18952	0.258728	0.306162	0.296813	0.346384	0.627069	0.366832	0.383631	0.378815	0.15914	0.571595	0.30502	0.117293	0.338872	0.453598	0.334976	0.664869	0.615136	0.839264	0.885645	0.784876	0.558417	0.451115	0.0562282	0	0.815479	0.445664	0.682953	0.282244	0	0.13939	0.00037335	1.09367	0.143261	0.5121	0.857134	0.651477	0.26073	1.0471	1.01279	0.211609	0.303497	0.147541	0.192717	0.210422	0.150847	0.673766	0
Hippuric acid	118	6.21439	0	0	0	0	0	0	0	0	0.1056	0.122646	0	0.120603	0	0.136086	0	0	0.13095	0	0	0	0.155483	0.147979	0.0215457	0.182838	0	0.194474	0.132658	0.143318	0.191052	0.182079	0.186511	0	0.178106	0.00330984	0.203583	0.00358645	0.22187	0.20792	0	0.000479119	0	0.229555	0	0	0	0	0.113601
Prostaglandin E2	225	6.22354	0.200608	0.209738	0.182413	0.0917463	0.243553	0.146562	0.0994745	0.26371	0.192841	0.230785	0.210715	0.252233	0.270828	0.26026	0.26323	0.209265	0.282549	0.285887	0.276997	0.274353	0.281408	0.3017	0.285323	0.379184	0.269804	0.312089	0.234	0.239359	0.211014	0.258789	0.233684	0.260647	0.294775	0.301476	0.356626	0.391193	0.314306	0.361996	0.52616	0.40136	0.359189	0.448482	0.189305	0.219619	0.158507	0.150607	0.206022
Mono(2-ethylhexyl)phthalate	221	6.23625	1.56881	1.64145	1.62956	1.92502	1.797	1.9646	2.03467	1.76596	1.45396	1.62852	1.5148	1.68375	1.74884	1.51876	1.67004	1.48358	1.76775	1.72995	1.71221	1.72303	2.02645	1.74721	1.88122	2.12	2.01392	2.31879	1.6668	1.53736	1.61439	1.66504	1.63952	1.67413	1.89499	1.84074	1.96599	2.56133	2.01796	2.1986	3.78736	2.23686	2.26311	2.21092	1.42752	1.83442	1.74812	1.97089	1.52305
Pyruvic acid	174	6.33586	0.96146	0.469652	0.254992	1.06062	1.29921	1.70069	2.42356	0.362504	0.273943	0.339448	0.336244	0.395339	0.499232	0.549048	0.467739	0.526157	0.441065	0.561532	0.427916	0.466145	0.598297	0.622537	0.725404	0.523491	0.67724	0.791341	1.2618	0.661158	0.942912	0.915772	0.929243	0.915679	0.963213	0.969404	1.03288	0.997604	1.20212	0.902154	0.915472	1.11932	1.17605	1.06533	1.86916	4.5933	1.68347	4.49519	3.94228
Maleimide	154	6.36652	0.936995	0.275349	0.287421	0.1601	0.67669	0.366648	0.416348	0.0921887	0.6039	0.255755	0.155612	0.248471	0.244885	1.32327	1.23647	0.184669	0.0978675	1.09626	1.21584	0.0840849	0.0819858	0.116418	0.263919	0.156226	0.111929	0.120487	1.8784	0.733471	0.0966281	0.139045	0.115912	0.105136	0.105907	0.108478	0.114642	0.110323	0.10316	0.102167	0.127401	0.000345854	0.119615	0	0.127292	0.110821	0.184608	0.132079	0.0909058
scopoletin	234	6.45852	0	0	0	0.0167083	0.0243533	0	0.0203007	0.030582	0.0156607	0.0188772	0.0206207	0.0286654	0.0241265	0.0202001	0.0490219	0.0434015	0	0.0221364	0.0210842	0.022768	0.0217822	0.0592151	0.000184886	0.0266607	0	0	0.0252999	0	0.0711354	0.0301548	0.0463149	0.0834202	0.0687784	0.00179023	0	0.0407059	0.0841442	0.0288879	0.0277479	0.0558989	0.0913778	0.0341952	0	0.0836419	0	0	0.0204929
guaiacol	151	6.4608	0.0734224	0.0178933	0.0153326	0.0305392	0.103727	0.0654924	0.0995836	0.124769	0.038158	0.0936679	0.0700611	0.149589	0.0713027	0.0843889	0.131405	0.0756288	0	0.0843218	0.17839	0.236776	0.167424	0.271433	0.183785	0.258177	0.143607	0.104048	0.174313	0.211127	0.327845	0.392555	0.358744	0.231471	0.209852	0.202202	0.170193	0.304028	0.21791	0.390457	0.330287	0.197627	0.146986	0.265716	0.170972	0.0344023	0.0495136	0.0140468	0.00530139
lactic acid	117	6.51211	18.6623	7.35396	16.2562	11.4367	7.47673	11.1133	12.9541	16.8053	11.448	19.3923	21.4209	22.1273	17.3981	29.0955	21.7003	15.5444	30.0736	15.2328	37.3537	22.4726	12.8204	14.9547	16.0662	21.9766	12.1937	18.8548	14.6785	15.506	17.4928	15.9571	16.7073	16.8474	19.9591	19.386	21.6666	20.8587	15.7683	23.6192	24.3675	17.2169	13.761	21.5405	3.6519	5.9886	3.2272	6.18047	4.64925
2-hydroxybutanoic acid	131	6.57212	0.100133	0	0.172162	0.0871424	0.11941	0.233016	0.189635	0.401037	0.303197	0.405891	0.424078	0.492264	0.519898	0.477592	0.552284	0.467895	0.492326	0.534091	0.268183	0.23692	0.305063	0.739197	0.645226	0.62729	0.713732	0.544923	0.785105	0.509616	0.573479	0.264055	0.38914	0.643999	0.645732	0.649028	0.657436	0.611666	0.741588	0.702932	0.439003	1.00676	0.846801	1.19694	0.0368072	0	0	0	0.0665133
oxamic acid	190	6.58555	0.173828	0.158847	0.153276	0.164925	0.187606	0.176302	0.17764	0.222812	0.150888	0.183419	0.179997	0.196503	0.213423	0.186472	0.212607	0.178181	0.200813	0.188803	0.1821	0.211339	0.226651	0.216475	0.222762	0.248972	0.217973	0.248001	0.211947	0.197878	0.22722	0.220737	0.223955	0.260306	0.236265	0.246346	0.243082	0.292324	0.298903	0.270662	0.308771	0.318004	0.371797	0.271994	0.160194	0.23103	0.172937	0.290578	0.181926
p-Anisic acid	209	6.70208	0	0	0	0	0	0	0	0.0437739	0	0	0.0244247	0.0335942	0.0495981	0.0647218	0.0509444	0	0.0781876	0.047645	0	0.113944	0.0433958	0.0661367	0.014327	0.105648	0	0.0651673	0.151442	0.125414	0.238234	0.269983	0.253613	0.336946	0.12024	0.14396	0.0736398	0.256287	0.32021	0.227592	0.230987	0.322636	0.534255	0.19484	0	0.0244384	0	0	0.0246304
22-Ketocholesterol	225	6.76531	0.139316	0.0998593	0	0.0664916	0.118552	0.0817146	0.0583114	0.224873	0.141349	0.163626	0.153	0.187032	0.210122	0.197621	0.221836	0.159749	0.221423	0.21765	0.190321	0.195442	0.183676	0.224246	0.239414	0.315263	0.189619	0.227858	0.270302	0.228088	0.30815	0.30108	0.304594	0.342007	0.282374	0.301393	0.283492	0.346268	0.357499	0.334994	0.346676	0.377495	0.416624	0.342041	0.115784	0.168707	0.00744397	0	0.135819
octanal	86	6.87993	0.258697	0.203832	0.195785	0.173161	0.218304	0.187897	0.207411	0.380101	0.200796	0.295899	0.314306	0.328777	0.376402	0.446273	0.458105	0.364761	0.545918	0.477469	0.426703	0.486828	0.557807	0.597319	0.613479	0.73449	0.598493	0.693345	0.535884	0.546422	0.517285	0.600437	0.557312	0.584287	0.578158	0.561082	0.522886	0.600515	0.537855	0.629693	0.639409	0.622001	0.706422	0.547668	0.262244	0.480839	0.310025	0.515867	0.41116
shikimic acid	164	6.8212	0	0	0	0	0	0	0	0	0	0	0	0	0	0	0	0	0	0	0	0	0	0	4.03608e-06	0	0.0043227	0	0	0	0	0	0	0	0	0	0	2.05927e-05	0	0.00873255	0	0	0	0	0	0	0	0	0
Analyte 113	111	6.95169	0	0.0502939	0.049394	0.0487139	0.0615713	0.0502212	0	0.0722957	0.0522731	0	0.0605978	0	0.074509	0.115248	0.10176	0.0886831	0.121207	0.106541	0.0966557	0.116343	0.130249	0.130338	0.103498	0.144086	0.124146	0.141317	0.0633368	0.058901	0.0765656	0.0678104	0.0720551	0.0751494	0.0783901	0.071756	0.0627175	0.0754182	0.0810604	0.0512786	0.103201	0.0764498	0.097409	0.0600004	0	0	0.0277589	0	0
creatine degr	147	6.9106	7.62538	8.25344	8.16783	11.4313	8.23224	10.6114	10.944	7.93262	7.41374	6.80803	7.4096	6.63943	6.73851	6.81811	7.99665	7.40958	7.27514	7.78839	7.16407	7.04883	7.25405	7.52838	7.44361	7.4483	8.07364	7.86947	7.0472	6.77505	7.10242	7.46302	7.28049	6.76922	7.21729	4.06004	1.36986	7.51079	6.08096	8.14606	8.55336	6.70898	6.14419	7.32568	5.96703	4.92766	7.44559	5.70269	4.98009
Melatonin	173	7.07488	0.0955198	0.122122	0.116688	0.135071	0.113429	0.167419	0.170115	0.12045	0.0973636	0.0924846	0.0842885	0.10006	0.115279	0.114207	0.132961	0.121642	0.118579	0.122739	0.110963	0.120036	0.111188	0.119863	0.143199	0.17171	0.122832	0.159606	0.144009	0.148392	0.123961	0.137582	0.130594	0.177704	0.165949	0.168804	0.163108	0.19922	0.159067	0.2178	0.228223	0.186971	0.186745	0.187198	0.11659	0.143456	0.157076	0.125946	0.109669
5-Methoxytryptamine	174	7.1133	33.1494	31.6069	29.3779	31.1861	36.3848	32.734	33.7464	45.6216	37.2526	42.9477	40.1347	46.2832	49.7407	50.2155	52.9192	50.7468	57.5009	55.2575	52.6194	55.6082	60.4423	56.4576	60.8845	66.8047	60.969	69.7577	58.6802	54.1153	65.0794	66.184	65.6294	70.0568	69.1829	70.1448	71.2093	76.5216	73.9495	75.5499	80.2017	81.6994	86.3241	77.3224	48.7495	62.251	45.5693	69.4196	57.1367
Maleamate	151	7.15242	0.666187	0.621182	0.598942	0	0.787575	0.580284	0	1.30693	0.761714	1.0154	0.940832	1.13578	1.22383	1.14693	1.14256	0.869815	1.24811	1.10299	1.0633	1.2971	1.19725	1.33182	1.33048	1.7027	1.16699	1.38751	1.29142	1.16975	1.27401	1.46876	1.36792	1.3525	1.45542	1.44778	1.54163	1.88358	1.8867	1.7699	2.00126	2.12505	2.12073	2.12938	0.714527	0.766659	0.240666	0.204276	0.780467
alanine	116	7.25836	337.155	388.81	335.318	306.876	364.098	337.227	310.13	468.482	422.701	426.666	413.146	413.397	409.611	430.629	488.217	409.106	477.753	459.769	376.023	431.135	390.898	458.097	431.973	458.266	364.187	374.431	471.943	480.929	513.641	554.393	533.628	589.772	501.918	493.086	404.998	515.183	533.59	545.057	470.147	547.773	616.546	486.671	372.206	341.709	288.247	252.947	306.346
Methylmalonic acid	84	7.39121	0.166508	0.165623	0.214201	0.146674	0.175214	0.17283	0.135812	0.381838	0.238669	0.289361	0.225636	0.379467	0.390963	0.390821	0.429088	0.325722	0.452581	0.414135	0.435128	0.481009	0.448322	0.490454	0.502436	0.566058	0.458279	0.516119	0.506796	0.483408	0.664898	0.659706	0.662297	0.656698	0.62896	0.578463	0.468638	0.645687	0.734831	0.617899	0.592872	0.827926	0.91185	0.751726	0.426025	0.426373	0.172344	0.198696	0.475617
hydroxylamine	249	7.4723	0.149102	0	0	0.21283	0.199708	0.183961	0.210296	0.270951	0.224665	0.268329	0.258838	0.287584	0.362247	0.394058	0.466182	0.388902	0.431657	0.473481	0.49151	0.478237	0.603225	0.479427	0.570593	0.556379	0.630891	0.789803	0.541217	0.479757	0.641915	0.63336	0.637623	0.615664	0.685964	0.680192	0.745158	0.742776	0.815323	0.623356	0.80632	0.88301	0.905721	0.860869	0.603061	0.946338	0.556597	1.00723	0.816534
1-Methylhydantoin	258	7.51802	68.2115	62.7124	60.2175	59.6664	76.4582	62.7963	59.4015	83.0337	60.643	72.6988	67.5779	79.473	83.0252	88.6768	87.0996	84.6163	96.0933	90.3862	82.8934	96.1709	88.9783	97.1558	102.732	120.59	91.9824	110.982	104.912	93.6839	107.063	106.999	107.031	116.734	108.491	112.655	112.891	134.143	133.166	128.839	140.689	138.011	152.508	124.893	53.5788	72.4625	50.093	69.7418	61.9581
3-Aminoisobutyric acid	102	7.59182	45.4285	67.9089	48.5029	33.4062	53.5727	43.0318	32.639	50.5511	49.1852	37.8354	34.3983	25.8955	23.3604	16.803	23.2371	17.9946	14.9024	18.2277	6.98617	8.40265	3.23506	12.6463	9.90859	10.5349	5.55983	2.74173	21.0559	22.1319	13.8977	16.1923	15.0012	19.1492	7.05802	7.58817	3.23279	4.72604	6.51135	5.93796	2.73013	4.30378	5.07556	3.64936	3.73546	1.17742	1.43281	2.51593	2.09581
beta-Alanine	248	7.61695	1.34785	1.92029	1.82243	2.5551	2.02238	2.81428	3.32122	3.06287	3.28729	2.89951	2.75973	2.87798	2.47139	2.37615	2.72055	2.84592	2.60007	3.2399	2.94457	2.86865	3.48286	2.3831	2.4558	2.56853	2.99777	2.4395	2.17304	2.25507	2.52358	2.62239	2.57251	2.07805	2.62785	2.32043	2.28796	2.28361	1.99164	2.41222	2.47877	2.43536	2.00849	2.95296	2.52532	3.19526	3.37723	3.21602	2.86888
fumaric acid	245	7.63827	114.097	129.532	123.549	118.082	99.7907	154.633	166.873	142.356	140.273	108.528	101.416	101.67	149.552	128.251	131.058	122.003	99.2083	131.562	120.162	100.588	128.978	97.0124	91.3308	70.6465	107.414	84.7015	96.5144	96.4363	58.6766	68.4962	63.3965	65.6944	74.5884	71.8635	75.7398	58.0567	53.4655	57.4975	63.6552	54.8164	46.9996	63.9334	138.333	93.6479	174.523	72.8859	92.968
cycloleucine	156	7.8451	3.58448	2.85441	2.06793	1.56394	2.04092	1.30127	1.73596	1.47347	2.27181	1.4532	1.02901	1.1972	0.6069	0.511407	0.573404	0.536521	0.637045	0.649568	0.625959	0.655558	0.505235	0.390587	0.438013	0.548747	0.443444	0.424151	0.505303	0.346671	0.4971	0.421669	0.457834	0.472792	0.552415	0.514497	0.521448	0.399825	0.443692	0.292541	0.492428	0.556107	0.549229	0.56307	5.56796	3.599	4.74497	3.33085	3.08957
3-Hydroxypyridine	152	7.87318	0.638582	0.76451	0.824105	0.856076	0.79589	0.836701	0.975785	0.756327	0.77104	0.650141	0.700188	0.669102	0.76803	0.71972	0.777664	0.746577	0.883439	0.866537	0.780335	0.792606	0.828811	0.817546	0.795553	0.90053	0.773308	0.847699	0.727456	0.722111	0.752115	0.787667	0.769686	0.879902	0.843786	0.90141	0.986508	0.924774	0.824043	0.962775	0.996857	0.906119	0.895941	0.916413	0.753282	0.849422	0.917667	1.06085	0.888201
Aminooxyacetic acid	235	7.9127	8.51104	9.04494	8.87918	6.90084	11.2647	8.22653	6.59586	14.5266	9.25606	11.4597	11.7574	14.8004	15.4134	16.1891	16.212	15.8666	18.3295	16.2036	14.0799	17.6924	13.8765	20.7592	19.4286	24.3069	15.4895	15.1778	22.6773	19.993	22.3702	24.5034	23.4125	28.8619	24.0204	24.6905	21.7112	25.2987	29.334	28.1262	19.6251	31.9975	37.94	26.9858	9.9703	9.39128	6.25156	1.35633	12.2026
N-Methyl-L-glutamic acid	98	7.96266	1.87338	2.13556	2.05936	2.21066	2.07875	1.20913	2.48228	1.97616	2.29389	2.58167	1.95252	1.01301	1.85718	0.636779	2.07809	1.01117	1.57843	0.97188	3.91124	1.78101	2.42247	0.854688	0.936105	0.847252	1.89093	0.78838	0.777574	0.801631	0.643363	1.33941	0.928292	1.31147	1.71664	1.68974	2.14299	1.01889	0.67094	1.56525	1.00721	1.98998	2.0329	1.94796	2.01449	2.32436	4.5584	0	0
N-(3-aminopropyl)-morpholine	100	8.15636	0	0	0	0	0	0	0	0	0	0	0	0	0.18056	0	0	0.192021	0	0	0	0	0	0	0.000545693	0.315099	0.31161	0	0.268924	0	0.365753	0.215756	0.280915	0.186175	0	5.71005e-05	0	0	0	0	0	0.466521	0.483409	0.450222	0.508889	0	0	0	0.505445
putrescine	174	8.17453	325.022	362.322	333.085	374.3	288.766	357.851	382.037	267.2	290.671	281.589	256.272	223.462	287.219	262.779	334.76	326.383	331.389	341.551	350.851	282.923	323.509	328.45	315.283	308.001	333.265	378.839	281.176	273.499	281.859	313.196	297.114	297.14	363.152	338.87	360.62	335.194	289.119	339.443	383.747	309.746	295.9	324.24	473.431	487.321	507.629	567.911	455.777
Norleucine	86	8.20206	17.5577	8.90817	6.16054	24.4043	11.6812	16.0704	20.35	5.64773	6.93175	7.33621	5.6883	5.94933	3.46166	4.17974	4.86068	5.14324	4.50725	3.80398	7.40203	5.5461	10.9599	3.67288	4.96045	6.30968	9.01426	16.1516	2.19332	2.01309	3.53948	3.06704	3.2948	2.86876	4.30124	5.25783	11.7796	6.2119	3.088	4.59888	16.8789	5.40984	4.0844	7.16539	19.7224	73.3647	45.456	291.396	24.222
3-hydroxybutyric acid	233	8.256	0.115557	0.108936	0.109093	0.115591	0.119012	0.167087	0.175094	0.197398	0.168795	0.170558	0.193086	0.211348	0.179895	0.162371	0.193853	0.144143	0.213449	0.180173	0.19576	0.225432	0.185128	0.156851	0.166181	0.21932	0.178461	0.188271	0.136769	0.133229	0.17658	0.181302	0.178926	0.180335	0.18972	0.189449	0.198741	0.188644	0.171811	0.198858	0.196489	0.194211	0.182287	0.206915	0.134099	0.21678	0.134194	0.205323	0.187537
21-hydroxypregnenolone	145	8.30618	0.0687533	0.0635233	0.0603097	0.0433981	0.0620808	0.0619856	0.0598087	0.139641	0.10337	0.196367	0.137981	0.128764	0.160348	0.162315	0.169157	0.175391	0.18904	0.155752	0.191462	0.155664	0.148838	0.217088	0.187999	0.245893	0.109092	0.251718	0.171272	0.175857	0.113613	0.192616	0.147932	0.260813	0.226939	0.265295	0.315463	0.267004	0.148209	0.35002	0.366931	0.215978	0.223022	0.209156	0.0965517	0.163431	0.118106	0.155538	0.135556
O-Succinylhomoserine	128	8.34142	2.39564	4.33453	5.11617	4.17571	3.29173	5.27792	4.8976	6.19249	5.87172	3.99937	4.08094	3.47503	4.29676	3.00597	4.44166	4.77618	4.27047	6.22434	5.33918	3.57371	5.13289	3.44947	3.82743	2.9734	6.76122	2.3394	4.05024	4.78442	7.37644	8.19372	7.77434	8.06277	5.44285	6.55651	6.42256	4.79291	5.87535	4.72347	3.96738	8.84994	8.59555	9.11185	13.1804	14.9567	14.3291	12.3868	15.4414
Gallic acid	281	8.38965	7.05695	5.55783	5.26684	5.97382	7.46029	5.70064	5.69941	9.36941	6.61067	8.23728	8.19865	9.35585	9.87001	8.88298	9.01962	8.90362	11.875	10.5784	8.88592	9.11186	12.7247	10.6232	11.4779	12.2322	11.6239	14.2673	10.6245	9.98654	11.7941	11.2991	11.5439	12.2584	12.4895	12.2105	11.8911	13.6104	12.4681	12.3803	16.3334	14.363	16.8391	12.251	7.31021	9.47446	6.75707	11.5345	9.05179
Alizarin	89	8.40308	0.666243	0.553841	0.432685	0.28963	0.361157	0.532513	0.747493	0.48434	0.298867	0	0.305355	0.317165	0.123793	0	0	0	0.176388	0.12776	0	0	0	0	4.032e-05	0	0	0	0.048474	0.0886369	0	0	0	0	0	0	0	0	0	0	0	0	0	0	0	0	0.0947324	0.170776	0
Dihydroxyacetone	70	8.54202	0	0	0	0	0	0	0	7.38345	8.55343	8.4751	7.10363	7.35777	4.67792	5.17253	6.57151	6.95587	6.26814	5.3395	10.7337	8.16229	15.1854	5.86705	7.56137	10.7201	12.9225	19.6549	3.61208	3.23898	5.2174	4.79916	5.00392	4.85447	6.04068	7.73324	15.7709	9.9554	4.89851	7.3115	27.5491	7.16963	4.77042	10.7755	0	0	46.3906	0	15.0456
Methyl Phosphate	241	8.53083	15.9959	19.1589	14.3709	19.1076	23.2351	21.1742	27.4646	22.1814	14.6015	14.9263	12.3776	13.7217	17.9747	22.2702	16.583	20.2043	20.8125	14.4614	15.2289	19.1258	16.6705	23.6172	25.1763	25.1655	18.8167	28.3119	31.9831	25.1467	24.3668	38.3892	30.5847	32.6192	36.4087	29.3097	21.201	39.0695	30.7633	39.543	49.0243	41.4686	52.8614	32.5312	13.6746	28.1473	18.9094	38.4321	28.2788
Synephrine	355	8.60458	0.0210064	0.0251317	0.0174636	0.0168818	0	0.0193393	0.0185638	0.0262436	0.0156149	0.0213044	0.019588	0.0147687	0.0258043	0.0325854	0.0277727	0.0246144	0.0289625	0.0341621	0.0305237	0.0275323	0.0308178	0.0332987	0.0283501	0.0378903	0.0302632	0.0398577	0.0255889	0.013332	0.0190447	0.024273	0.0215005	0.0254132	0.0229218	0.0263127	0.0312743	0.000900683	0	0.0263004	0.0277813	0.000201549	0	0.040622	0.0144041	0.0261128	0.0193791	0.028657	0.0208056
urocanic acid	151	8.63868	0.271917	0.320039	0.150364	0	0.255764	0.143948	0.167089	0.291283	0.167971	0.232945	0.176186	0.217507	0.171408	0.186591	0.23758	0.144619	0.281735	0.17538	0.242433	0.308264	0.221885	0.270923	0.266099	0.341004	0.201278	0.233312	0.289947	0.282228	0.311885	0.357644	0.333981	0.387965	0.304534	0.31734	0.270488	0.384734	0.33626	0.433608	0.390578	0.000567074	0	0.321573	0.137086	0	0.123823	0.100189	0
succinate semialdehyde	89	8.6717	1.80566	1.53024	1.28956	1.06768	1.66081	1.57304	1.60395	2.12095	3.7241	2.53022	1.68724	1.97978	0.473493	0.377186	0.500955	0.419706	1.15352	0.605819	0.602716	0.983055	0.267315	0.279095	0.254345	0.515842	0.2405	0.234811	0.241877	0.13767	0.217686	0.17421	0.194739	0.179684	0.335885	0.253761	0.270755	0.201132	0.122787	0.215648	0.307286	0.261171	0.191583	0.356035	6.67264	3.5656	8.02614	0.627045	3.40687
DL-dihydrosphingosine	132	8.74416	0.38314	0.331341	0	0.313035	0.403416	0.474631	0.452138	0.103481	0.419243	0.38196	0.27989	0.27629	0.339133	0.0942367	0	0.437524	0.47397	0.389768	0.440723	0.485001	0.0500219	0.400366	0.309922	0.158982	0.285911	0.195098	0.501686	0.497504	0.36971	0.456122	0.410649	0.699447	0.0713893	0.317926	0.64356	0.48694	0.574073	0.615298	0.32687	0.000782873	0	0.612889	0	0	0	0	0
epsilon-Caprolactam	170	8.82399	2.12226	0.308654	0.343806	0.331007	1.4825	0.328214	0.317626	0.195735	1.13977	1.1157	0	0.153379	0.983439	1.07867	1.43895	1.11301	1.03827	1.19036	1.26122	1.02814	1.09093	0.934723	1.01097	1.15092	1.05465	1.20905	0.942249	0.826003	0.997305	1.23698	1.1107	1.02994	1.20146	1.14358	1.20859	1.30106	1.03034	1.35568	1.5767	1.11525	1.11815	1.11235	1.96483	2.74083	2.91002	2.75894	1.54962
6-hydroxy caproic acid trimer	187	8.83647	1.39244	1.50947	1.29292	0.916675	0	1.56844	2.13179	1.12204	0	0.271997	0.705032	0.64065	0.199946	0.234137	0.278732	0.244255	0.34469	0.239256	0.313046	0.34083	0.212838	0	0.0226185	0.150207	0.179217	0.181259	0.179304	0.153047	0.11993	0.161109	0.139003	0	0	5.67758e-05	0.183016	5.35455e-05	0	0	0.153521	0.000370937	0.137594	0	0.233668	0.244242	0.372984	0.122207	0.318531
3-Hydroxynorvaline	131	9.13504	0	0	0	0	0	0	0	0	0	0	0	0	0	0	0	0	0	0	0	0	0	0	0	0	0	0	0	0	0	0	0	0	0	0	0	0	0	0	0	0	0	0	0	0.0925848	0	0	0.0800669
Orotic acid	254	9.16803	0.452875	0.0307135	0.0313254	0.364886	0.322272	0	0.30876	0.330963	0.0617286	0.248959	0.0481131	0	0.3268	0.345477	0.354142	0.314404	0.382606	0.380283	0.344663	0.315926	0.113409	0.388722	0.350463	0.328207	0.323299	0.409701	0.337923	0.324473	0.329481	0.329923	0.329702	0.358746	0.391196	0.369092	0.35828	0.364885	0.320232	0.383428	0.395658	0.3536	0.396798	0.315106	0.0206632	0.326773	0.289449	0.394736	0.310456
butyraldehyde	212	9.22685	0.0199515	0	0	0	0	0	0	0	0	0	0	0	0	0	0	0	0.0265672	0.0329723	0	0.0301394	0.0259576	0	0.000169128	0	0	0.0342776	0.0315922	0.0216127	0.0336197	0	0.000183357	0.0393134	0	0.00105818	0.0301395	0.001153	0.0395196	0.0387861	0	0.000206785	0	0.0427599	0	0.0250348	0	0	0
valine	144	9.23625	185.556	219.013	148.671	152.461	198.493	190.169	162.507	181.205	191.597	207.676	161.645	171.151	157.986	150.156	165.745	145.931	184.654	166.569	141.706	164.373	116.672	147.791	137.198	168.016	113.065	102.423	162.128	143.058	182	176.749	179.355	195.258	191.524	178.079	151.011	171.39	175.217	199.777	143.826	181.108	195.709	167.595	302.821	193.248	232.601	60.4685	232.035
Indolelactate	130	9.54481	0.0763454	0	0.0572068	0.0943705	0.0443233	0	0.0685504	0.0733595	0	0.0774684	0.0530165	0.0719769	0.0643346	0.0678376	0.0614903	0.0602223	0.108523	0.0563875	0.0529597	0.0673887	0	0.0632997	0.0109926	0.0759055	0.0521958	0	0.0705633	0.0997027	0	0.0995359	0.000315493	0.0889041	0.0856029	0.0763823	0.0585556	0.0769442	0.0897964	0.0784996	0.0646251	0.000297292	0.0883825	0	0	0	0	0	0
4-hydroxybutyrate	248	9.65058	0.0666121	0	0.072447	0.0881087	0.0738317	0.0613153	0.0576278	0.182506	0.165482	0.166934	0.149671	0.147562	0.265445	0.284891	0.286517	0.269507	0.230472	0.304049	0.253569	0.250589	0.256463	0.298625	0.301029	0.256196	0.337319	0.336406	0.306401	0.279744	0.313642	0.409742	0.358486	0.334183	0.230701	0.267546	0.248406	0.273205	0.385856	0.272975	0.193605	0.306364	0.318308	0.294868	0.247578	0.382634	0.189553	0.705623	0.364149
norvaline	144	9.68932	0.403716	0.38522	0.248491	0.404426	0.520463	0.451187	0.465018	0.589703	1.33383	6.27956	4.55366	4.32042	5.9797	6.13361	5.07662	7.03203	3.99637	6.92989	2.99767	2.92711	3.38389	3.24732	3.43382	4.27712	2.14848	3.46618	4.49437	3.52644	6.81494	5.0661	5.87581	5.75718	6.84733	6.30535	6.35911	4.78345	4.8927	5.10402	4.38292	5.58916	5.60523	5.57313	23.6657	62.9431	13.9867	62.4507	59.814
D-alanyl-D-alanine	96	9.81474	3.06494	3.71187	3.09299	2.1802	4.19735	2.81934	2.34472	4.48757	4.01603	4.25798	3.9645	4.61766	4.95998	4.10918	4.40959	4.50361	4.25158	5.35823	2.73514	3.6167	2.30319	4.85536	4.01096	4.21428	2.63093	2.05508	6.74936	5.57625	6.16429	6.08306	6.12354	6.77238	5.07523	4.46788	2.59481	3.87247	5.07264	4.95197	2.31182	4.19463	4.89944	3.59121	3.44861	0.608349	1.17227	0.139602	1.9213
benzoic acid	179	9.88015	0.660359	0.401165	0.345809	0.319487	0.324151	0.272139	0.248124	0.387967	0.285356	0.323139	0.291502	0.367876	0.360958	0.357591	0.412893	0.30814	0.337281	0.365399	0.425357	0.404665	0.44977	0.408189	0.44584	0.514476	0.397673	0.464193	0.45571	0.444565	0.484729	0.512767	0.498551	0.328226	0.311274	0.327221	0.34293	0.326377	0.313484	0.288515	0.384394	0.37842	0.403803	0.354633	0.24996	0.779115	0.298389	0.32417	0.234403
Allo-inositol	192	9.89543	0	0	0	0	0.218431	0	0	0.275218	0.17784	0.245299	0.212061	0.239184	0.274883	0.237783	0.228367	0.220304	0.273731	0.272417	0	0.284602	0.267263	0.270941	0.0356049	0	0.291016	0.323231	0.324909	0.246033	0.330086	0.306779	0.318219	0.35808	0.312271	0.327037	0.31281	0.399291	0.412996	0.340378	0.452858	0.397943	0.459744	0.344449	0.252821	0.0461719	0.197083	0	0.226129
pyridoxal phosphate	225	9.76461	0.0240769	0	0	0	0	0	0	0	0	0	0	0	0	0	0	0	0.0309328	0	0	0	0.0264693	0.0253635	0.0308597	0.0418398	0.0309824	0.0350965	0.0324125	0.0230918	0	0	0	0	0	0	0	0.0433355	0.0437438	0.0420898	0.0442016	0.000207682	0	0.0431319	0	0	0	0	0.020154
2,4-diaminobutyric acid	174	10.0397	0	0	0.622962	0	0	0.677371	0	0	0.642325	0.537202	0.496688	0	0	0.465986	0.49308	0.494049	0.754074	0.538314	0.481258	0.687866	0.501814	0.441288	0.00650058	0.460279	0.49022	0.757839	0	0	0.406003	0.738338	0.54751	0.633855	0.78042	0.687296	0.656318	0.00765627	0.664517	0.675377	0	0.644463	0.601002	0.691066	0.623668	0	0.755762	0.865013	0
urea	189	9.96762	2.01791	1.32478	0.106138	0.668455	1.68209	2.02414	1.03562	0.949059	0.866478	0.704233	1.16101	1.02646	0.686864	0.954581	0.641656	0.818571	2.092	0.944815	4.14889	0.997161	0.776921	0.916548	0.0986594	0	1.10361	0.961113	1.09768	0.864192	0.840751	0.867932	0.854233	0.843781	0.994926	0.934017	0.970607	0.0100207	0.701803	1.43375	0	0.974533	0.726345	1.30753	4.4362	5.14931	6.67037	8.56845	5.97605
Ethanolamine	174	10.2176	35.8874	21.5393	38.1747	30.1107	32.6165	60.6129	50.3596	127.057	57.008	121.648	112.54	143.485	173.45	201.413	161.3	163.406	157.3	183.597	141.59	166.637	169.21	125.267	124.66	138.209	139.755	132.478	112.095	104.445	186.307	152.749	168.696	147.997	169.65	161.097	166.516	127.398	150.644	111.704	122.876	158.066	133.079	187.744	45.9152	85.5184	45.6344	76.1195	73.6193
N-Acetyl-beta-alanine	84	10.2392	3.89585	0	3.59865	4.5253	0	5.15388	5.36951	3.99858	3.7282	3.87771	3.71724	3.95509	4.18353	4.24656	4.5102	4.2453	4.52496	4.47935	4.26559	4.54853	4.44567	4.72966	4.70706	5.40062	4.58744	4.80143	4.48995	4.30566	5.03938	5.26744	5.15215	5.35259	5.31688	5.32215	5.29711	5.67068	5.16108	5.83122	6.05904	5.41085	5.08762	5.75461	2.47355	2.9425	3.4441	4.4776	2.7271
Corticosterone	51	10.2566	0.0990204	0	0	0	0	0	0	0	0.188288	0	0	0.0988349	0	0	0	0	0.617287	0	0	0	0	0.183371	3.426e-05	0	0	0	0.00881843	0	0	0	0	0.380096	0	0.00510566	0.350157	0.00305613	0.364455	0	0.0783197	0	0	0	0	0	0	0.0488761	0
phosphate	299	10.2652	6.25461	7.10179	6.62305	7.3866	6.21948	6.8881	7.38767	4.46188	4.05551	4.32772	6.75251	7.8545	8.8613	9.91199	8.22288	8.31019	8.79427	8.80886	7.02865	7.2867	6.711	9.5308	9.31311	8.08898	7.31373	7.57516	13.0284	11.7252	12.5641	11.074	11.7955	14.3761	12.0326	11.2519	8.23533	10.547	12.2026	11.5665	8.31268	7.52639	10.0511	5.63588	5.02698	5.22433	5.69144	0.623033	5.07286
O-acetylserine	102	10.5224	0.597648	0.650998	0.501924	0.525312	0.650575	0.537391	0.540852	0.637855	0.575994	0.631055	0.597691	0.679285	0.671342	0.632789	0.631606	0.599833	0.670052	0.66626	0.583839	0.575817	0.526517	0.692635	0.0741329	0.763357	0.595247	0	0.760878	0.693138	0	0.741017	0.000860823	0.689094	0.765008	0.680165	0.596895	0.658197	0.644168	0.744854	0.594288	0.649601	0.634298	0.665273	0.613641	0	0.444173	0	0.560092
2-Deoxyerythritol	117	10.6923	0.450442	0.417559	0.445576	0.524405	0.555961	0.565568	0.608319	0.334047	0.233714	0.255825	0.283289	0.331656	0.288531	0.354841	0.359882	0.298134	0.342172	0.342071	0.34912	0.341648	0.394356	0.342896	0.38554	0.445584	0.458149	0.389997	0.348938	0.344753	0.480258	0.415735	0.446833	0.413352	0.431074	0.42625	0.434632	0.471279	0.504188	0.436955	0.475122	0.515999	0.524926	0.507223	0.20827	0.21717	0.23319	0.326047	0.277828
Isoleucine	158	10.7585	171.244	182.058	116.74	154.244	170.186	178.984	159.299	133.109	149.489	162.189	122.617	129.204	113.538	111.8	123.617	110.892	140.56	123.252	122.561	128.891	112.003	108.886	114.817	136.299	111.094	118.912	113.01	103.407	128.705	130.705	129.701	135.864	148.329	143.62	146.998	144.031	128.222	151.809	153.499	148.005	154.004	142.24	289.897	255.269	269.038	57.8532	228.91
L-Allothreonine	117	10.7692	5.96132	5.31866	4.01474	6.47723	5.54632	7.61999	7.79557	3.83417	4.03485	4.1301	3.43968	4.37945	3.21697	3.49407	3.76149	4.40312	4.31434	4.3176	4.57026	3.78197	4.18525	0	0.0242434	3.91998	4.68258	4.41089	0	2.50764	3.1335	3.18714	3.1602	3.44882	4.6076	0.025141	0	4.96505	4.10611	5.37127	5.54961	4.16756	3.3914	5.12136	7.42211	8.8614	16.5651	25.7796	5.69629
nicotinic acid	180	10.8081	6.2317	6.49601	5.37498	5.87977	6.16962	7.15732	6.66529	5.09954	4.29249	4.32594	4.46823	4.31815	4.94924	4.99515	5.57736	4.67698	5.28716	4.98102	5.17297	4.58354	5.06703	4.16459	4.08643	4.2954	4.21947	4.27061	3.75584	3.84622	3.75882	3.99757	3.87636	4.78937	4.49463	4.8578	5.32534	4.76368	4.19992	4.94243	5.20771	4.25866	3.9962	4.53835	1.65118	1.80297	1.95798	2.14087	1.60464
proline	142	10.8446	157.224	169.197	106.125	139.59	164.556	178.133	153.9	129.021	140.614	151.824	121.213	130.473	108.106	106.829	120.525	106.606	131.158	120.97	106.302	124.645	92.5549	116.182	111.826	142.972	95.6037	100.385	114.355	107.268	131.919	136.364	134.123	135.939	152.257	139.917	132.339	152.439	136.685	170.199	152.268	148.536	145.152	151.999	258.777	161.962	226.386	25.8671	175.634
maleic acid	245	10.9689	1.24982	1.56993	1.36083	1.24217	0.936855	1.53461	1.58504	1.53303	1.55861	1.19392	1.42672	1.42041	1.29422	1.34794	1.50956	1.10939	0.96877	1.29912	1.31379	1.25613	1.253	0.929978	0.886791	0.763049	1.02119	0.922087	0.805718	0.903321	0.803821	0.883335	0.842641	0.678905	0.929282	0.835331	0.923885	0.671961	0.533641	0.678831	0.83757	0.544738	0.476336	0.622962	1.82659	0.960811	1.85236	0.634099	1.17007
glycine	174	11.0244	115.932	121.535	99.6435	140.347	136.209	180.101	177.493	155.981	170.131	168.216	152.812	158.476	167.082	153.836	225.852	230.35	218.523	254.49	237.678	224.907	245.103	233.292	250.069	267.72	282.492	246.572	240.217	234.002	258.658	270.677	264.599	274.021	264.997	274.453	284.695	296.549	283.463	296.706	310.075	299.822	284.005	316.519	219.988	197.861	223.636	168.636	175.157
Pyrrole-2-Carboxylic Acid	241	11.0528	0	0	0	0.0254661	0	0	0	0	0	0	0.0227292	0	0	0	0	0.0350394	0.0449029	0.0452643	0.0512868	0	0.0889478	0	4.88431e-05	0	0.0953515	0.142393	0	0	0	0	0	0	0	4.47697e-05	0.089733	4.33339e-05	0	0.0813734	0	0.104971	0.0972029	0.113361	0.138902	0.203557	0.239914	0.242715	0.179027
4-nitrophenol	238	11.0935	0	0	0.0131687	0	0.0196403	0	0	0.0435715	0.0216498	0.0289716	0.0325315	0.0369418	0.0366243	0	0.0250854	0.0187997	0.026194	0.0315976	0	0	0.0366858	0.0511598	0.0542739	0.0418369	0.033976	0.0296933	0.12282	0.0963737	0.0627529	0.0764377	0.0692581	0.0943757	0.08264	0.0820846	0.0709144	3.74587e-05	0.0525604	0	0	0.110544	0.172582	0.0708063	0.0143566	0	0	0	0.0229777
2,3-Dihydroxypyridine	240	11.1788	0.197415	0.366428	0.325853	0.34555	0.310359	0.36143	0.443612	0.147003	0.275629	0.152713	0.292345	0.185255	0.29411	0.254812	0.184939	0.159828	0.362041	0.203678	0.325798	0.286854	0	0.405881	0.247482	0.429382	0.170371	0.313363	0.145436	0.169787	0.293298	0.360029	0.324955	0.331654	0.376973	0.373818	0.417814	0.378153	0.189768	0.494445	0.576315	0.38311	0.359344	0.408447	0.250895	0.2264	0.402628	0.000734289	0.398266
succinic acid	247	11.2097	7.81919	4.98207	8.57193	8.18538	8.41486	8.63839	10.952	18.15	19.1104	20.789	22.5133	23.15	16.0076	20.4098	20.4787	14.2336	16.4816	13.5737	15.0684	18.3051	12.022	9.54506	9.81419	11.8807	9.08477	10.4792	7.96205	10.3953	7.30989	8.36645	7.82035	6.62545	7.91838	7.29839	7.41019	9.77384	7.88489	10.9131	10.8505	8.80764	7.72444	10.0427	1.8734	3.22478	2.62397	1.06771	2.63745
D-erythro-sphingosine	204	11.2299	3.43545	6.57361	7.11048	6.92175	3.78655	5.08453	5.11698	6.64224	5.26457	7.46191	7.30745	7.37056	5.00655	4.77639	5.6469	5.07069	5.1598	6.50263	4.22299	3.30999	3.83892	3.82913	3.37075	4.69005	4.05071	3.03182	3.00023	2.21661	3.8419	4.14659	3.99134	3.46469	5.54397	4.24487	3.98208	3.45561	3.50374	4.62736	2.54511	3.20991	2.9806	3.45687	25.9017	31.0292	27.9084	24.4436	28.1272
Acetol	219	11.2778	0.879131	0.877813	0.727812	0.697785	0.914245	0.627466	0.629434	1.36157	0.847427	1.11544	1.15809	1.30826	1.43605	1.46574	1.51694	1.36021	1.63404	1.47434	1.55436	1.52941	1.73996	1.5648	1.76389	1.8766	1.78873	1.96302	1.75648	1.66297	2.00024	1.97588	1.98802	2.13986	2.05087	2.11551	2.15735	2.23939	2.31277	2.12454	2.28555	2.5652	2.81094	2.34094	1.00551	1.42733	1.06942	1.76805	1.27648
picolinic acid	180	11.4171	0.265433	0.257268	0.184563	0.23935	0.169751	0.25594	0.258652	0.175958	0.146369	0.150937	0.155558	0.165985	0.181126	0.176827	0.230508	0.175166	0.171726	0.180819	0.179496	0.169309	0.154812	0.171523	0.185669	0.218338	0.179139	0.224799	0.173831	0.156269	0.181141	0.200245	0.190453	0.167779	0.178662	0.182601	0.203112	0.207415	0.195977	0.197237	0.23085	0.204277	0.210526	0.198213	0.271608	0.385433	0.314897	0.329116	0.222433
D-Glyceric acid	189	11.5309	6.08313	4.13283	3.53313	9.50774	7.68035	14.1354	13.3508	1.11063	0.862465	1.20104	1.21304	1.38578	1.42085	1.52886	1.62971	1.63256	1.41035	1.71226	1.54405	1.34886	1.29364	2.44044	2.67221	2.20791	2.27517	2.72092	4.26248	2.56081	4.08791	4.04511	4.06645	4.75782	5.00093	5.1035	5.58657	4.34704	4.15415	4.28605	4.61362	4.18308	4.29469	4.07437	1.57041	1.44853	1.6131	1.73933	1.2917
3,5-Dihydroxyphenylglycine	282	11.5679	0	0	0.0721685	0	0	0	0	0.127393	0.158303	0.176261	0.145755	0.114595	0.219872	0.188422	0.299374	0.19848	0.189749	0.259458	0.269065	0.217489	0.33292	0.215399	0.19544	0.170452	0.251176	0.302934	0.126274	0.157978	0	0.121688	0.000348838	0.105454	0.154533	0.13484	0.150444	0.119645	0.0664115	0.144159	0.178896	0.000307251	0	0.094403	0.085255	0.105669	0.0914175	0.0777598	0.100678
uracil	241	11.6851	49.9264	51.247	40.0626	55.4581	51.7805	72.3034	66.0291	15.2469	25.0406	5.03903	10.0652	10.7705	3.57572	3.3375	3.86126	4.12757	3.7126	4.00787	3.74452	3.44918	3.6313	3.68301	4.2042	4.51227	4.42565	4.20089	4.66886	3.82798	5.08494	5.20811	5.14616	5.18081	5.14569	5.25702	5.44974	4.45104	3.92123	4.61187	4.87625	4.73016	5.16942	4.32822	5.21735	3.29543	15.334	2.53363	2.98638
Citraconic acid	147	11.8067	0.81465	0.409906	0.375858	0.483896	0.518916	0.411586	0.506937	0.590506	0.572701	0.571946	0.537101	0.463007	0.588063	0.576636	0.453457	0.505674	0.553948	0.628963	0.602581	0.565593	0.413492	0.496145	0.402182	0.467745	0.543801	0.307585	0.396823	0.274738	0.326699	0.347873	0.337119	0.435978	0.364133	0.386975	0.365025	0.430125	0.377273	0.411528	0.512539	0.508303	0.515264	0.501437	0.384615	0.551798	0.368487	0.58899	0.235234
3-aminopropionitrile	239	11.9262	0.52633	0.506775	0.417053	0.429228	0.492236	0.438595	0.425078	0.752328	0.428107	0.617904	0.519131	0.59529	0.73028	0.716036	0.804735	0.573299	0.822997	0.757713	0.637707	0.790438	0.782562	0.769191	0.82653	0.94586	0.705257	0.926834	0.860736	0.778881	0.897196	0.966418	0.931164	0.974562	0.892159	0.922458	0.902792	1.00687	0.963466	0.972669	1.08923	1.11526	1.24562	0.998534	0.568308	1.20889	0.43686	0.729361	0.727072
2-methylfumarate	81	11.9434	0.178411	0	0.150986	0.175795	0.146401	0.164546	0.220837	0.114649	0	0.083409	0	0.0765414	0.0907262	0.0750563	0.111531	0	0.106881	0.106916	0.0983543	0.0933102	0.0923043	0.0891873	0.0128993	0.0902984	0.0816342	0	0.0750602	0.0933522	0.109534	0.115711	0.11258	0.0744536	0.0987303	0.0911574	0.103048	0.0948207	0.0785511	0.0963538	0.112639	0.107689	0.105612	0.109807	0.122794	0.0824819	0	0.131337	0.0768486
(2R)-2-amino-3-phosphonopropanoic acid	341	12.1744	1.72369	1.52843	2.51039	1.38375	1.28402	1.62412	1.80345	1.81722	0.523708	0.543114	1.24394	2.0299	1.20683	1.14229	1.09763	1.03773	2.84757	1.13519	1.65152	2.05663	2.72302	2.98973	2.82583	4.53686	3.38593	2.95021	1.59655	2.35383	0.966793	1.17356	1.06517	1.37279	2.02799	1.65562	1.63009	2.44818	0.970277	3.94173	3.8366	0.00140108	0	1.96303	0.328025	0.353477	0.371738	0.3461	0.547936
S-carboxymethylcysteine	83	12.2196	0	0	0	0	0	0	0	0	0	0	0	0	0	0	0	0	0	0	0	0	0	0	1.13699e-05	0	0	0	0	2.16047	0	0	0	0	0	0	0	0.000122928	0	0	1.85761	0	0	0	0	0	0	0	0.967185
serine	204	12.2147	335.228	327.678	260.368	295.488	316.246	318.815	300.886	244.137	245.21	242.296	230.797	231.72	216.924	216.08	235.375	210.061	227.055	220.891	211.407	219.939	198.699	199.022	205.308	235.427	199.807	207.442	193.999	198.778	208.961	232.205	220.276	213.669	236.389	227.819	234.101	231.005	183.608	256.742	261.503	215.635	207.743	223.828	254.076	205.642	246.769	86.9147	193.497
Pelargonic acid	215	12.2594	0	0	0	0	0	0	0	0	0	0	0	0.147699	0	0	0	0.146982	0	0	0.204038	0	0	0	6.32311e-05	0.317966	0	0	0.201004	0	0	0	0	0	0	5.87218e-05	0.202487	5.64051e-05	0.179455	0	0	0	0	0	0.130678	0	0	0	0
oxoproline	156	12.2829	1237.13	1134.43	1800.38	1049.77	1165	471.605	666.52	1102.3	1846.13	1959.03	1963.06	1971.4	2044.79	2038.33	1339.45	1974.19	1336.23	1425.51	2081.03	2023.95	2170.21	1942.42	1804.94	1233.33	2037.97	2031.72	1819.04	1916.21	1724.35	1223.93	1452.75	1038.58	945.27	1007.25	1040.92	1155.17	1752.79	905.814	970.887	924.718	966.225	884.994	752.866	768.279	685.958	757.032	607.745
N-methyltryptophan	144	12.3029	0.243341	0.215018	0.206248	0.142593	0.255266	0.29612	0.333297	1.40792	0.169611	2.69282	2.22178	2.10094	5.61858	5.50561	3.71737	5.82867	2.11199	5.75576	2.4422	2.36611	3.66961	3.49716	3.92943	3.76949	3.93668	4.12154	4.76719	3.61019	7.12961	5.61566	6.32752	6.13255	6.73638	6.6335	7.06579	5.05082	5.08823	5.07865	4.98621	6.1749	6.13394	6.21613	13.2578	28.3334	5.28017	31.1922	26.7187
thymine	255	12.3382	0.547026	0.449151	0.309059	0.367415	0.531826	0.459597	0.452597	0.391578	0.302878	0.330978	0.282235	0.315418	0.298398	0.328801	0.389345	0.362899	0.362271	0.376488	0.319909	0.331831	0.384468	0.135547	0.29291	0.346684	0.346058	0.38588	0.332079	0.303064	0.424278	0.439575	0.431859	0.385858	0.376104	0.373301	0.358461	0.389763	0.436289	0.346915	0.391205	0.358392	0.349913	0.367076	0.406227	0.303929	0.478451	0.728018	0.481103
3-Cyanoalanine	141	12.4359	0.675166	2.0668	1.58425	1.13038	1.72076	1.32924	1.5154	1.65889	1.32524	1.56077	0.389072	1.79767	2.11417	0.444795	0.554528	0.413582	2.7292	1.01365	0.424268	0.430133	0.385871	0.388055	0.574328	0.428511	0.391049	0.385589	1.49478	0.957572	0.358354	0.465195	0.408295	0.480583	0.469805	0.466441	0.449473	0.434131	0.379486	0.468684	0.46003	0.41406	0.423371	0.404955	0.946948	0.362364	0.304597	0.189596	0.872313
O-methylthreonine	88	12.4804	0.203082	0.245609	0.20386	0.372078	0.206683	0.219484	0.285652	0	0.274264	0.207468	0.296002	0.271583	0.233049	0.27385	0.316742	0.258578	0.352441	0.251523	0.273083	0.282544	0.270079	0.319865	0.293002	0.270819	0.338805	0.298774	0.266193	0.271075	0.29854	0.382225	0.337801	0.333815	0.322329	0.328781	0.330303	0.356673	0.329724	0.351338	0.391684	0.334226	0.314126	0.355611	0.395513	0.280963	0.532484	0.558842	0.242379
N-methylaniline	164	12.5116	0.212325	0.226219	0.224168	0.199462	0.226453	0.192473	0.218563	0.404024	0.36795	0.360523	0.358619	0.336727	0.354019	0.36359	0.353762	0.30411	0.319626	0.327716	0.277711	0.284004	0.259047	0.270956	0.270036	0.333314	0.236634	0.250323	0.257052	0.281952	0.278109	0.293716	0.285806	0.281541	0.288091	0.285711	0.287547	0.261241	0.242647	0.277534	0.264749	0.242395	0.202838	0.289667	0.171411	0.209286	0.174287	0.119818	0.192368
L-4-Hydroxyphenylglycine	179	12.6339	0	0	0	0	0	0	0	0	0	0	0	0	0	0	0	0	0	0	0	0	0	0	0	0	0	0	0	0	0	0	0	0	0	0	0	0	0	0	0	0	0	0	0	0	0	0.0558082	0.0456996
Analyte 400	227	12.6679	0	0	0	0.0371099	0.0485256	0	0	0.0719964	0.041605	0	0	0	0.0438984	0.0487229	0	0	0	0	0.0685639	0	0	0	0.000273305	0.0866762	0	0.0784684	0.0612762	0	0	0	0	0.0820625	0	0.00189398	0.0827911	4.71902e-05	0	0	0.105088	0.000300791	0	0.0904753	0	0	0	0.0715518	0.047908
glutamic acid	246	12.6891	83.05	99.1654	49.2141	70.0421	88.1514	124.57	118.209	43.4822	28.7408	36.1382	30.2317	34.6624	44.3548	36.4752	54.2529	38.0059	66.4281	32.5769	80.7323	58.3278	104.493	128.185	137.732	137.609	118.165	147.559	152.987	145.082	98.8592	165.759	128.011	158.399	105.725	121.759	107.788	174.208	179.055	174.203	169.497	197.55	296.197	131.756	117.791	56.0339	181.752	46.875	49.3851
Phosphoglycolic acid	298	12.7034	0.520855	0.643658	0.808481	0.621304	0.480782	0.545098	1.03035	0.729367	0.549851	0.478606	0.529724	0.614533	0.689775	0.776173	1.28202	0.762213	1.40601	1.03753	1.44246	1.02192	1.15357	1.91071	1.39807	1.80873	1.64264	1.31301	0.842362	1.18931	0.51099	0.846044	0.65751	0.846929	0.791922	0.802977	0.771932	0.995867	0.674357	1.39335	1.05112	0.601503	0.386468	0.936187	0.808238	0.955788	0.798179	0.684433	0.879825
threonine	219	12.7909	68.1338	72.6748	49.3888	67.2282	69.2161	78.9384	72.2448	55.8408	60.8628	57.9866	48.1055	50.4095	48.4542	45.4325	51.7641	45.9012	53.7802	50.7652	48.361	50.9584	46.7062	47.9541	49.0331	56.3838	46.9826	48.099	49.2127	46.2173	56.1965	58.8635	57.5146	60.4824	59.3024	60.523	61.8103	63.8983	57.6515	66.1593	68.4016	64.3385	64.0389	64.6396	92.3313	68.5298	104.399	41.8378	64.4139
Glucose-1-phosphate	217	12.8212	15.0696	7.41241	4.32164	8.31982	6.32999	4.74265	8.65654	7.10569	5.01957	6.69508	6.34872	7.02182	7.22224	7.64154	6.32334	6.59189	7.69808	6.72653	7.295	7.26064	8.9326	8.06535	9.46716	10.1748	9.13652	10.3192	9.96645	9.33696	11.4408	10.8444	11.1386	12.3626	11.6664	12.6603	14.0698	13.0642	14.0068	13.0105	12.2354	17.2604	19.2496	15.4768	15.0834	15.9094	18.8013	21.0349	15.4361
L-Malic acid	233	12.8411	108.513	100.706	99.3059	106.864	96.666	145.934	149.611	155.776	150.925	125.489	103.102	109.741	111.025	79.8378	95.4611	107.442	104.004	111.472	108.588	93.5522	99.0152	86.5105	82.4793	70.9682	96.3545	65.8572	92.6736	87.1981	56.1068	66.2777	60.9806	79.2744	69.8943	75.8778	78.8443	64.0671	62.7134	64.3788	65.1332	64.5987	55.1836	75.6202	47.2385	40.2601	62.3645	33.2309	33.285
quinic acid	305	13.1168	0.0557204	0	0.0659599	0	0.0683852	0.0861956	0.0819769	0.0604962	0.0414388	0.0426799	0.0508754	0.0567743	0.0471031	0.0473459	0	0	0	0.0506315	0.0511853	0.0442814	0.0496221	0	0.00913087	0.058737	0.0590221	0.0522824	0.0572998	0.0558006	0	0.0602853	0.000245531	0	0	4.24198e-05	0.0763318	0.00192521	0	0.0807211	0.0883991	0.0890583	0.0926984	0.0855612	0.0559756	0.0610929	0.0731771	0	0.0720908
5-Aminovaleric acid	174	13.2109	1.95111	1.95512	1.85225	1.87056	2.26518	1.95755	1.9367	2.68588	2.06388	2.49506	2.31984	2.68442	2.94463	3.13154	3.13791	3.02039	3.39515	3.26937	3.17083	3.29441	3.53485	3.492	3.63809	3.98188	3.63282	4.07587	3.49302	3.22412	3.88393	3.89721	3.89056	4.11451	4.0806	4.09724	4.0967	4.51236	4.3749	4.42427	4.74681	4.766	5.11204	4.44338	2.35756	3.02686	3.42765	3.28524	2.74985
gly-pro	174	13.3529	1.95244	2.18798	1.92266	2.0825	2.315	2.26782	2.25131	2.70636	2.19799	3.1043	2.58007	2.8514	2.98212	2.97759	3.0123	3.00493	3.27081	3.32859	3.11694	3.22822	3.05425	2.74914	3.00325	3.5927	3.04505	3.36492	2.8822	2.51557	3.42883	3.30988	3.36883	3.57818	3.75535	3.71909	3.82824	3.69982	3.46643	3.70954	3.93856	3.9624	4.1423	3.79032	7.62901	9.06869	7.25497	8.28092	7.97656
Phenaceturic acid	104	13.3793	1.34072	1.2014	0.696352	1.73661	1.02162	1.84537	2.19046	0.519351	0.809662	0.725866	0.405408	0.523741	0.283617	0.289269	0.318601	0.357018	0.578594	0.405315	0.365415	0.52658	0.226582	0.440655	0.0264092	0.133435	0	0.119534	0.262085	0.184172	0.430146	0.363202	0.395259	0.539606	0.342333	0.445011	0.477076	0.369323	0.706943	0.181118	0.393435	0.526589	0.759515	0.365096	3.05076	3.35773	5.43326	4.52381	2.32656
3-Hydroxypropionic acid	103	13.4184	1.03828	1.0227	0.848531	0.93441	1.06656	0.891259	0.979789	1.50882	1.13344	1.37449	1.41798	1.50556	1.5819	1.65372	1.77668	1.74812	1.95234	1.85348	1.73413	1.5877	1.92744	2.2327	2.2849	2.36874	1.91612	2.56618	2.46971	2.21566	2.60299	2.5367	2.56963	2.97904	3.12671	3.15701	3.37801	4.08712	3.09462	4.61912	4.77625	3.37339	3.28594	3.46317	1.7424	1.95833	1.78638	2.34238	1.79172
3-Methylthiopropylamine	174	13.4552	0	0	0	0	0	0	0	0	0	0	0	0	0	0	0	0	0	0	0	0	0	0	0	0	0	0	0	0	0	0	0	0	0	6.22371e-05	0.241073	0	0	0	0	0	0	0	3.55457	5.95744	0	8.31582	4.29217
Allylmalonic acid	169	13.4721	0.667445	0.633154	0.571963	0.66043	0.720222	0.538819	0.521086	0.952954	0.642997	0.665819	0.862658	0.967551	0.843264	1.02208	0.91285	0.791428	1.05503	0.985319	0.856337	0.923946	1.1212	0.971557	1.05837	1.03746	1.02969	1.23449	1.0987	0.998407	1.37548	1.10199	1.23116	1.11244	1.37768	1.20058	1.12914	1.314	1.29024	1.30383	1.34863	1.47619	1.49205	1.46049	1.12497	1.39063	0.98817	1.74714	1.25873
Linoleic acid methyl ester	97	13.5112	0.1183	0	0	0.0601473	0.0479786	0.0713467	0.056674	0.105385	0.0590608	0.0990857	0.0674945	0.11079	0.0809426	0.0774992	0.0653312	0.0711649	0.0858126	0.0927097	0.101219	0.111261	0.129137	0.110735	0.101211	0.083285	0.0919062	0.136922	0.112454	0.0823609	0.106238	0.19012	0.142119	0.0898916	0.171511	0.141725	0.184641	0.154983	0.126293	0.143131	0.205937	0.184517	0.147841	0.230291	0.12044	0.403121	0.105123	0.461373	0.110227
2-Deoxytetronic acid	233	13.9255	0.13183	0.141686	0.146285	0.115553	0.132489	0.152641	0.163527	0.150715	0.110829	0.123022	0.119802	0.133359	0.145369	0.142647	0.136055	0.133094	0.146979	0.142804	0.140652	0.166615	0.143308	0.152643	0.171588	0.19269	0.175382	0.181236	0.172354	0.158392	0.156748	0.183533	0.169613	0.185255	0.224253	0.225857	0.277325	0.227051	0.17971	0.240354	0.270986	0.195543	0.204997	0.186525	0.118772	0.185745	0.147459	0.25393	0.172829
carbamoyl-aspartic acid	160	13.9646	0.49739	0.602915	0.544463	0.595436	0.530598	0.40164	0.396177	1.16531	0.649909	0.986038	0.822482	1.29049	0.870372	2.39335	2.51295	2.62884	2.42439	2.76452	0.881399	2.3246	1.11215	1.14442	1.06578	0.899918	1.89549	0.743921	0.835111	1.20847	0.928418	1.19309	1.05247	0.989035	1.09986	1.07945	1.15628	1.05225	0.886794	1.16114	1.13147	1.24993	1.50362	1.03905	1.11452	2.32422	0.869432	1.49672	1.0107
cytidine-monophosphate	243	14.0241	3.9317	2.24867	1.44632	1.20807	1.05463	0.89945	0.754396	0.792801	0.698572	0.704806	0.645072	0.549792	0.654848	0.756482	1.41489	0.81851	0.935052	0.787455	0.765353	0.615377	0.65037	0.596305	0.567117	0.620851	0.532861	0.626561	0.541833	0.496746	0.911312	0.795907	0.851657	0.698363	0.608351	0.674259	0.721516	0.543667	0.536696	0.533344	0.561388	0.595148	0.647002	0.547449	1.22913	1.41293	0.6329	0.758459	0.461435
Benzylamine	229	14.0926	0.114562	0.174428	0.186452	0.171557	0.150993	0.178747	0.176882	0	0.155813	0.116148	0.131139	0.108276	0.119445	0.107434	0	0	0.0795769	0	0	0	0.0793329	0	4.53349e-05	0	0.0955678	0	0	0.0908416	0.0688156	0.0795092	0.0739694	0	0	4.44026e-05	0.0875437	0	0	0	0	0	0	0	0.126349	0.0800123	0.127413	0.0617264	0.0941187
L-homoserine	218	14.3281	0.971144	1.46921	1.92119	1.73145	1.07639	3.10622	2.8909	7.24427	7.84103	7.15344	3.54608	4.16348	5.89603	4.13156	8.58004	7.52628	6.31534	9.24654	7.21339	6.44001	11.1878	14.5303	10.9028	8.3706	12.4717	9.72798	13.0051	8.75239	9.62917	10.1673	9.89457	9.13934	13.4255	13.282	19.0962	6.15835	8.1365	5.05809	5.67503	10.3091	9.57006	11.1052	5.83814	5.63697	6.38198	5.12398	5.24393
Erythrose	205	14.4277	5.11314	1.3271	1.12627	1.12926	1.56441	1.0588	1.03111	2.67804	1.39481	2.27624	2.21053	2.49722	2.84936	2.99674	2.97233	2.66683	3.19032	3.17068	3.16303	3.12003	3.58863	3.18456	3.6398	3.98778	3.47907	4.12737	3.61048	3.53168	4.05009	4.05361	4.05185	4.70933	4.29812	4.48476	4.45634	4.63994	4.99054	4.2339	4.72768	5.79525	6.9598	4.82555	2.17588	3.21424	1.64791	3.76928	2.57838
1,3-diaminopropane	174	14.5043	44.0659	40.6905	37.0555	36.7403	46.2094	37.1965	37.331	55.1104	41.4832	49.4684	46.1828	54.2984	60.5687	62.2761	64.2797	60.1589	69.7477	66.1661	64.2866	68.7368	73.407	71.0589	76.9987	84.1469	75.9462	89.6143	74.8158	68.4489	81.7972	84.3514	83.0645	90.6126	87.3659	89.1307	89.4441	99.5983	95.9414	96.6697	106.527	107.199	114.798	100.102	51.702	68.9626	46.64	76.314	60.6813
pyridine-2,3-dicarboxylic acid	237	14.5392	0	0.0806886	0.0735582	0	0	0	0	0.117305	0.0811865	0.103537	0.0879135	0.0930381	0.111518	0.121345	0	0.113791	0.14072	0.127098	0.129304	0.136384	0.132735	0.13356	0.144871	0.156327	0.142965	0.165431	0.141134	0.132645	0.151704	0.159631	0.155617	0.175893	0.147875	0.160104	0.157783	0.17148	0.168986	0.166505	0.179209	0.000411789	0	0.16957	0.0890227	0.134652	0	0.132342	0.105933
aspartic acid	232	14.6534	0	0.0706027	0	0.117388	0	0.129845	0.124648	0.243891	0.0760199	0	0.0722532	0.091809	0	0.203944	0.406829	0.359904	0	0	0	0	0.0896191	0.234819	0.00431821	0.425544	0.259264	0	0	0.250266	0.274246	0.437762	0.346489	0.289267	0.283834	1.54109	44.5784	0	0	0	0	0.00693639	0	48.1136	0	18.0628	0.0987878	40.1734	17.7232
malonic acid	255	14.6644	3.39814	2.09588	1.38485	1.27788	1.0149	1.03551	0.941967	0.938436	0.723177	0.830621	0.667394	0.723975	0.738317	0.714999	1.31358	0.960689	0.901937	0.759598	0.654615	0.632599	0.646952	0.673813	0.581014	0.690733	0.563491	0.610172	0.51377	0.467912	0.876435	0.836488	0.856228	0.678459	0.63156	0.642458	0.618866	0.588283	0.53881	0.5714	0.661277	0.661136	0.696601	0.627477	1.42505	1.91805	0.960172	0.89938	0.689651
phosphomycin	71	14.7413	0	0	0	0	0	0	0	0.804905	0.709602	0.696286	0.617213	0.43745	0.726585	0.766155	0.84293	0.82355	0.91101	1.02428	0.939468	0.959335	0.610745	0.655493	0.81317	0.985489	0.651272	0.708402	1.03754	0.935021	0.804071	0.926476	0.863106	0.83534	1.00241	0.00942548	0	0.960312	0.797496	1.2291	0.903485	0.601192	0.531718	0.679742	0	0	0	0	0
Aminomalonic acid	232	14.7976	1.019	0.847974	0.71378	1.05673	1.46462	1.559	1.38327	2.50272	1.80826	1.75482	1.87144	3.19166	1.91568	1.85283	3.72157	2.217	2.79222	2.75059	2.93593	3.36673	3.67935	3.26793	2.91068	3.48479	3.49851	4.10046	1.8965	1.96268	2.06565	3.06782	2.51735	1.86818	2.99753	2.98184	4.73443	3.48349	1.99059	3.82939	5.54539	3.77973	2.41312	5.92029	4.50173	3.86782	3.67135	4.25794	3.47286
Citramalic acid	247	14.8235	0.116502	0.105565	0	0	0	0	0.124152	0.204037	0.136744	0	0.117771	0	0	0	0.276707	0.362519	0.276837	0.348037	0.379302	0.239326	0.335388	0.266251	0.279963	0.235382	0.387881	0.234639	0.259955	0.324742	0	0.302347	0.000549861	0.366559	0.238861	0.312361	0.348081	0.246778	0.293431	0.221764	0.230953	0.287759	0.273314	0.302967	0	0	0	0	0
trans,trans-Muconic acid	271	15.0314	1.55594	1.20628	0.931819	0.847503	0.903881	0.781081	0.748709	1.05858	0.74768	0.937289	0.871173	1.01483	0.990351	1.01406	0.949332	0.893331	0.97458	0.940147	0.956066	0.949443	0.969023	0.921146	0.988765	1.11988	0.989344	1.08904	0.929255	0.904759	0.921221	0.942376	0.931738	1.13721	1.15198	1.16759	1.21503	1.21991	1.20442	1.16778	1.29076	1.40944	1.53839	1.29131	0.674487	0.992368	0.475549	0.615365	0.504899
beta-hydroxypyruvate	262	15.077	0.0391373	0	0.0284605	0	0.0400992	0	0	0.0909879	0.0530352	0.077772	0.0879188	0.10104	0.103679	0.122437	0.0898036	0.0914832	0.120976	0.112274	0.0998319	0.0977848	0.1417	0.135529	0.142335	0.134217	0.123567	0.166175	0.164085	0.135675	0.165877	0.15733	0.161547	0.164457	0.186353	0.171601	0.164882	0.00334941	0.187351	0	0.200563	0.220161	0.231369	0.209496	0.12337	0	0.12093	0	0
nicotinamide	179	15.117	6.26597	6.35448	6.64665	8.48845	7.73329	8.92173	9.41827	8.33824	8.01297	8.06804	7.70613	8.64017	8.12996	8.0269	8.56326	8.58035	9.06507	9.25687	8.45438	8.89258	8.15753	7.66428	7.43358	8.70779	7.84856	7.53688	6.39768	6.68046	6.89168	7.27671	7.08158	7.16326	8.32193	8.01706	8.64391	7.39684	6.21582	7.90246	8.23908	6.1457	4.66935	8.08884	6.78585	7.32636	8.76297	8.89179	7.64578
8-Aminocaprylic acid	174	15.2867	1.88803	1.74876	1.75486	2.02373	2.15438	2.32139	2.47562	2.9094	0.163983	3.13548	3.05579	3.63318	4.20613	4.3284	4.85534	5.223	5.80432	5.84775	6.38325	6.57436	8.80486	6.43088	7.66969	7.88863	8.93102	11.2071	6.57708	6.09491	7.38792	7.91907	7.64888	8.12367	9.59898	9.48207	10.9328	11.6305	10.1857	11.2715	13.7033	12.564	12.1973	12.9417	8.2635	13.2671	10.6215	15.6163	11.2543
N-Acetyl-N-formyl-5-methoxykynurenamine	239	15.3594	0.122387	0.109192	0.0983323	0	0.126528	0	0	0.139181	0	0.128548	0	0	0	0.133454	0.150491	0.119206	0.156888	0.144284	0.138913	0.153863	0	0.15688	0.159626	0.172439	0.153443	0.179978	0.152721	0.144995	0.160294	0.177463	0.16866	0.202533	0.167394	0.182096	0.178102	0.188588	0.18479	0.176758	0.205344	0.21596	0.220208	0.211794	0.106021	0.130792	0.0951959	0.133036	0.106674
N-Acetyl-L-leucine	305	15.5589	0	0	0	0	0	0	0	0	0	0	0	0	0	0	0	0	0	0	0	0	0	0	0	0	0	0	0	0	0	0	0	0	0	3.68311e-05	0.0499623	0	0	0	0	0.000832027	0	0.692269	0.0234154	0.293621	0.0175762	0.351695	0.245209
Threitol	217	15.6128	41.6085	50.8084	49.1917	41.06	44.5701	56.8757	58.9592	38.7627	44.9904	41.7442	33.1445	30.8829	37.9971	32.9076	45.9038	43.3422	42.7772	45.838	44.3499	35.1382	39.9038	42.7516	40.7051	50.3512	36.3225	39.5275	37.3144	39.4441	34.1794	42.7036	38.2045	47.274	48.8563	49.5918	52.8065	55.6009	41.0324	64.2419	65.208	43.7293	36.6046	52.2407	4.63998	5.32306	6.17747	3.29133	4.65712
L-glutamic acid	84	15.6726	298.284	201.807	185.022	295.809	228.281	308.989	358.897	120.195	127.692	96.6658	114.835	104.486	2.41312	4.90174	4.09369	5.29588	6.84152	4.78201	7.60684	14.0989	11.8713	11.3162	14.2174	54.7784	11.0554	14.9846	9.16463	8.77558	6.54212	10.401	8.24891	8.86155	8.37837	9.16649	10.3738	14.8191	14.8583	13.2839	16.4881	16.353	23.1786	11.5374	8.44355	6.11516	15.0702	8.32439	5.55408
Pipecolinic acid	176	16.0189	23.5184	28.4862	0	23.0173	25.426	28.7955	0	9.90027	0	16.4041	10.4219	0	0	0	7.53062	0	0	0	7.28454	0	0	0	0	0	0	0	0	0	0	0	0	0	0	0.000197302	7.68062	5.38343	4.69851	5.52032	6.01526	4.70074	4.42264	4.99634	54.2254	0	0	31.2033	42.929
4-aminobutyric acid	174	16.3217	611.61	523.88	428.026	681.697	557.556	678.891	620.479	774.379	678.171	759.009	738.097	837.506	761.047	872.78	943.88	756.063	1007.2	847.399	785.771	991.686	826.681	902.307	817.794	1108.88	821.167	911.887	607.329	657.4	791.779	679.472	733.479	619.237	846.107	723.962	724.212	725.308	576.442	788.789	839.173	595.329	452.378	783.453	558.088	661.068	462.351	619.398	561.744
Cetadiol	263	16.5364	0.0414771	0.0265946	0.0221419	0.0258782	0.0335608	0.0338259	0.026551	0.0382936	0.0327734	0.0382705	0	0.0458856	0.0381777	0.0402111	0	0.0402103	0.0654731	0.0436106	0.0477875	0.0429477	0	0.0579788	0.0448016	0.0545622	0.0367788	0.0409255	0.0400718	0.0423807	0.053035	0.0440099	0.0483122	0.0523306	0.0552081	0.00142425	0	0.0496537	0.0419531	0.044481	0.0656018	0.0585373	0.0773971	0.0442731	0.0366043	0	0	0.061458	0.0249069
Purine riboside	245	16.6679	5.75724	5.70571	5.36542	5.82572	5.05111	5.18923	5.54434	4.95378	5.80809	3.56615	4.17269	4.51539	3.12274	3.25524	2.87881	3.42533	3.3393	3.35229	2.83974	3.07891	2.68759	2.68806	2.74887	3.31538	2.62922	2.86262	2.6586	2.41938	3.48857	3.14634	3.31304	3.33469	3.93364	3.73636	3.97646	3.63503	3.17519	3.78668	3.9948	3.47012	3.0038	4.00883	3.62694	3.02708	4.839	3.33239	3.00978
Threonic acid	220	16.6831	0.289339	0.28844	0.287721	0.311986	0.321156	0.386229	0.371174	0.301696	0.24007	0.25623	0.293606	0.3202	0.301407	0.285362	0.268437	0.27713	0.301171	0.285979	0.299278	0.288233	0.29373	0.298076	0.0375514	0.373589	0.289847	0	0.29203	0.297468	0.323324	0	0.000568616	0.377673	0.392296	0.403215	0.442467	7.69995e-05	0	0.456524	0	0.000667374	0	0.445388	0.262925	0.300521	0.303764	0	0.282109
iminodiacetic acid	214	16.8815	0	0	0	0	0	0	0	0	0	0	0	0	0	0	0	0	0	0	0	0	0	0	0	0	0	0	0	0	0	0	0	0	0	0	0	0	0	0	0	0	0	0	0	0	0	0	0
L-cysteine	220	16.9529	0.442074	0.863202	0.803877	0.619555	0.635679	0.520193	0.352535	0.83372	1.01576	0.90237	0.841334	0.705528	0.857925	0.858542	0.916547	0.933001	0.885569	0.971566	0.762589	0.754475	0.723526	0.898036	0.896012	0.792438	0.856458	0.857913	1.05934	0.934197	0.971312	1.09014	1.02901	0.977786	1.0521	1.0055	0.988198	0.978228	0.881025	1.07848	0.985185	0.935501	0.982131	0.891086	3.49252	2.29769	2.43608	2.35445	2.90075
thymidine	125	17.1397	0	7.29278e-06	0.00275154	0.00174606	0.00209043	0	9.07271e-05	0.0220991	0.0024203	0.00431241	0.0181567	0.0243795	0.033037	0.0401774	0.0317349	0.0271957	0.0312185	0.0260185	0.0190478	0.0202556	0.0241958	0.0546373	0.0576133	0.043701	0.0510724	0.0627139	0.0874099	0.0547072	0.101448	0	0.000318509	0.130079	0.0917983	0.103221	0.0921011	0.00226468	0.13992	0	0.083012	0.157151	0.225521	0.109508	0.00162026	0.0246564	0.00168805	0.0396805	0.0172064
phenylethylamine	174	17.1853	1.60437	0.960233	0.677347	2.55011	1.45468	2.24266	2.28571	1.55128	1.4401	1.26551	1.31996	1.98806	1.57534	1.88828	1.71741	1.57541	1.29713	1.70554	1.09151	1.85371	1.64921	2.04658	1.82302	2.21739	2.15335	2.00781	1.561	1.19851	1.45263	1.00779	1.20994	0.764865	1.14209	0.883343	0.789043	0.664108	0.59851	0.737972	0.663139	0.443829	0.254726	0.773317	0.629218	0.754256	0.3451	0.40414	0.756753
3-hydroxybenzoic acid	267	17.2431	0.573006	0.344365	0.255606	0	0.193069	0.170587	0.165342	0	0.135061	0	0	0	0	0	0	0	0.141117	0.129714	0	0	0.121955	0	4.83532e-05	0	0	0.130852	0	0.0976715	0.139357	0.135033	0.137178	0	0	4.81733e-05	0.111794	4.90716e-05	0.118165	0	0	0	0	0	0	0	0.115934	0.111201	0
Gluconic lactone	217	17.311	5.27591	4.54685	3.59908	3.52657	4.02644	2.38362	2.83338	4.53645	3.7437	2.81276	3.44882	4.05672	3.12357	3.26491	2.95699	2.83732	3.46523	3.2897	2.70159	3.51954	2.83501	3.19363	3.54768	4.343	3.28767	4.20317	3.48866	2.98171	4.23044	4.12435	4.17706	4.48662	5.03492	4.88857	5.17171	5.12402	4.81265	5.15757	5.42005	5.0868	4.89824	5.28261	4.39395	4.33376	5.11096	5.19455	3.92771
1-Hydroxy-2-naphthoic acid	185	17.3281	0.942853	1.02835	0.832756	0.9627	1.10275	1.14394	1.76063	1.07135	0.86314	0.792534	0.768391	0.840884	0.862963	0.815582	0.984719	0.869251	0.958781	1.04993	1.01449	1.0064	0.840563	0.78633	0.687582	0.731337	0.849734	0.658572	0.55981	0.586542	0.468816	0.672798	0.561621	0.60451	0.516661	0.599345	0.689321	0.495966	0.504699	0.499742	0.483702	0.479645	0.44481	0.517207	0.417121	0.426881	0.516456	0.531628	0.366593
4-Hydroxyphenylethanol	179	17.3662	0.38311	0.216336	0	0.37744	0.333536	0.472248	0.344673	0.153292	0.262072	0.293894	0	0.209142	0	0	0.103559	0.0654386	0.12596	0.0973358	0	0	0	0	0.00230247	0	0.109325	0.112655	0.108751	0.111239	0.114194	0.114544	0.114369	0.104585	0	4.71147e-05	0	0.104927	0.108622	0.112557	0.0944866	0.000271263	0	0.0735838	1.73919	1.29296	0.904512	0	0.930832
2-Furoic Acid	125	17.4681	0	0	0	0	0	0	0	0	0	0	0	0	0	0	0	0	0	0	0	0	0	0	0	0	0	0	0	0	0	0	0	0	0	0	0	0	0	0	0	0	0	0	0	0	0	0	0
alpha-ketoglutaric acid	247	17.5309	6.29028	7.29025	3.28189	6.32031	6.93291	8.03189	7.20134	1.67176	2.11645	1.57093	1.33729	1.56972	1.21605	1.25199	1.71041	1.41198	1.72783	1.3242	1.51126	1.8224	1.40513	2.32142	1.93153	2.37681	1.6709	1.88375	1.95895	1.52635	1.29151	1.4103	1.3496	1.31919	1.47541	1.41443	1.45386	1.61383	1.3508	1.73081	1.79776	1.86367	1.81375	1.91496	1.72983	1.12931	3.31722	1.10641	1.00197
Tagatose	217	18.0804	0.716907	0.848132	1.28687	1.38937	1.05198	1.21847	1.08405	0.875992	0.240695	0.178274	1.39007	0.859868	1.31802	1.32484	0.752483	0.74924	1.37022	1.30547	0.639247	1.31539	1.18555	0.616947	0.825498	0.770799	1.37519	0.591762	1.24529	0.656639	0.639238	1.29905	0.911264	0.550306	5.41791	0.0143928	0	1.43461	1.33782	1.52906	1.44338	3.10624	5.26092	1.83404	0.437819	0.72435	0.278222	0	0.565768
Diglycerol	103	18.185	5.28475	4.47664	4.63971	4.11801	5.06848	5.47946	5.62536	3.62322	3.46902	3.22715	3.24435	3.37494	3.27948	3.45672	4.3336	2.93416	4.2629	3.6289	3.772	3.76867	3.43175	2.74748	2.72164	3.31919	2.80904	2.8762	2.09438	2.63379	2.52708	2.66673	2.59596	3.24277	2.95064	3.29754	3.74745	3.23163	2.82247	3.44993	3.46596	2.57864	2.1877	3.03943	0.905461	1.01711	0.921846	1.14401	0
ornithine	142	18.5515	366.576	598.879	550.248	346.637	527.504	404.106	332.663	530.019	538.131	504.623	483.666	397.256	506	460.851	526.224	507.641	536.562	559.621	401.325	398.037	313.087	573.063	483.586	475.717	351.564	355.207	591.741	634.85	524.029	599.548	560.518	636.843	602.129	560.525	459.266	481.705	427.462	567.389	460.855	478.233	430.923	530.736	466.231	319.203	294.33	170.581	367.016
phenylalanine	192	18.7141	65.9813	74.8246	48.736	63.7925	65.4958	74.2002	66.506	51.3826	60.1426	63.1154	48.8563	48.5503	49.6002	48.4565	50.8343	47.8747	51.9551	52.4468	46.0019	47.1204	42.3217	40.1911	40.9386	46.4385	38.5944	42.6665	41.0033	37.356	46.7425	47.0472	46.8946	49.2909	53.2119	52.0743	53.8388	47.9753	41.2229	50.6354	52.9004	47.8734	49.567	46.2377	154.181	149.359	160.665	132.721	136.247
4-Hydroxybenzoic acid	267	18.8149	0.817433	0	0.527514	0.613429	0.53508	0	0.497142	0.358181	0.32197	0.321738	0.280247	0.273908	0.299396	0	0.356551	0	0.361644	0.336234	0.312382	0.30093	0.303685	0.320596	0.302819	0.323107	0.300385	0.32664	0.267791	0.283299	0.434148	0.378131	0.405173	0.401826	0.395915	0.405168	0.418085	0.321117	0.29537	0.343233	0.326614	0.306792	0.277874	0.33872	0.387106	0.665295	0.505698	0.525464	0.400348
sorbitol	231	18.8367	3.62216	4.20662	3.92688	3.46657	3.06162	3.4499	3.44401	2.63614	2.73295	2.49328	2.62535	2.41043	2.55436	2.26797	2.72351	2.44671	2.27887	2.81555	2.46548	2.25142	2.31009	1.84833	2.03168	2.52114	2.08442	2.093	1.72367	2.007	1.68515	1.98973	1.83111	2.05767	1.97138	2.0511	2.12722	1.88751	1.7494	1.88265	2.04176	2.14013	2.72554	1.68045	0.639343	0.602454	0.607301	0.727164	0.623824
N,N-Dimethyl-p-phenylenediamine	315	18.9222	0	0	0	0	0.054014	0	0.0955403	0.0498191	0.0550816	0.0507075	0.0626795	0.0593131	0.0701228	0.0626476	0.0812781	0.0830015	0.0989492	0.0971147	0.0957673	0	0.130099	0.11625	0.118111	0.121425	0.119028	0.190094	0.0904367	0.0939888	0	0.0992243	0.000314999	0.0989759	0.141493	0.126541	0.144688	0.154223	0.0996471	0.166624	0.220926	0.124167	0.0763426	0.201951	0.280401	0.304057	0.793404	0.299477	0.248013
Ribonic acid, gamma-lactone	116	18.9711	0.0915421	0.154619	0.227232	0.134592	0	0	0.253187	0.473295	0.413356	0.80897	0.556918	0.532067	0.477846	0.382548	0.450467	0.461808	0.41787	0.464767	0.407689	0.366468	0	0.255321	0.00398284	0.302376	0.295868	0	0	0.174754	0.315831	0.261409	0.287334	0.225034	0.37901	0.307127	0.33967	0	0	0	0	0.250265	0.154895	0.404356	1.84383	1.86055	1.8397	1.6234	2.19486
N-Carbamylglutamate	201	19.0276	0	0.223512	0.182884	0	0	0	0.225495	0.57606	0.404455	0.485391	0.396936	0.376088	0.54131	0	0.337056	0.526694	0.343122	0.46908	0.396733	0.354722	0	0.482083	0.468429	0.408803	0.536718	0.360242	0.576698	0.480769	0	0.403439	0.000635168	0.36929	0.282036	0.333209	0.355204	0.00409478	0.322082	0	0.213169	0.000616492	0	0.380063	0.154033	0.152387	0.152374	0	0.132018
glycerol	203	19.1148	0	0	0	0	0	0	0	0	0	0	0	0	0	0	0	0	0	0	0	0	0	0	0	0	0	0	0	0	0.00893404	0	9.45201e-05	0.0179205	0	0.000733101	0.0219858	0	0	0	0	0.000233965	0.0547394	0	0	0	0	0	0
beta-Mannosylglycerate	204	19.4139	8.71467	11.737	10.7742	13.9949	8.54944	13.8814	11.4981	4.13123	4.2018	3.67222	3.32776	3.31282	3.21978	3.20373	3.19666	3.20509	3.1273	3.20976	3.03047	2.99479	3.03587	3.25048	3.58449	4.27511	3.43609	3.65057	3.71276	3.27752	3.7592	3.38898	3.56929	3.50053	3.75015	3.62359	3.62438	3.86176	3.83319	3.7259	4.03241	4.73691	5.4359	4.12781	5.2359	8.16638	7.36836	6.38998	6.56433
Lyxose	103	19.6342	0	0.653462	0	0	0	0.752495	0.813401	2.56611	2.28455	2.77637	2.30775	2.79133	3.3185	2.74098	2.64356	3.40901	2.39036	3.269	2.36035	2.42922	2.27235	2.62609	0.202377	2.63557	1.45357	2.39348	2.85313	0	0	0	0	3.02627	0	0.000144645	0	0	0	0	0	0	0	0	0	0	0	0	0
pyrophosphate	451	19.6617	3.33609	9.25635	11.0865	3.96474	1.54995	1.05015	0.900616	13.0287	15.7332	17.2048	14.5088	11.4075	25.2762	24.866	43.7333	25.9967	30.9921	38.3603	36.7574	27.0857	31.7049	30.8836	24.1093	20.7397	27.9301	26.5312	15.7524	26.2661	7.68956	16.3149	11.2006	11.1695	15.8961	12.8873	12.055	8.92899	4.04287	13.5022	13.041	3.66613	2.12341	6.32967	15.1098	17.4126	11.1225	10.5787	16.0283
N-Acetyl-L-aspartic acid	276	19.8482	0.866102	0.800602	0.79131	0.824127	0.952481	0.903465	0.856938	0.882595	0.703407	0.782128	0.755449	0.757031	0.816703	0.826121	0.863796	0.737624	0.737461	0.86662	0.747059	0.763377	0.741875	0.61404	0.635554	0.631792	0.67025	0.533085	0.66307	0.717049	0.524492	0.711947	0.611073	0.723116	0.613061	0.677048	0.70008	0.507686	0.481565	0.556668	0.488129	0.476083	0.431642	0.525101	0.278377	0.356107	0.274147	0.341537	0.287814
asparagine	116	19.9221	93.3181	106.055	81.5117	82.537	108.058	104.226	101.582	90.0343	92.3741	83.7056	84.0575	81.8612	78.7641	79.0047	85.7991	74.8832	80.2387	76.031	65.2303	71.4922	55.0799	62.0105	63.358	67.8206	59.5638	54.0766	64.5406	73.987	59.9912	74.1228	66.6837	76.1752	71.1663	71.1805	66.5267	54.8632	47.1915	62.7806	55.7384	47.8839	44.2293	51.8405	63.1906	45.8061	73.9001	35.4129	46.8196
ribose	103	20.1813	32.0788	28.1043	19.4091	22.3417	31.5407	27.6974	27.2693	15.2341	27.839	9.86977	11.1435	13.1236	7.42015	7.21956	8.70197	10.7107	8.5099	9.36173	7.82773	8.57328	8.02832	12.6268	15.232	13.5242	12.5032	13.8512	27.4441	15.388	21.3849	26.6459	23.8709	34.7809	24.6881	31.4743	36.3111	35.0343	35.5358	33.9165	35.6784	33.764	40.3428	28.258	22.3405	9.29053	46.5805	9.29814	8.11753
Methyl Palmitoleate	97	20.5636	0.360722	0	0	0.110183	0.0470362	0	0.221299	0.158525	0	0.0986419	0.0989645	0.191452	0	0	0	0	0.137285	0.0809667	0	0	0.116348	0.100533	0.00237974	0.140534	0	0	0.10954	0.117357	0.108945	0.118386	0.113568	0.0858414	0	0.00224712	0.132186	0.00247903	0.144316	0.105568	0	0.22114	0.153161	0.31929	0	1.49895	0	0.503978	0.119744
Levoglucosan	204	20.7211	4.94011	3.89053	3.09308	6.70366	4.19879	0	0	0	3.77883	3.77077	4.26809	5.49879	0	5.13253	4.64066	0	4.31241	4.65248	0	0	4.78159	5.08042	0.0309182	5.51207	5.61717	5.55337	0	0	0	4.51943	0.0021259	0	0	0.000164965	4.48924	0.000162622	0	4.30066	0	0	0	0	0	0	0	3.76005	0
indole-3-acetic acid	202	20.7891	0.452871	0.621108	0.474227	0.284338	0.485229	0.312415	0	0.63412	0.379265	0.39669	0.424566	0.416843	0.38586	0.409231	0.43891	0.356055	0.386999	0.422765	0.256312	0.315234	0.24626	0.376319	0.333187	0.303803	0.262906	0.200405	0.457019	0.496974	0.429079	0.461221	0.44486	0.623949	0.365092	0.405606	0.292928	0.00462212	0.3507	0.28157	0	0.294741	0.337166	0.257655	0.13109	0.0611077	0	0.0547847	0.0512592
Adipamide	253	20.813	0.602118	0.659305	0.630577	0.726807	0.619369	0.615586	0.634963	0.580234	0.497432	0.485193	0.476634	0.424366	0.431072	0.38933	0.442067	0.492626	0.433873	0.459349	0.416046	0.377011	0.419481	0.430021	0.0511906	0.411834	0.471167	0.436077	0.494529	0	0.391487	0.495053	0.440235	0.474206	0.464653	0.470491	0.47267	0.462897	0.406365	0.483999	0.504304	0.437654	0.458136	0.418087	0.370914	0.305392	0.331497	0.311086	0.254124
D-Arabitol	217	20.89	430.191	375.342	342.678	434.177	397.902	531.14	527.742	325.249	293.196	308.875	322.218	346.575	277.921	269.69	310.424	311.853	287.786	312.096	274.28	317.473	294.512	299.553	304.573	436.101	320.98	266.882	262.8	271.437	303.777	252.891	277.169	247.107	270.434	261.447	267.427	298.967	258.677	318.829	324.008	95.0453	27.8992	323.795	794.059	964.499	827.544	916.34	874.826
Sedoheptulose	191	21.023	0	0	0	0	0	0	0	0	0	0	0	0	0	0	0	0	0	0	0	0	0	0	0	0	0	0	0	0	0	0	0	0	0	0	0	0	0	0	0	0	0	0	0	0	0	0	0
alpha-Aminoadipic acid	260	21.1414	0.316175	0.36702	0.337957	0.309886	0.321297	0.449367	0.50698	0.29016	0.303622	0.295979	0.289696	0.262651	0.230418	0.229704	0.277124	0.317705	0.268604	0.254998	0.202674	0.231427	0.224393	0.430102	0.410445	0.524353	0.319874	0.387758	0.412528	0.414323	0.550258	0.521585	0.53573	0.616858	0.638332	0.628069	0.629201	0.888217	0.60277	1.10366	1.05334	0.66241	0.485503	0.903779	3.85015	4.83802	4.48415	3.31352	4.95017
beta-Glycerophosphoric acid	299	21.4149	0.63981	0.753257	0.717881	0.990051	0.764444	1.14073	1.067	0.479015	0.576445	0.505431	0.0493411	0.464648	0.4635	0	0	0.52518	0	0.522162	0.433266	0.438519	0	0.428739	0.352237	0.444316	0.480006	0.45766	0.0802834	0.56847	0.437613	0.594767	0.510174	0.0864311	0.550715	0.152711	0.0748193	0.53248	0.397279	0.625512	0.607545	0.50732	0.484228	0.531513	0.483001	0.349125	0.553257	0	0
4-Methyl-5-thiazolethanol	174	21.5541	2.52525	2.0115	1.84102	2.0476	2.29531	3.31015	3.56281	1.27999	1.37341	1.12787	1.22653	1.20893	1.07731	0.9678	1.24066	1.12445	1.2286	1.25504	1.12877	1.14798	1.07277	1.05683	0.970424	1.16339	0.928489	1.02835	0.770923	0.922798	0.896027	0.576997	0.719031	0.80726	0.89282	0.846382	0.841246	0.91811	0.765674	0.998291	1.01247	0.75393	0.539198	1.05418	0.787897	0.615115	0.768217	0	0.612479
fucose	117	21.6428	0.434515	0	0	0	0.643704	0	0.54085	0.626699	0	0.854187	0.578055	0	0.769353	0.75288	0.673983	0.9223	0.627485	0.749957	0.533288	0.630921	0.612487	0.869778	0.0973456	1.05571	0	0.859123	1.1733	0.919341	1.04185	0.999638	1.02052	1.22759	1.27337	1.27829	1.33622	1.37645	1.08679	1.5434	1.55475	1.3542	1.32557	1.38346	1.21989	1.67248	1.23994	1.59048	1.32722
cis-1,2-Dihydronaphthalene-1,2-diol	191	21.7317	0	0	0	0	0	0	0	0	0	0	0	0	0	0	0	0	0	0	0	0	0	0	0	0	0	0	0	0	0	0	0	0	0	0	0	0	0	0	0	0.000720003	0.518404	0	0	0	0	0	0
Aconitic Acid	229	22.0334	0	0	0	0	0	0	0	0	0	0	0	0	0	2.1975	0	0	0	0	0	0	0	0	0	0	0	0	0	0	0	0	0	0	0	8.62528e-05	0.641681	0	0	0	0	0	0	0	0	0	0.259028	4.59393	3.54303
3,6-Anhydro-D-galactose	231	22.0517	3.36349	3.34443	3.06989	3.75171	3.33929	3.78411	3.84644	12.9057	4.51979	10.6346	11.9995	13.2276	16.2564	15.9157	15.5104	14.5425	17.958	16.8549	17.25	16.0201	18.1515	16.9078	17.6413	19.6352	17.0084	18.704	17.362	16.4388	19.1436	18.5187	18.8285	21.0516	20.5957	21.0448	21.4968	20.9055	21.3642	20.4777	20.8839	24.5653	26.7779	22.5356	3.51844	11.2915	2.47225	16.6781	9.11363
tyrosine	226	22.2172	20.6787	21.9975	19.3018	18.6035	24.9063	19.3839	20.0646	32.4908	22.5043	26.3257	26.6575	29.9198	32.5707	34.2857	31.2233	30.9399	34.0292	34.1533	30.9066	32.0957	32.7822	34.1597	37.6424	42.1344	34.9854	39.3185	39.9599	35.9585	42.3788	43.0611	42.7186	46.7668	42.7974	44.4564	43.8983	45.1601	44.7127	45.8211	44.9538	52.8424	58.5355	47.703	25.4238	31.45	23.3534	32.9676	28.6183
3-hydroxy-L-proline	158	22.6823	0	0	0	0	0	0	0	0.232324	0.0748279	0.366457	0.31478	0.348395	0.807142	0.805815	0.50617	0.885196	0.414469	0.764013	0.38385	0.341401	0.645	0.513424	0.832787	0.75006	0.633749	2.27144	0.838872	0.717327	1.17392	0.982537	1.07397	1.0353	4.46284	1.76534	1.19072	2.89518	2.85274	2.84066	2.99465	3.82856	3.47025	4.22386	11.9094	23.9791	5.70315	22.933	22.6536
glutamine	156	22.6225	959.049	607.05	1070.25	944.15	1015.61	897.017	761.5	972.528	786.162	762.786	855.263	826.464	791.928	754.379	774.341	732.166	716.048	746.904	644.309	660.022	559.913	541.142	554.41	532.737	572.175	387.944	642.089	706.753	485.875	609.411	544.148	695.635	510.294	578.185	544.502	376.758	396.601	422.415	319.223	382.953	380.015	385.914	196.305	169.771	141.243	168.241	205.452
4-Hydroxyquinazoline	217	22.9857	0.22829	0.274222	0	0.0310796	0.294884	0	0.306963	0.833326	3.15118	0.692484	0.749339	0	0.987129	0	0	0.778853	1.21948	1.06733	1.05611	1.04811	1.28914	0	1.05011e-05	0	0	0	1.34093	0	1.58	0	0.00125698	0	1.51993	0.0135908	1.65164	0.0138309	1.7718	1.49327	0	0.0010549	0	1.11282	0.775541	0	0.725504	1.58791	1.00305
glucuronic acid	144	23.1844	0	0	0	0	0	0	0	0	0	0	0	0.0984946	0	0	0.114169	0	0	0	0.127464	0	0	0.133685	7.15068e-06	0	0	0	0	0	0	0	0	0	0	6.10526e-05	0.227569	5.20576e-05	0	0.141076	0	0.000359099	0	0.128952	0	0	0	0	0.690737
hypoxanthine	265	23.2727	0.623539	0.846801	1.46636	1.68795	0.844058	1.74782	1.31615	0.783794	0.824074	0.799608	0.825969	0.864935	0.972146	0.887706	0.923538	0.862657	0.740479	0	0.712829	0.792325	0.753294	0.791333	0.760303	0.655324	0.745652	0.678411	0.983029	0.749045	0.681581	0.985637	0.819629	1.02492	0.917968	1.01346	1.10637	0.928733	0.756299	1.02596	1.0324	0.868054	0.794921	0.947914	1.8752	1.53844	2.16862	1.26929	1.48458
cuminic alcohol	133	23.352	0	0	0	0	0	0	0	0	0.0198077	0	0	0	0	0	0	0.13516	0	0.10107	0.138604	0	0.0313451	0.154349	0.0186451	0	0.137328	0.180221	0.0778673	0.141243	0.160813	0	0.000401015	0.218318	0.227469	0.215923	0.202714	0.0037923	0.214168	0	0.254655	0.3086	0.36693	0.259543	0	0	0	0	0
Glucoheptonic acid	158	23.399	0.228712	0.396041	0.442412	0.452428	0.393007	0.328648	0.387423	1.20572	0.919183	1.74877	1.30244	1.32884	1.08467	0.992979	0.938863	1.08893	1.08047	1.16354	0.983586	1.02025	0.848676	0.673648	0.0784899	0.99658	0.778663	0.69043	0.647839	0	0.776623	0.734992	0.755521	0.776623	0.959126	0.90511	0.995448	0.742026	0.664089	0.815229	0.754661	0.797112	0.719335	0.883299	5.90196	5.75011	4.95423	4.62792	4.05823
flavin adenine degrad product	231	23.6356	0	0	0.228879	0	0	0	0	0	0	0	0.477957	0.415155	0.376741	0.406232	0.519061	0.413159	0.492678	0.396842	0.421132	0.355189	0	0	0.000685674	0	0.434565	0	0.487771	0.490271	0.0468221	0	0.000216384	0.618005	0.613979	0.606898	0.589116	0.00803274	0.666393	0.777789	0	0.825205	0.866425	0.785947	0	0	0.61718	0	0
citric acid	305	23.7823	5.2578	3.76458	7.02144	10.4845	6.78753	7.73251	8.638	22.1442	9.54503	20.1319	20.7089	20.687	29.3061	26.9108	24.9548	27.1236	28.588	28.3255	28.0992	24.89	31.0705	34.3275	32.4594	36.048	31.7403	34.7435	28.7456	29.8167	30.9449	29.9413	30.439	27.5161	35.9283	30.5814	28.9301	28.1682	27.9761	28.2502	28.2793	31.2809	28.4251	34.4237	4.7344	23.3658	0.625332	39.4298	20.1435
citrulline	256	23.9013	22.3145	32.2219	30.4999	24.3697	27.6184	27.6254	25.7114	25.6893	25.8057	23.0014	23.8284	20.5323	24.0508	20.6607	22.6747	21.3698	23.0123	23.4129	19.2843	18.3381	17.5025	22.7695	21.8641	21.6776	18.6094	17.7006	24.8745	27.0115	21.3739	24.0619	22.6781	25.3661	24.3622	23.4038	20.7437	17.3391	16.9998	18.9956	16.1429	20.4026	19.6354	21.1998	26.6973	24.9002	28.9727	23.2652	23.7519
1,5-Anhydroglucitol	226	23.9853	2.68901	2.88788	2.22833	2.52036	2.67986	2.41617	2.84244	5.01761	4.05412	2.9631	3.38597	3.47557	2.91249	2.68202	4.21718	3.28302	4.38362	4.03668	4.54218	3.97311	4.82491	2.98274	3.00701	2.81673	4.47349	2.22416	2.49572	3.54354	2.15794	2.79851	2.45744	2.59265	1.97129	2.21585	2.12877	1.81643	2.20552	1.7889	1.51901	1.85289	1.29465	2.65186	1.05811	0.745555	1.52458	0.464108	0.703592
Methyl-beta-D-galactopyranoside	133	24.1765	0.56912	0	0.126891	0.147886	0.395847	0.135391	0.108964	0.448914	0.41313	0.46093	0.463887	0.433596	0.494988	0.539856	0.602348	0	0	0.555631	0.54395	0.471985	0.493186	0.610653	0.0660738	0.760246	0.54892	0.663403	0.492199	0	0	0.579051	0.000760954	0.715342	0.933753	0.855815	0.938412	0.869306	0.750041	0.859075	1.01953	0.948181	1.16122	0.774226	0.596377	0.882872	0.429353	0.548745	0.503412
trans-4-hydroxy-L-proline	158	24.6404	0	0	0	0	0	0	0	0.22209	0	0.367625	0.799735	0	1.44269	0	0.860453	1.61742	0.5236	1.58643	0.180027	0	0	0.944028	0.00773001	0.242393	0	0.817458	1.14054	0	2.01055	1.44334	1.7035	0.333122	1.52345	0.98944	1.90869	0.904962	0.50394	1.17698	1.24952	1.47664	1.3462	1.61972	2.68578	7.10348	1.08773	8.09776	6.58708
adenine	265	24.7441	1.4053	1.7008	1.26025	1.63265	1.57442	1.99907	1.70575	0.913149	1.14396	0.962513	0.910858	0.811731	0.825509	0.820175	0.793462	0.809051	0.742855	0.83888	0.754376	0.663602	0.666468	0.606556	0.617379	0.706172	0.599835	0.59231	0.6035	0.602938	0.638041	0.683447	0.660354	0.64294	0.66581	0.675649	0.720516	0.662453	0.610664	0.691256	0.68869	0.66714	0.663762	0.670535	0.810523	0.936471	1.14536	0.759901	0.792017
fructose	103	25.0942	98.5782	99.7711	111.673	78.4448	104.477	61.9711	81.8208	263.427	228.424	185.265	241.001	269.643	218.816	228.202	222.228	236.721	261.424	268.497	251.101	231.977	286.44	293.127	340.388	304.117	299.765	366.385	443.921	357.873	448.108	446.196	447.151	506.596	525.396	521.005	531.344	600.621	533.218	624.397	650.782	552.015	567.014	537.413	195.451	241.811	190.341	283.695	197.558
noradrenaline	174	25.1931	1.28197	3.04318	4.18461	3.52456	2.51165	6.03181	3.60056	1.82027	3.16696	2.83586	2.86731	2.05458	2.33021	3.12352	3.22224	3.21865	3.67057	2.48289	2.98391	3.07127	3.32158	2.37813	3.04645	2.45088	3.78428	2.78013	3.15219	4.13566	2.84881	3.70605	3.24928	2.47968	4.14592	3.65523	4.75036	2.4781	2.07923	2.3679	3.09093	3.35241	3.31193	3.39338	10.145	7.44067	10.4763	12.3042	13.0755
galactose	305	26.0126	0.365922	0.467481	0.634304	0.216731	0.402219	0.204259	0.410915	0.492511	0.351937	0.348027	0.397485	0.436946	0.481484	0.427222	0.414518	0.402059	0.472663	0.429715	0.518635	0.446008	0.512787	0.428814	0.482095	0.559511	0.52317	0.495315	0.483819	0.417357	0.534563	0.563705	0.54894	0.601446	0.574933	0.597725	0.617577	0.555583	0.62322	0.525644	0.523498	0.763909	0.872579	0.668772	3.46121	8.71707	5.80107	14.7017	6.92698
D-Talose	319	26.3389	0	0	0	0	0	0	139.019	0	0	0	0	0	0	0	0	0	0	0	0	0	0	0	0	0	0	0	0	0	0	0	0	0	0	0	0	0	0	0	0	0.00901684	81.3034	0	77.4283	191.249	197.624	369.397	134.075
lysine	174	26.4036	748.124	733.346	674.185	657.238	698.607	651.836	623.159	736.855	670.817	695.639	668.43	613.685	733.915	701.124	777.326	751.75	768.571	793.897	705.556	661.96	692.29	764.165	763.617	774.166	729.856	788.908	771.601	754.355	752.264	819.497	785.161	814.479	862.797	833.092	822.794	752.868	689.917	788.249	784.687	804.721	795.422	814.128	537.774	559.086	402.915	407.808	464.116
mannitol	128	26.9873	0.170328	0.187631	0.170031	0.0441406	0.161475	0.00321024	0.174581	4.13467	0.425262	4.39132	3.92972	4.02325	4.19939	3.56616	4.99451	5.42886	4.422	5.18444	4.86678	4.14661	4.38839	5.28959	4.73629	6.15525	4.52049	3.59812	4.49111	4.74623	3.84214	4.47954	4.14862	4.1543	5.37319	5.01024	5.63436	1.52572	3.24171	0.187332	5.84838	3.05552	1.8348	5.08838	2.41768	2.98736	0.20791	3.81269	2.70354
maltose	217	27.1706	180.505	202.591	145.153	147.692	227.171	146.469	150.311	332.03	181.646	279.955	288.229	309.752	333.45	343.87	308.906	312.029	365.742	317.755	346.337	324.502	347.885	311.38	348.459	376.807	338.199	361.769	365.404	341.286	377.009	399.293	387.991	429.181	405.833	414.836	409.865	401.538	421.188	395.151	388.993	486.151	553.327	427.132	292.129	386.25	239.912	453.109	322.021
D-(glycerol 1-phosphate)	71	27.2498	104.825	119.351	137.484	188.813	152.447	186.876	207.268	151.272	130.477	123.761	139.104	121.218	122.462	108.587	131.356	143.119	136.24	144.359	155	127.749	155.782	140.188	144.975	131.263	159.592	146.994	146.753	146.556	112.365	141.335	126.02	141.942	156.573	155.694	169.819	160.978	125.92	178.65	185.44	142.705	137.825	147.758	83.7126	82.2114	94.9186	96.9651	71.6239
L-dopa	218	27.4814	0.562139	0.348922	0.718916	0.565699	0.525673	1.15518	0.714287	1.03439	0.38669	1.38333	1.2107	1.34932	1.70049	1.83226	1.30172	2.12902	1.12724	1.61959	1.47995	1.25355	1.33489	0.870507	1.19549	1.26446	1.22145	1.14458	1.40745	1.34787	1.89362	1.61241	1.74736	1.60322	1.9486	1.83935	1.99194	1.59521	1.54246	1.57397	1.67202	1.82369	1.68607	1.97255	2.98365	4.86062	1.7292	4.73401	4.81838
1-Kestose	281	27.7366	0	0	0	0	0	0	0	0.0555351	0.040609	0	0	0	0	0	0.0821946	0.104621	0	0	0	0	0	0	4.33282e-05	0	0	0.0606019	0	0.109179	0	0.130986	0.00036192	0.111322	0.100677	0.0998377	0.0887914	0.00244029	0.119806	0	0.121296	0	0	0	0	0.127182	0	0	0
Galactinol	191	27.7927	686.532	923.066	839.788	760.959	592.472	619.182	817.994	327.934	372.74	108.365	236.926	147.27	8.41315	85.4772	118.314	49.7099	80.712	6.92867	47.1089	18.1479	6.89941	0	0.0673041	17.8726	18.1728	0	12.8941	22.1946	18.819	0	0.00433808	0	11.5085	0.0467714	8.8904	12.0353	20.7459	6.36972	13.1923	21.5763	25.3386	18.3726	92.0193	48.628	426.563	107.816	497.746
pantothenic acid	247	27.9004	2.52579	6.33306	0	4.9758	2.60528	3.79228	3.94247	1.91722	1.94622	1.97951	1.70586	1.6103	1.61195	1.38308	1.61644	1.71526	1.51845	1.6792	1.71007	1.50193	1.54758	1.62293	1.5474	1.93227	1.54824	1.41101	1.41288	1.41831	1.09037	1.26112	1.17264	1.12215	1.35651	1.2716	1.35076	1.16671	0.849552	1.3692	1.3653	1.02697	1.00016	1.05449	1.20026	1.46915	1.60582	1.493	1.35054
ribitol	217	27.9897	3.93847	3.55211	2.6723	3.42421	4.89914	128.793	3.63307	6.14848	4.43647	5.9409	5.742	6.72522	7.48494	7.09117	7.31831	7.00708	8.73535	8.09646	8.31887	7.98262	9.5653	8.04696	9.09824	10.3229	8.83716	10.1772	8.93156	8.50037	10.384	10.31	10.3469	11.5456	11.1138	11.275	11.1706	11.53	11.9734	11.1286	11.5035	13.7739	16.1503	11.7472	8.55259	11.7513	6.49727	12.1479	9.15616
gluconic acid	205	28.1048	23.9447	29.4034	25.5989	23.1612	17.7391	32.6939	26.1925	14.6855	12.6036	14.8652	16.0971	18.4516	19.5181	20.6863	14.803	19.6829	15.5728	20.0214	12.9207	14.322	14.5167	14.6153	15.5962	17.2219	15.7615	15.597	17.3566	13.4006	25.9199	16.5075	20.6851	21.9684	23.4105	25.1056	30.7683	20.7828	29.1607	16.4807	18.6783	30.7897	34.3303	27.6142	7.16509	5.54687	16.7618	6.43743	5.29077
4-hydroxycinnamic acid	237	28.2121	0.0819988	0.0552624	0.0537794	0.0482448	0.051881	0.0378676	0.0408685	0.076467	0.0655507	0.0868729	0.0509513	0.0544312	0.103819	0.0726487	0.0924071	0.0791782	0.0813259	0.0938575	0.117197	0.111052	0.113835	0.0976657	0.115259	0.107084	0.112306	0.12817	0.127198	0.122438	0.134231	0.132771	0.133499	0.205962	0.232809	0.207006	0.184994	0.140229	0.155555	0.132573	0.133714	0.257502	0.253132	0.261948	0.0666769	0.158145	0.0809795	0.102274	0.066935
terephthalic acid	221	28.4064	0.343463	0.22051	0	0.189458	0	0.16351	0	0.278213	0	0	0	0.234551	0.260671	0.251079	0	0.243547	0.285786	0	0.215633	0.238696	0	0.269205	0.0041388	0.299543	0.255012	0.244423	0	0	0.377839	0	0.000614686	0.383034	0.331804	0.35717	0.358513	0.298053	0.281232	0.253476	0.371431	0.000624404	0	0.38988	0.238261	4.54624	0.292437	0.326323	0.217695
Galactonic acid	305	28.4397	0.524042	0.587885	0.55087	0.576809	0.581787	0.804444	0.845318	0.45436	0.501579	0.485091	0.384075	0.388787	0.381435	0.381537	0.394576	0.406122	0.355556	0.433221	0.411529	0.370995	0.34879	0.39021	0.389722	0.47211	0.393434	0.377453	0.374864	0.341649	0.628255	0.555912	0.590977	0.532221	0.529527	0.539889	0.558384	0.527346	0.521771	0.541405	0.519141	0.683251	0.597144	0.781776	0.331377	0.351711	0.457165	0.406258	0.340727
xanthine	355	28.4884	1.39585	2.27945	0.973012	2.03403	1.89085	2.3414	1.90456	0.667477	1.36802	0.487005	0.750069	0.464213	0.449205	0.481537	0.425257	0.403116	0.344494	0.48319	0.299493	0.256864	0.326952	0.257118	0.29066	0.209905	0.309648	0.301699	0.403393	0.296472	0.304587	0.360262	0.331257	0.304362	0.334442	0.316386	0.31113	0.236061	0.231724	0.232771	0.243878	0.259581	0.326784	0.206199	1.11178	0.540143	2.30152	0.562313	0.581442
2-amino-2-methylpropane-1,3-diol	218	28.504	0.127918	0.195895	0.203653	0.228894	0.177712	0.191757	0.248278	1.67786	0.433109	2.97947	2.20487	2.30232	0.959956	1.83314	1.82607	1.91684	1.83206	2.17798	1.88566	0.904117	1.47434	1.17186	1.17742	1.90118	0.673149	1.28525	1.18417	1.16726	1.5192	1.40623	1.46162	1.49305	1.76581	1.64197	1.6791	1.33683	1.23491	1.39675	1.38507	1.53162	1.45317	1.61431	10.1778	11.9555	6.75404	9.08989	10.8633
2,6-Diaminopimelic acid	200	28.5641	0.315084	0.316805	0	0.354014	0.395729	0.355686	0.332157	0.39532	0.37028	0.418955	0.429055	0.404822	0.446241	0.423746	0.443101	0.52969	0.562619	0.515442	0.437328	0.397302	0.437023	0.56557	0.506636	0.524618	0.573466	0.624658	0.423196	0.375971	0.268853	0.367752	0.314438	0	0.408719	0.0053946	0.384107	0.00542052	0	0.382406	0.416484	0.286411	0.230458	0.355947	0.580423	0.578698	0.660716	0.763077	0.628218
N-alpha-Acetyl-L-ornithine	258	28.6011	0.950306	0.956726	0.962608	0.970758	0.941414	0.902016	0.943307	0.78594	0.719001	0.406549	0.639091	0.639966	0.567954	0.593663	0.892786	0.448709	0.70287	0.608217	0.725295	0.700629	0.853163	0.633893	0.573238	0.522593	0.73974	0.605413	0.396559	0.603103	0.29581	0.455451	0.367052	0.370052	0.308582	0.325372	0.301654	0.323437	0.285482	0.3704	0.319977	0.219258	0.16353	0.293977	0.274477	0.20212	0.366187	0.18607	0.216218
xylitol	163	28.6432	3.0003	2.1876	1.98566	2.08567	2.56192	2.65349	2.81871	2.02896	1.98915	0	1.85687	2.04906	2.03392	1.81078	2.2307	2.18015	2.27997	2.13533	2.16699	2.1143	2.08806	1.93303	1.89985	2.25728	1.92513	1.85571	1.6564	1.8212	1.68728	1.61682	1.65168	2.13868	2.00584	2.17586	2.40133	2.54521	1.9048	2.96117	2.92321	1.78618	1.46946	2.17116	0	0	0	0	0
4-Hydroxymandelic acid	267	28.6952	0.671065	0.6961	0.621589	0.607308	0.745693	0.726188	0.734773	0.492349	0.508822	0.508219	0.414866	0.415298	0.52711	0.43635	0.546058	0.56602	0.561233	0.643131	0.627426	0.482162	0.507483	0.507098	0.469343	0.476911	0.468111	0.379483	0.472707	0.526357	0.542547	0.605095	0.572968	0.918018	0.592363	0.802429	0.950123	0.64708	0.622733	0.67729	0.642389	0.546494	0.449089	0.665024	0.0477461	0.0506881	0.0528434	0.0570425	0
2-Deoxy-D-galactose	161	28.7892	0	0	0.32677	0	0	0.477735	0.462947	0.362764	0	0.300957	0	0.385253	0.381832	0.376627	0.520264	0.397315	0.486449	0.493599	0.450541	0.456995	0.424516	0.498925	0.516846	0.62024	0.47064	0.410686	0.53912	0.591136	0	0.480637	0.00069328	0.723366	0.664868	0.707853	0.737454	0.788187	0.636914	0.937643	0.819917	0.637655	0.562607	0.722712	0	0	0	0	0
Sophorose	204	28.9045	62.7061	55.634	41.9611	47.8623	68.3261	44.2561	44.2423	90.9372	59.2715	82.0023	84.1079	91.525	100.353	99.0273	96.8829	92.336	114.209	100.179	113.914	112.242	138.326	107.721	130.933	138.496	130.648	160.439	133.085	121.061	149.851	150.03	149.941	162.907	168.035	178.872	209.067	177.138	178.153	167.691	186.051	225.052	253.44	199.844	167.035	258.15	182.241	304.317	200.267
palmitic acid	132	29.2296	1.18619	0.637983	0.494498	0.499915	0.487244	0.416368	0.587031	0.479383	0.280634	0.357912	0.37002	0.386303	0.311264	0.395619	0.459983	0.342299	0.475763	0.447678	0.421009	0.502681	0.381198	0.403908	0.395438	0.489278	0.347086	0.421923	0.38291	0.345035	0.620887	0.537547	0.577716	0.477588	0.513751	0.489249	0.477292	0.488684	0.456637	0.439817	0.581089	0.599837	0.480257	0.749191	0.450878	2.92861	0.709708	0.784673	0.515555
N-Acetyl-D-galactosamine	202	29.8729	9.87916	9.14024	7.19769	8.78022	10.2943	12.4523	12.2062	7.41425	9.39385	9.01341	7.1189	7.80264	6.73199	6.12139	6.25712	8.89032	5.79137	9.13484	5.63463	6.08695	4.07861	3.94326	3.80843	5.24107	4.2874	3.10292	3.80232	2.91867	6.9538	4.61104	5.66253	5.24961	7.00555	6.24197	6.61294	3.4686	4.19648	3.07587	3.23301	5.79845	5.29007	6.35567	19.3388	20.5683	21.8563	17.7126	17.2082
N-Acetyl-beta-D-mannosamine	202	29.7272	1.6002	1.50916	1.1498	1.46174	1.67894	2.09491	2.13397	1.27482	1.52572	1.42094	1.15079	1.26493	1.08871	0.968661	1.1158	1.41715	0.990878	1.51646	1.06822	1.03301	0.750054	0.702783	0.892882	0.904525	4.2874	0.579998	0.624485	0.51331	1.09374	0.788231	0.928504	0.850231	1.09016	1.00524	1.09591	0.593834	0.719196	0.534123	0.545139	0.956911	0.836388	1.0948	3.11924	3.28244	3.60882	2.96229	2.79238
myo-inositol	305	30.1355	214.093	202.529	201.493	221.038	193.394	253.613	250.64	197.884	191.223	156.983	182.273	180.977	157.633	157.484	199.571	176.65	187.983	190.416	175.93	168.113	174.948	162.574	157.768	169.886	165.313	145.221	147.017	158.199	151.368	160.395	155.816	173.292	181.737	181.674	190.395	189.391	151.631	212.69	210.641	149.493	127.664	175.055	41.7044	50.4429	51.8805	50.5852	44.1415
Dehydroascorbic Acid	173	30.3029	4.92695	8.43198	9.5329	10.407	4.48597	11.696	10.301	1.19356	2.44133	0.863459	1.37101	0.941054	0.352742	0.471391	0.505696	0.616608	0.511706	0.417233	0.413863	0.287739	0.370192	0.150813	0.0236683	0.154929	0.224222	0.171821	0	0.195291	0.238032	0	0.000487885	0	0.373109	0.00501135	0.337309	0.00364207	0.235897	0	0.204797	0.000566631	0	0.32107	2.68854	1.60947	8.41084	1.8647	4.78263
L-kynurenine	192	30.7612	0	0	0	0	0	0	0	0	0	0.0457937	0	0	0.100602	0.128789	0	0.144612	0.0538977	0.102099	0.0457333	0.0499134	0.102775	0.0903357	0.0151555	0.0880961	0.0922516	0	0.164332	0.10044	0.29188	0	0.000540259	0.203868	0	0.00387144	0.284621	0.137246	0.132424	0.131676	0.148262	0.000415322	0.172492	0	0	1.09941	0.0871458	2.39692	1.08572
Ethyl cinnamate	131	31.018	0.526853	0.548644	0.480036	0.516738	0.552253	0.449329	0.464969	0.64647	0.392029	0.525696	0.635647	0.832077	0.72554	0.829284	0.735546	0.595624	0.676573	0.676635	0.625474	0.802756	0.775668	0.666557	0.72582	0.794535	0.818866	0.697808	0.699133	0.691058	1.0227	0.827146	0.919742	0.814733	0.840849	0.853816	0.908574	0.982191	1.18138	0.887627	0.903583	1.00311	1.05172	0.956751	0	0	0	0	0
2-deoxy-D-glucose	56	31.7022	0.648663	0.601657	1.02582	0.538678	0.737709	0.612953	0.644864	2.06493	0.938288	0.925186	0.721294	0.894858	0.768188	0.817203	1.00615	0.728661	0.930597	0.978206	0.975878	1.19198	0.889466	0.88452	0.81021	1.18304	0.913906	0.954374	0.579276	0.535022	0.713192	0.72526	0.719201	0.662624	0.76273	0.785454	0.958792	0.83909	0.725248	0.893612	0.911571	0.890119	0.712748	1.11163	0.646857	0.828224	0.59095	0.807385	0.707734
glucose	56	31.7006	0	0	0	0	0.23015	0	0.123215	0.308904	0.320984	0	0	0.0197044	0.263016	0	0.330823	0	0	0.345123	0.346566	0.404038	0.298962	0	0.00048225	0.352956	0	0	0.201537	0.17683	0.212623	0.233301	0.222722	0	0.277285	6.52092e-05	0	6.44718e-05	0	0.267984	0	0.00015707	0	0.024671	0.238015	0	0.18814	0.279918	0.234766
2-ketoadipate	316	31.93	0.352459	0.383976	0.324982	0.456109	0.376279	0.433813	0.491174	0.439189	0.437098	0.413622	0.436692	0.434746	0.44856	0.443261	0.566959	0.499128	0.508532	0.528147	0.499276	0.476036	0.489807	0.568304	0.495914	0.495566	0.518699	0.493669	0.459447	0.448923	0.419768	0.491206	0.454084	0.418184	0.517946	0.484112	0.523826	0.488622	0.443292	0.51535	0.510655	0.468569	0.44939	0.488565	0	0	0	0	0
spermidine	200	32.3515	2.44674	3.06899	2.8004	3.01834	2.35956	3.85717	4.09714	3.01575	3.79305	2.81358	2.56258	2.37245	2.28396	2.22244	3.7389	2.61678	2.20638	3.40881	3.47504	2.96849	2.64424	2.10555	1.68588	1.86867	1.99524	1.6497	1.17197	1.51269	1.32694	1.36798	1.34731	1.09356	1.99635	1.57205	1.77957	1.30546	0.915114	1.50251	1.61806	0.719762	0.436776	1.18609	2.70551	2.21125	2.41133	2.17187	2.58704
N-Acetyltryptophan	202	32.3398	0	0	0	0	0	11.4103	0	0	0	0	0	0	0	0	0	0	0	0	0	0	0	0	0	0	0	0	0	0	0	0	0	0	0	0.000202229	8.27047	0	0	0	0	0.00221615	4.91134	0	0	0	0	9.49068	16.7841
tryptophan	202	32.6429	14.5563	21.7449	14.2976	21.9402	20.3453	27.5396	23.8609	21.1456	29.0986	25.9394	20.4099	20.5425	20.3755	18.7078	21.2898	22.2621	19.4992	25.3913	20.3798	21.0874	19.46	19.179	20.1255	22.6603	18.7909	18.4854	21.2695	20.6948	18.1402	21.1129	19.5702	24.3216	24.0037	24.4408	25.0077	24.0533	21.7633	24.1397	26.4891	24.0702	22.7907	25.4216	51.5022	46.0968	65.1546	29.7863	42.9952
Homocystine	128	32.7547	3.82508	5.69666	5.61587	8.26853	7.33298	6.75437	6.75091	12.5103	11.8855	9.76612	14.9172	17.466	13.4917	16.3297	14.4395	11.2212	14.1025	13.9163	11.1993	15.1219	12.5418	11.8618	12.5072	11.4635	14.5601	11.249	11.8665	14.484	15.4672	16.6191	16.0328	14.1549	17.2781	15.4701	15.1382	19.9551	18.912	20.8802	20.1227	14.49	11.2169	18.7181	1.41699	1.51538	1.84589	1.93692	1.50019
D-Altrose	179	32.8372	0	0	0	0	0	0	0	0	0	0	0	0	0	0	0	0	0	0	0	0	0	0	0	0	0	0	0	0	0	0	0	0	0.170955	0.00315348	0.183437	0	0	0	0	0	0	0	0.244758	0	0	0	0
5-Hydroxyindole-2-carboxylic acid	376	33.1655	3.67695	4.04502	5.17561	8.16269	4.40961	9.14914	6.59969	2.33384	2.59059	2.02215	2.25395	2.10731	1.36874	1.49899	1.63185	1.40615	1.55879	1.45912	1.72305	1.6306	1.6815	1.15917	1.17867	1.2209	1.20061	1.33684	0.940828	1.25467	1.06549	0.982829	1.02333	0.90199	1.48782	1.22712	1.37693	1.08345	0.889338	1.19046	1.20128	1.0391	0.850904	1.26891	2.5636	2.22537	4.57112	1.68623	2.46891
Dodecanol	204	33.2055	0	0	0	0	0	0	0	0.273468	0	0.506777	0.364894	0.386109	0.376748	0.386071	0.298791	0.340094	0.288311	0.38393	0.286486	0.341681	0.284457	0.226595	0.03225	0.330664	0.272896	0.223291	0.246417	0	0.338933	0.274346	0.304934	0.29596	0.399826	0.349638	0.361204	0.28462	0.299488	0.299484	0.257067	0.319508	0.319597	0.31942	1.50614	1.68064	1.28825	1.37357	1.65627
O-Phosphorylethanolamine	341	33.4398	0.755895	0.461154	0.404524	0.468553	0.481748	0.434217	0.619802	0.436083	0.310382	0.354113	0.346974	0.412856	0.325645	0.352164	0.439502	0.441988	0.495797	0.521575	0.487789	0.519517	0.532181	0.469962	0.508973	0.550885	0.527869	0.557189	0.522551	0.436908	0.762232	0.707842	0.734534	0.633415	0.772419	0.734532	0.810012	0.815291	0.750827	0.797876	0.904614	0.937437	0.759982	1.15633	1.00475	3.352	1.52583	1.63203	1.07919
Sucrose-6-Phosphate	315	33.6159	1.38746	1.40364	1.65792	3.19	1.84919	3.21712	2.5238	0.299872	0.214659	0.122637	0.21798	0.257042	0.11375	0.146375	0.181073	0.077043	0.20018	0.119595	0.172429	0.179268	0.140845	0.14827	0.0181802	0.116212	0.119081	0	0.115006	0.153013	0	0.10841	0.000329257	0	0	0	0	5.08898e-05	0	0.131793	0	0	0	0	0	0	0	0	0
oxalacetic acid	186	33.7979	0.285286	0.361636	0.37211	0.418831	0.449039	0.632632	0.56112	0.371259	0.376972	0.380965	0.296413	0.317642	0.42332	0.347602	0.363514	0.408068	0.366736	0.416926	0.376101	0.349495	0.363216	0.358356	0.360607	0.334083	0.370565	0.341792	0.405051	0.358011	0.365963	0.331074	0.348082	0.455372	0.365046	0.419975	0.445611	0.38347	0.381274	0.411925	0.359038	0.446968	0.439597	0.454463	0.302224	0.410709	0.304215	0.441654	0.39076
5-Methoxyindole-3-acetic acid	232	34.0641	0	0	0	0	0	0	0	0	0	0	0	0	0	0	0.0240194	0	0	0	0	0	0	0	0	0	0	0	0	0	0	0	0	0	0	0	0	0	0	0	0	0.00023066	0.0532041	0	0.0967196	0	0	0	0.0990019
sulfuric acid	158	34.2052	0.00612029	0.00960118	0	0.00434356	0.00574467	0.00560995	0.00906826	0.089072	0.048875	0.175152	0.119045	0.154306	0.292793	0.269105	0.195169	0.270285	0.114543	0.275842	0.17609	0.186922	0.179882	0.177595	0.18209	0.19372	0.182175	0.192996	0.202252	0.148998	0.366421	0.209599	0.277131	0.227808	0.310494	0.286498	0.332462	0.205608	0.212679	0.206918	0.197513	0.260046	0.231355	0.292297	0.527657	1.35878	0	1.74061	1.45924
fructose-6-phosphate	315	34.4625	5.50017	4.66091	4.06606	7.61401	5.7322	11.2668	10.4025	1.65392	2.17472	1.17753	1.62263	1.49546	0.990957	1.03798	1.64721	0.936054	1.27376	1.28817	1.41992	1.24841	1.24079	1.20416	1.06344	1.14651	1.25414	0.894675	0.748611	1.24725	0.524952	0.850832	0.668315	0.725394	0.710632	0.721039	0.727207	0.910907	0.555591	1.22573	1.10987	0.36547	0.214182	0.623621	0.40792	0.219096	0.860721	0.160314	0.178315
glucose-6-phosphate	315	34.6199	58.8788	27.9894	20.2113	60.1507	89.5254	74.7182	63.4478	2.72338	2.34239	1.1029	1.96343	2.00241	0.589553	0.58872	1.17218	0.428169	1.5368	0.966273	1.41973	1.13224	1.14117	1.09796	0.877103	1.14244	1.1558	0.743217	0.443054	0.953735	0.316534	0.61172	0.440035	0.631986	0.465579	0.477524	0.37007	0.798075	0.77757	0.874995	0.747111	0.000549779	0	0.302257	1.95735	0.237236	3.79383	0.095806	0.0914158
D-erythronolactone	98	34.8532	0	0.000160374	0	0	0	0	0	0	0	0.299509	0.207058	0.262283	0.161307	0.18457	0.218199	0.151499	0.207193	0.210331	0.232323	0.282788	0.211181	0.193846	0.184672	0.289516	0.185953	0.217327	0.122932	0.142267	0.162611	0.159338	0.160967	0.147187	0.165363	0.164464	0.182769	0.183507	0.169768	0.187267	0.194376	0.17396	0.16181	0.187022	0.45894	0.415663	0.485432	0.347992	0.317936
Atrazine-2-hydroxy	238	34.9244	0	0.00298281	0.00328565	0.00568424	0.0238535	0.019636	0.0170811	0.00628172	0.0152569	0.0181383	0.0165418	0.0140408	0.0103558	0.016827	0.00798031	0.0103161	0.0129742	0.019098	0.0105907	0.0136865	0.0172709	0.0186255	0.0201595	0.0226454	0.0178621	0.0189756	0.0190941	0.02459	0.0181095	0.0197321	0.0189034	0.0119247	0.0140969	0.0141443	0.0168334	0.0192609	0.0150036	0.020339	0.0234156	0.0165773	0.0111055	0.024745	0	0	0	0	0
4-Vinylphenol dimer	192	34.9815	0	0	0	0	0	0	0	0	0	0	0	0	0	0	0	0	0	0	0	0	0	0	4.76734e-05	0	0	0.0984188	0.119282	0	0.184656	0.115179	0.145837	0.131877	0.154566	0.15555	0.184642	4.41081e-05	0	0	0.0858133	0	0	0	0.10106	0.625485	0	1.49714	0.529809
Glucosaminic acid	418	35.1805	2.22111	2.40244	2.27025	4.83767	2.64855	5.59873	3.61668	0.563068	0.75102	0.665822	0	0.540852	0.333092	0.3647	0	0.34521	0	0	0.422082	0.353997	0.370541	0	0	0	0	0	0	0	0	0	0	0	0	0	0	0	0	0	0	0.000458831	0.210526	0	2.11132	1.58523	4.54196	1.24954	1.80661
D-Fructose 1,6-bisphosphate	300	35.5103	6.09908	4.35652	3.77258	15.2891	5.85049	15.0798	12.9111	3.02219	3.67896	3.09189	3.10067	3.64112	1.98624	2.65973	2.79294	1.86648	2.3919	2.20855	2.4216	3.48324	2.22846	1.91615	1.55073	2.39767	1.70207	1.91223	0.780041	1.19223	0.881725	0.560273	0.702856	0.366295	1.23001	0.732561	0.87255	0.624985	0.376325	0.803901	0.806946	0.399078	0.21651	0.735591	1.85645	1.55518	2.19996	1.30614	1.77662
5-Aminoimidazole-4-carboxamide	142	35.7684	0	0.0969887	0.0998042	0.100497	0.101498	0	0.0994571	0.162993	0.164868	0.123738	0.150787	0.11524	0.134197	0.122321	0.118707	0.0789647	0	0.0877995	0.109557	0	0.0552485	0.12776	0.119072	0.159825	0.0963204	0.0923623	0.115142	0.136264	0	0.107476	0.000327836	0.109544	0.131731	0.091213	0.0525888	0	0	0	0	0	0	0	0	0	0	0	0
uridine	217	36.1131	13.7562	21.1363	13.7333	24.0458	17.8474	26.1525	24.397	22.9072	28.5955	44.7572	26.7572	25.3941	32.4273	28.6019	31.4679	39.1682	28.7554	39.9186	30.5255	28.9626	24.4756	19.2456	19.4935	23.6637	23.1868	17.1578	17.945	16.8762	25.4659	21.4832	23.3899	21.4054	25.493	23.7894	24.672	15.3927	17.6869	14.3807	14.3387	21.0524	17.1787	25.7995	50.9491	53.909	56.8969	52.8165	48.9792
6-phosphogluconic acid	240	36.144	3.38383	3.47885	3.74609	6.20294	3.80631	9.7994	9.97249	2.89698	2.53081	2.63112	3.47676	3.08534	2.08632	1.78684	2.62218	2.7926	1.566	2.34749	1.71548	2.29573	2.35328	1.60253	2.10977	3.47801	2.67435	2.56382	1.48931	1.54948	2.7639	3.19858	2.97331	1.55375	2.50489	2.08185	2.31834	2.03228	1.53556	2.37769	2.29895	1.93915	1.621	2.31975	8.56812	13.5258	12.352	10.4141	11.7977
saccharopine	84	36.1643	11.7315	13.1207	18.6281	19.1252	14.8121	35.9076	35.1102	10.907	11.4096	12.2958	14.3926	12.2513	9.2047	9.54011	14.7948	13.0974	11.5967	12.5502	9.21258	12.9078	10.17	11.2186	11.7762	17.6194	12.2042	14.5771	8.40265	9.02644	13.5782	14.8466	14.1982	9.58727	15.4913	13.2049	15.5034	11.5233	8.79664	13.7042	12.693	10.1256	7.91073	12.9606	65.8899	104.52	84.2906	88.423	88.7036
ribose-5-phosphate	299	36.4531	0.235004	0.277292	0.578394	8.05195	0.282544	0.307888	0.342975	0.37587	0.223151	0.345642	0.420427	0.332398	0.527631	0.569621	0.487782	0.609329	0.448687	0.490633	0.36698	0.414996	0.443547	0.545314	0.530293	0.522062	0.512645	0.501763	0.622095	0.48815	0.687467	0.675377	0.681395	0.601892	0.786609	0.727272	0.81248	0.532877	0.564816	0.459806	0.58264	0.801177	0.997373	0.643576	0.259861	0.725513	4.73454	0.787253	0.650713
6-Methylmercaptopurine	249	36.5479	0.0277664	0.161647	0.570824	0.0611657	0.253376	0.0805326	0.0232195	0.697843	0.554663	0.640364	0.737951	0.665518	0.801165	0.913011	0.775795	0.599558	0.798429	0.714401	0.336436	0.287381	0.450436	0	0.0690932	0.514053	0.557842	0.491626	0.831924	0.927626	0.77537	0.813479	0.794196	1.28676	0.944569	1.116	1.14357	0.780428	0.945717	0.76383	0.658022	0.850677	0.773439	0.935629	0.0124254	0.00750142	0.0110655	0.0277696	0.0176952
panthenol	390	36.5822	2.03907	2.91801	3.16858	4.39177	2.3233	5.85738	4.4429	1.35363	1.90163	1.55392	1.51034	1.49498	0.832461	1.09011	1.28086	0.832472	1.49978	0.974739	1.31597	1.66492	1.05254	0.833119	0.396865	1.2008	0.0412962	0.810117	0.243914	0.478614	0	0	0	0	0.637036	0.00678505	0.490338	7.78177e-05	0	0.471232	0	0	0	0	1.07442	1.00727	2.1185	0.845358	1.26036
4-aminophenol	251	37.158	0.126826	0.0977359	0.0750601	0.212917	0.121631	0.198382	0.16845	0.0563163	0.0321019	0.0403139	0.0486785	0.0397437	0.0274839	0.0297174	0.031824	0.0296029	0.0348149	0.0264775	0.0317841	0.0363764	0.0261282	0.00841067	0.00283626	0.0158185	0.0192113	0.0250865	0	0.00811873	0.012507	0	0.000111835	0	0.00673174	0.000451094	0.0136356	0	0	0	0	0.000131519	0	0.0172973	0.0175138	0.0267111	0.0274247	0.0143947	0.0146942
2-Monopalmitin	314	38.5438	1.30667	1.72777	2.06246	3.65398	1.89067	4.14537	3.30512	0.574148	0.651666	0.522542	0.640517	0.49023	0.300351	0.314306	0.296244	0.251162	0.218374	0.235148	0.370695	0.280103	0.274609	0.145254	0.136395	0.116259	0.135777	0.122125	0.114757	0.200364	0.0758998	0.0908227	0.0830266	0	0.154963	0.00287812	0.153851	0.0670374	0.0487723	0.0902967	0.068408	0.0612653	0.0412457	0.0910019	0.290825	0.217693	0.571461	0.191758	0.278007
adenosine	230	39.2533	72.3402	86.0875	60.8132	80.5194	71.4108	94.4272	84.4856	59.3609	76.2036	73.3564	56.2841	56.6222	59.5086	60.714	61.3867	58.0207	60.5005	63.4643	53.5164	56.7142	46.2469	36.2556	34.9722	45.4428	36.3116	33.739	30.0852	30.1279	42.4614	40.1646	41.297	38.8147	49.2998	43.5859	43.271	29.0293	27.1346	29.8133	30.2397	31.3276	24.0981	40.726	78.9613	83.5074	98.3704	87.2123	73.8455
indole-3-acetamide	416	39.9206	4.86251	6.63435	6.04	10.4685	7.40536	13.3467	13.0642	2.78856	3.35056	2.63566	3.15176	2.54737	1.70306	1.8429	1.78896	1.64353	1.57948	1.73283	2.42787	1.76517	2.1776	1.04945	0.982091	0.929211	1.15639	1.19057	0.636801	1.04947	0.484376	0.475023	0.479676	0	0.794975	0.00885767	0.874188	0.00633948	0	0.460801	0.552902	0	0	0	3.15256	2.33374	6.03439	1.86803	1.71958
Leucrose	204	40.1317	0.743053	0	0	0	0	0	0	0	0	1.5695	0	0	0	0	2.31189	0	0	0	0	0	0	0	0	0	0	0	0	0	1.88986	0	0.00137472	0	0	4.65619e-05	0.100947	8.21229e-05	0.553852	0	0	0	0	0	2.11244	2.64116	2.29992	2.77965	3.08386
11-beta-prostaglandin-F-2-alpha	235	39.9806	0	0.175323	0	0.00601089	0	0	0.0100663	0.020437	0.123003	0.181081	0.00207168	0.243695	0	0.222722	0	0	0	0.277011	0.00380198	0	0	0.00100469	3.16474e-06	0	0	0	0	0	0.21644	0	0.000465231	0	0	2.11166e-05	0.00941606	0	0	0	0	0	0	0	0	0.448569	0	0.115635	0.117445
sucrose	271	40.157	0	0	0	0	0	0	0	0	0	0	0.0410137	0	0	0	0	0	0	0	0	0	0	0	0.00182721	0	0.0670103	0.0885406	0.0881985	0.0711186	0.122048	0.0849907	0.101848	0.0709879	0.204238	0.123181	0.128918	0.10664	0.144413	0.0881475	0.0952683	0.0969829	0.0979546	0.0960207	0.104203	0.220322	0.202202	0.0882616	0.0644715
xylose	132	40.6325	0.294044	0.311103	0.155761	0.324708	0.337815	0.341259	0.00613468	0.232818	0.2034	0.286078	0.183066	0.238391	0.192308	0.185801	0.191447	0.180285	0.196674	0.197789	0.231779	0.252254	0.204564	0.131273	0.0236549	0.254958	0.18582	0.202976	0.138786	0	0.179206	0.151767	0.164917	0.145791	0.182122	0.17149	0.189944	0.160228	0.161705	0.180226	0.141148	0.000435014	0.189237	0	0.568481	0.741789	0.53119	0.703897	0.58874
inosine	230	40.7431	0.308594	0.458822	0	0.713137	0.455647	0.854842	0	0.116803	0.185747	0.131505	0	0	0.0980793	0	0	0	0.0817033	0.0972534	0.0859435	0	0.0872628	0	0.000299077	0	0.0732815	0	0.121982	0.080059	0	0.0759533	0.000275596	0	0	4.64026e-05	0.0999144	4.55483e-05	0.0944968	0	0	0.117476	0.113386	0.121713	0	0	0.0711587	0	0
maltotriose	204	41.1939	0	0.915712	3.16048	1.34717	3.12949	1.1256	1.83819	3.45583	1.94012	3.9576	3.98548	2.35395	3.50088	3.85569	3.51772	3.11498	4.6623	3.73489	4.45304	2.86383	2.82456	2.87918	4.23235	5.83561	5.33713	4.68742	3.85955	3.54288	5.06664	4.44196	4.74403	4.18824	4.47774	4.05123	3.54543	3.85487	4.01771	3.4919	4.0831	5.74546	6.22792	5.30038	2.80579	7.63731	4.14697	4.4843	5.40731
3,4-Dihydroxymandelic acid	295	41.3507	0.061333	0	0.0346389	0.0415788	0.0483164	0.0498084	0.0387653	0	0.0409934	0	0	0.0368063	0.0422617	0.0556336	0.0619262	0.0465981	0.0517522	0.0486685	0.0570322	0	0.106291	0.0645068	0.0101076	0.0667371	0.072129	0.0562638	0.0610341	0	0.0564024	0.0688801	0.0623298	0.0667477	0	0.00197572	0.115542	0.00160112	0.0741409	0	0.0553623	0.000310929	0.0966769	0	0.102569	1.83002	0.102297	0.12361	0.0881688
trehalose	271	41.743	104.163	99.2855	91.5865	61.6139	78.6724	71.9529	79.0993	148.43	99.8817	45.345	99.7504	96.114	115.093	107.964	110.043	99.9675	120.646	107.036	131.185	102.341	143.657	72.0134	85.5383	54.7491	147.697	57.1417	88.3793	133.198	48.4521	97.9485	68.8898	93.6794	54.9976	75.4336	83.3117	104.06	179.214	94.2873	66.6842	187.899	165.653	213.132	321.307	330.68	112.374	315.896	275.991
Lactobionic Acid	252	41.9064	0.554517	1.034	0.411797	1.17286	0.626951	0.890714	0.733765	0.556998	0.833136	1.73716	0.61344	0.478119	0.827772	0.770012	0.983773	1.02384	0.956624	1.16014	1.06999	0.72357	0.734404	0.559359	0.493343	0.518781	0.537041	0.53628	0.458074	0.376604	0.335342	0.451878	0.389273	0.469108	0.668074	0.605374	0.707904	0.36701	0.29727	0.41673	0.399052	0.334496	0.27188	0.411533	3.05319	3.01695	3.17101	3.97487	2.61285
guanosine	245	42.1604	0.830366	1.54074	0.707554	0.942928	0.754373	0.742573	0.591901	1.31496	1.51771	3.67547	1.49491	1.47981	2.21301	2.29963	1.90901	2.03486	2.1523	2.28579	1.67393	1.7967	1.48254	1.58159	1.64771	1.91431	1.53056	1.54032	1.95411	1.43471	2.12589	1.92626	2.02361	2.15177	2.33943	2.17602	2.04684	1.70549	1.93538	1.63546	1.56726	2.34992	2.48589	2.22138	5.83492	7.37863	6.78011	7.45651	6.57412
5'-methylthioadenosine	236	42.2729	0.0997023	0.147412	0.15761	0.143174	0.135349	0.156775	0.144123	0.201343	0.195774	0.223354	0.1977	0.189522	0.184837	0.184345	0.16084	0.155824	0.143591	0.147177	0.145084	0.179014	0.162629	0.125078	0.0210841	0.210335	0.147116	0.168853	0	0.134421	0.164207	0.143079	0.153279	0.139124	0	0.00270802	0.142742	4.95644e-05	0	0	0.121762	0.117468	0.0847509	0.162814	0.141705	0	0	0	0
Gentiobiose	204	42.8845	22.7531	34.7065	32.7324	33.6502	38.4622	43.097	38.1776	58.7934	39.7774	46.7246	47.7955	56.1022	61.4681	62.9068	46.5753	51.8454	56.8989	63.027	53.8237	71.8178	64.3558	65.5506	63.8583	63.0988	71.9711	64.0637	65.173	54.5594	62.6142	60.4173	61.506	73.1805	73.6812	62.9254	46.2089	73.2531	77.3654	66.827	76.029	86.0385	90.5789	81.7257	40.2552	36.3921	28.5818	39.012	26.8184
Isomaltose	204	43.4239	6.09655	6.8412	6.91577	7.83777	7.20559	8.96537	8.93484	9.02555	7.83805	8.46773	7.39221	8.34222	9.06103	8.74692	8.69793	8.2965	8.14516	8.46393	8.1569	8.19792	8.66967	7.54028	8.19427	8.67775	8.68337	7.92922	8.67755	7.74373	9.10881	8.73869	8.92183	9.75062	9.36365	9.81837	10.3667	9.48326	9.69214	9.42387	9.33736	11.3958	11.8138	10.9926	12.3676	15.4701	12.8493	17.2984	13.4385
palatinitol	204	43.9412	1.32187	1.64976	0.948572	1.08	2.44489	3.26338	3.10021	1.59332	2.04348	1.64938	0.483976	1.04834	0.732536	0.690397	0.743636	0.677636	0.736139	0.73035	0.60496	0.797625	0.695369	0.578426	0.585942	0.844722	0.600514	0.502557	0.506054	0.542327	0.729389	0.608817	0.666381	0.518671	0.588715	0.559562	0.573784	0.606176	0.582173	0.669731	0.571274	0.987677	0.72218	1.35078	38.2603	37.1129	50.1735	34.3616	35.7826
guanine	295	44.5573	0.0733843	0.0697559	0.047274	0.0447712	0.0603013	0.0330427	0.0549588	0.0641187	0.0461656	0.044777	0.0376061	0.0384755	0.0631839	0.0511668	0.0484757	0.0610091	0.0654673	0.0461437	0.0647429	0.0417285	0.0437919	0.065814	0.0657525	0.0910337	0.0515103	0.0664662	0.0674138	0.0584402	0.0775448	0.105628	0.0905036	0.0795012	0.0678158	0.0666944	0.0550254	0.0903611	0.0856694	0.0942088	0.0914171	0.0692797	0.0708761	0.0677192	0.0747381	0.847318	0.335022	0.0707713	0.0398686
cellobiose	204	45.0456	0	0	0	0	0	0	0	0	0	0	0	0	0	0	0	0	0	0	0	0	0	0	0	0	0	0	0	0	0	0	0	0	0	0.000297841	26.4212	0	0	0	0	0	0	0	0	0	1.27126	0	0
Adenosine 5-monophosphate	315	45.21	0.155079	0.35155	0.190379	0.408058	0.404471	0.475808	0.606983	0.327425	0.220747	0.152447	0.273649	0.213398	0.31784	0.464398	0.497202	0.294668	0.418726	0.36302	0.262749	0.44415	0.586064	0.647268	0.480548	0.439809	0.494038	0.537744	0.583495	0.27906	0.111473	0.723181	0.283929	0.157459	0.246131	0.140914	0.0721984	0.00356389	0	0.113569	0.398578	0.0643918	0.127857	0.0324293	0.0264588	0	0.367861	0.0514932	0
1-Methyladenosine	119	46.18	0.0779342	0.121635	0.0610424	0.0492409	0.0798394	0.13486	0.147924	0.108361	0.0811182	0.100355	0.19017	0.14546	0.216653	0.115433	0.192243	0.142113	0.1543	0.131462	0.148702	0.207487	0.179887	0.150287	0.0230938	0.402661	0	0.17256	0.0907318	0.160109	0.118476	0.137673	0.127714	0.0983014	0.10677	0.112021	0.133934	0.226373	0.102406	0.308142	0.367619	0.194055	0.102547	0.36722	0.0805234	0.143455	0.0477227	0.101682	0.0560508
trehalose-6-phosphate	271	46.4682	0.397869	0.546718	0.67679	0.669314	0.456608	0.752861	0.681969	0.22442	0.153824	0.116642	0.267501	0.251168	0.166634	0.138554	0.193268	0.107894	0.140673	0.195341	0.168833	0.216888	0.0706742	0.0688926	0.0899848	0.0826478	0.152119	0.10297	0.0494713	0.120327	0	0.0348632	0.000186717	0.0900956	0	0.00178763	0.0634061	0.00165464	0	0.0781264	0.0579847	0	0	0	0.178376	0.106204	0.215186	0.0910752	0.0833495
[truncated: 44 more columns]
